# Supplementary material for: Quantitative proteomic analysis reveals sophisticated metabolic alteration and identifies FMNL1 as a prognostic marker in clear cell renal cell carcinoma
Source: J Cancer. 2021 Sep 9;12(21):6563–75. doi: 10.7150/jca.62309 (PMC8489142; doi:10.7150/jca.62309)
Supplement: Supplementary file 1 — Supplementary table 1. [file jcav12p6563s1.xlsx]

## Sheet: Sheet1
Protein accession	Protein description	cancer/control Ratio	Regulated Type	cancer/control P value	Gene name	MW [kDa]	Coverage [%]	Peptides	PSMs	Unique peptides	cancer_1	cancer_3	cancer_5	cancer_8	cancer_10	control_2	control_4	control_6	control_7	control_9	Subcellular localization	Biological Process	Cellular Component	Molecular Function	KEGG KO No.	KEGG Gene	KEGG pathway	IPR ID	Domain description
Q8IYE0	Coiled-coil domain-containing protein 146 OS=Homo sapiens OX=9606 GN=CCDC146 PE=1 SV=2	8.547	Up	3.0005e-06	CCDC146	112.81	1.8	2	2	2	1.798	1.433	2.064	2.021	2.001	0.254	0.226	0.148	0.228	0.108	cytoplasm,nucleus		GO:0043229 intracellular organelle; GO:0044450 microtubule organizing center part; GO:0043232 intracellular non-membrane-bounded organelle; GO:0044430 cytoskeletal part; GO:0044446 intracellular organelle part; GO:0005737 cytoplasm; GO:0044424 intracellular part; GO:0005623 cell; GO:0044422 organelle part; GO:0043228 non-membrane-bounded organelle; GO:0043226 organelle; GO:0005856 cytoskeleton; G…	GO:0005515 protein binding; GO:0005488 binding;
Q99878	Histone H2A type 1-J OS=Homo sapiens OX=9606 GN=HIST1H2AJ PE=1 SV=3	7.622	Up	0.000121047	HIST1H2AJ	13.936	26.6	4	10	1	2.147	1.534	2.33	1.199	1.219	0.269	0.281	0.261	0.135	0.115	nucleus	GO:0050794 regulation of cellular process; GO:0016043 cellular component organization; GO:0060255 regulation of macromolecule metabolic process; GO:0019219 regulation of nucleobase-containing compound metabolic process; GO:0044699 single-organism process; GO:0048523 negative regulation of cellular process; GO:0031324 negative regulation of cellular metabolic process; GO:0048519 negative regulatio…	GO:0044421 extracellular region part; GO:0031982 vesicle; GO:0032991 macromolecular complex; GO:0044424 intracellular part; GO:0005623 cell; GO:0044422 organelle part; GO:0044427 chromosomal part; GO:0043228 non-membrane-bounded organelle; GO:0031974 membrane-enclosed lumen; GO:0070062 extracellular exosome; GO:0070013 intracellular organelle lumen; GO:0044454 nuclear chromosome part; GO:0005622 …	GO:0097159 organic cyclic compound binding; GO:1901363 heterocyclic compound binding; GO:0003677 DNA binding; GO:0046982 protein heterodimerization activity; GO:0005488 binding; GO:0046983 protein dimerization activity; GO:0003676 nucleic acid binding; GO:0005515 protein binding;	K11251	H2A; histone H2A	hsa04217 Necroptosis; hsa05034 Alcoholism; hsa05322 Systemic lupus erythematosus	IPR032454; IPR009072; IPR007125;	Histone H2A, C-terminal domain; Histone-fold; Histone H2A/H2B/H3;
Q7Z570	Zinc finger protein 804A OS=Homo sapiens OX=9606 GN=ZNF804A PE=2 SV=3	6.128	Up	0.00109968	ZNF804A	136.89	1.1	1	3	1	2.124	1.534	2.574	0.803	0.8	0.282	0.414	0.262	0.19	0.17	nucleus			GO:0046872 metal ion binding; GO:0043169 cation binding; GO:0005488 binding; GO:0043167 ion binding;				IPR007087; IPR022755;	Zinc finger, C2H2; Zinc finger, double-stranded RNA binding;
O15540	Fatty acid-binding protein, brain OS=Homo sapiens OX=9606 GN=FABP7 PE=1 SV=3	5.848	Up	0.025103	FABP7	14.889	58.3	6	16	6	2.181	2.44	1.582	0.464	0.484	0.252	0.303	0.307	0.278	0.258	cytoplasm	GO:0046486 glycerolipid metabolic process; GO:0007420 brain development; GO:0048869 cellular developmental process; GO:0022008 neurogenesis; GO:0044699 single-organism process; GO:0044255 cellular lipid metabolic process; GO:0044237 cellular metabolic process; GO:0050877 neurological system process; GO:0051234 establishment of localization; GO:0008285 negative regulation of cell proliferation; GO…	GO:0043229 intracellular organelle; GO:0042995 cell projection; GO:0030054 cell junction; GO:0071944 cell periphery; GO:0044446 intracellular organelle part; GO:0005737 cytoplasm; GO:0043025 neuronal cell body; GO:0031981 nuclear lumen; GO:0044424 intracellular part; GO:0005911 cell-cell junction; GO:0005829 cytosol; GO:0005623 cell; GO:0044422 organelle part; GO:0031974 membrane-enclosed lumen; …	GO:0008289 lipid binding; GO:0005488 binding; GO:0005215 transporter activity;	K08756	FABP7; fatty acid-binding protein 7, brain	hsa03320 PPAR signaling pathway	IPR000463; IPR012674; IPR000566; IPR011038;	Cytosolic fatty-acid binding; Calycin; Lipocalin/cytosolic fatty-acid binding domain; Calycin-like;
Q9NRX3	NADH dehydrogenase [ubiquinone] 1 alpha subcomplex subunit 4-like 2 OS=Homo sapiens OX=9606 GN=NDUFA4L2 PE=3 SV=1	5.821	Up	0.0157823	NDUFA4L2	9.9656	37.9	4	6	4	0.891	3.313	0.828	1.616	1.636	0.3	0.291	0.274	0.277	0.357	extracellular	GO:0098655 cation transmembrane transport; GO:0034220 ion transmembrane transport; GO:0098660 inorganic ion transmembrane transport; GO:0044699 single-organism process; GO:0006818 hydrogen transport; GO:0015992 proton transport; GO:0051234 establishment of localization; GO:0006810 transport; GO:0055085 transmembrane transport; GO:1902578 single-organism localization; GO:0006812 cation transport; …	GO:0016020 membrane; GO:0098800 inner mitochondrial membrane protein complex; GO:0031090 organelle membrane; GO:0098796 membrane protein complex; GO:0005737 cytoplasm; GO:0032991 macromolecular complex; GO:0098798 mitochondrial protein complex; GO:0044424 intracellular part; GO:0005623 cell; GO:0044455 mitochondrial membrane part; GO:0044422 organelle part; GO:0005740 mitochondrial envelope; GO:0…		K03948	NDUFA4; NADH dehydrogenase (ubiquinone) 1 alpha subcomplex subunit 4	hsa00190 Oxidative phosphorylation; hsa01100 Metabolic pathways; hsa04714 Thermogenesis; hsa04723 Retrograde endocannabinoid signaling; hsa04932 Non-alcoholic fatty liver disease (NAFLD); hsa05010 Alzheimer disease; hsa05012 Parkinson disease; hsa05016 Huntington disease
Q16790	Carbonic anhydrase 9 OS=Homo sapiens OX=9606 GN=CA9 PE=1 SV=2	5.686	Up	0.0051763	CA9	49.697	10	4	6	4	1.676	2.482	1.718	0.845	0.865	0.296	0.321	0.284	0.281	0.161	plasma membrane	GO:0044699 single-organism process; GO:0044237 cellular metabolic process; GO:0051234 establishment of localization; GO:2001141 regulation of RNA biosynthetic process; GO:0008152 metabolic process; GO:0048729 tissue morphogenesis; GO:0070887 cellular response to chemical stimulus; GO:0044765 single-organism transport; GO:0046903 secretion; GO:0032502 developmental process; GO:0051716 cellular res…	GO:0016323 basolateral plasma membrane; GO:0016020 membrane; GO:0071944 cell periphery; GO:0031224 intrinsic component of membrane; GO:0044424 intracellular part; GO:0098858 actin-based cell projection; GO:0005623 cell; GO:0044422 organelle part; GO:0043228 non-membrane-bounded organelle; GO:0031974 membrane-enclosed lumen; GO:0070013 intracellular organelle lumen; GO:0098590 plasma membrane regi…	GO:0046914 transition metal ion binding; GO:0003824 catalytic activity; GO:0005488 binding; GO:0043167 ion binding; GO:0016829 lyase activity; GO:0046872 metal ion binding; GO:0043169 cation binding; GO:0016836 hydro-lyase activity; GO:0008270 zinc ion binding; GO:0004089 carbonate dehydratase activity; GO:0016835 carbon-oxygen lyase activity;	K01672	CA; carbonic anhydrase [EC:4.2.1.1]	hsa00910 Nitrogen metabolism	IPR001148;	Alpha carbonic anhydrase;
P05114	Non-histone chromosomal protein HMG-14 OS=Homo sapiens OX=9606 GN=HMGN1 PE=1 SV=3	5.65	Up	0.0005214	HMGN1	10.659	10	2	2	2	2.499	1.792	1.716	0.846	0.866	0.361	0.285	0.337	0.23	0.21	nucleus	GO:0048569 post-embryonic animal organ development; GO:0006289 nucleotide-excision repair; GO:0009891 positive regulation of biosynthetic process; GO:0044699 single-organism process; GO:0044237 cellular metabolic process; GO:2001141 regulation of RNA biosynthetic process; GO:0008152 metabolic process; GO:0009893 positive regulation of metabolic process; GO:0050678 regulation of epithelial cell pr…	GO:0043229 intracellular organelle; GO:0043232 intracellular non-membrane-bounded organelle; GO:0044446 intracellular organelle part; GO:0005737 cytoplasm; GO:0031981 nuclear lumen; GO:0044424 intracellular part; GO:0005623 cell; GO:0044422 organelle part; GO:0044427 chromosomal part; GO:0043228 non-membrane-bounded organelle; GO:0043231 intracellular membrane-bounded organelle; GO:0043226 organe…	GO:0097159 organic cyclic compound binding; GO:1901363 heterocyclic compound binding; GO:0003677 DNA binding; GO:0031490 chromatin DNA binding; GO:0005488 binding; GO:0044877 macromolecular complex binding; GO:0003676 nucleic acid binding; GO:0031491 nucleosome binding; GO:0003682 chromatin binding; GO:0031492 nucleosomal DNA binding;	K11299	HMGN1; high-mobility group nucleosome-binding domain-containing protein 1	hsa05168 Herpes simplex infection
Q9P283	Semaphorin-5B OS=Homo sapiens OX=9606 GN=SEMA5B PE=2 SV=4	5.557	Up	0.00110264	SEMA5B	125.91	0.7	1	1	1	1.04	2.837	1.062	1.779	1.799	0.378	0.379	0.244	0.208	0.188	cytoplasm	GO:0016043 cellular component organization; GO:0044707 single-multicellular organism process; GO:0009581 detection of external stimulus; GO:0007601 visual perception; GO:0009628 response to abiotic stimulus; GO:0048869 cellular developmental process; GO:0048666 neuron development; GO:0032989 cellular component morphogenesis; GO:0022008 neurogenesis; GO:0044699 single-organism process; GO:1990138 …	GO:0031224 intrinsic component of membrane; GO:0016020 membrane; GO:0016021 integral component of membrane; GO:0044425 membrane part;	GO:0005515 protein binding; GO:0005488 binding;	K06841	SEMA5; semaphorin 5	hsa04360 Axon guidance	IPR015943; IPR016201; IPR001627;	WD40/YVTN repeat-like-containing domain; PSI domain; Sema domain;
Q99541	Perilipin-2 OS=Homo sapiens OX=9606 GN=PLIN2 PE=1 SV=2	5.335	Up	0.0128	PLIN2	48.075	38	17	45	17	2.52	1.45	2.042	0.667	2.687	0.33	0.305	0.308	0.309	0.089	mitochondria	GO:0014070 response to organic cyclic compound; GO:0065008 regulation of biological quality; GO:0006869 lipid transport; GO:0044699 single-organism process; GO:0010876 lipid localization; GO:0071702 organic substance transport; GO:0010033 response to organic substance; GO:0050896 response to stimulus; GO:0046942 carboxylic acid transport; GO:0015849 organic acid transport; GO:0051234 establishmen…	GO:0043229 intracellular organelle; GO:0016020 membrane; GO:0005783 endoplasmic reticulum; GO:0043232 intracellular non-membrane-bounded organelle; GO:0071944 cell periphery; GO:0005737 cytoplasm; GO:0012505 endomembrane system; GO:0044424 intracellular part; GO:0005829 cytosol; GO:0005623 cell; GO:0005576 extracellular region; GO:0005886 plasma membrane; GO:0043228 non-membrane-bounded organelle…		K17284	PLIN2, ADRP; perilipin-2	hsa03320 PPAR signaling pathway
P30273	High affinity immunoglobulin epsilon receptor subunit gamma OS=Homo sapiens OX=9606 GN=FCER1G PE=1 SV=1	4.764	Up	0.0064419	FCER1G	9.6674	33.7	4	5	4	2.007	0.908	2.478	1.472	1.492	0.368	0.338	0.361	0.374	0.354	extracellular	GO:0044700 single organism signaling; GO:0002694 regulation of leukocyte activation; GO:0010941 regulation of cell death; GO:0032680 regulation of tumor necrosis factor production; GO:0002292 T cell differentiation involved in immune response; GO:0002554 serotonin secretion by platelet; GO:0098542 defense response to other organism; GO:0031347 regulation of defense response; GO:0044237 cellular m…	GO:0016020 membrane; GO:0009897 external side of plasma membrane; GO:0031090 organelle membrane; GO:0031410 cytoplasmic vesicle; GO:0098796 membrane protein complex; GO:0071944 cell periphery; GO:0031982 vesicle; GO:0005737 cytoplasm; GO:0044433 cytoplasmic vesicle part; GO:0032991 macromolecular complex; GO:0031224 intrinsic component of membrane; GO:0044424 intracellular part; GO:0005887 integr…	GO:0038023 signaling receptor activity; GO:0019865 immunoglobulin binding; GO:0044877 macromolecular complex binding; GO:0019763 immunoglobulin receptor activity; GO:0005515 protein binding; GO:0004888 transmembrane signaling receptor activity; GO:0004871 signal transducer activity; GO:0019863 IgE binding; GO:0060089 molecular transducer activity; GO:0004872 receptor activity; GO:0005488 binding;…	K07983	FCER1G; high affinity immunoglobulin epsilon receptor subunit gamma	hsa04071 Sphingolipid signaling pathway; hsa04072 Phospholipase D signaling pathway; hsa04611 Platelet activation; hsa04625 C-type lectin receptor signaling pathway; hsa04650 Natural killer cell mediated cytotoxicity; hsa04664 Fc epsilon RI signaling pathway; hsa05152 Tuberculosis; hsa05310 Asthma
O76038	Secretagogin OS=Homo sapiens OX=9606 GN=SCGN PE=2 SV=2	4.728	Up	0.00026169	SCGN	32.039	22.5	5	5	5	2.18	1.768	1.814	0.919	0.939	0.374	0.401	0.326	0.312	0.292	cytoplasm	GO:0065008 regulation of biological quality; GO:0072503 cellular divalent inorganic cation homeostasis; GO:0050801 ion homeostasis; GO:0055074 calcium ion homeostasis; GO:0051480 regulation of cytosolic calcium ion concentration; GO:0030003 cellular cation homeostasis; GO:0098771 inorganic ion homeostasis; GO:0044763 single-organism cellular process; GO:0019725 cellular homeostasis; GO:0044699 si…	GO:0030658 transport vesicle membrane; GO:0016020 membrane; GO:0043229 intracellular organelle; GO:0097708 intracellular vesicle; GO:0042995 cell projection; GO:0098588 bounding membrane of organelle; GO:0031090 organelle membrane; GO:0031410 cytoplasmic vesicle; GO:0031982 vesicle; GO:0005737 cytoplasm; GO:0044446 intracellular organelle part; GO:0044433 cytoplasmic vesicle part; GO:0012506 vesi…	GO:0046872 metal ion binding; GO:0043169 cation binding; GO:0005509 calcium ion binding; GO:0005488 binding; GO:0043167 ion binding;				IPR011992; IPR002048;	EF-hand domain pair; EF-hand domain;
P11169	Solute carrier family 2, facilitated glucose transporter member 3 OS=Homo sapiens OX=9606 GN=SLC2A3 PE=1 SV=1	4.367	Up	0.0021827	SLC2A3	53.924	7.7	3	4	3	2.049	1.389	2.409	0.83	2.85	0.315	0.496	0.266	0.452	0.432	plasma membrane	GO:0045321 leukocyte activation; GO:0002283 neutrophil activation involved in immune response; GO:0015749 monosaccharide transport; GO:0002252 immune effector process; GO:0044699 single-organism process; GO:0050896 response to stimulus; GO:0044237 cellular metabolic process; GO:0051234 establishment of localization; GO:0071704 organic substance metabolic process; GO:0034219 carbohydrate transmemb…	GO:0016020 membrane; GO:0044421 extracellular region part; GO:0031090 organelle membrane; GO:0031410 cytoplasmic vesicle; GO:0071944 cell periphery; GO:0031982 vesicle; GO:0005737 cytoplasm; GO:0044433 cytoplasmic vesicle part; GO:0031224 intrinsic component of membrane; GO:0044424 intracellular part; GO:0005887 integral component of plasma membrane; GO:0005623 cell; GO:0044422 organelle part; GO…	GO:0055056 D-glucose transmembrane transporter activity; GO:0005355 glucose transmembrane transporter activity; GO:0005536 glucose binding; GO:0051119 sugar transmembrane transporter activity; GO:1901476 carbohydrate transporter activity; GO:0022892 substrate-specific transporter activity; GO:0051183 vitamin transporter activity; GO:0015145 monosaccharide transmembrane transporter activity; GO:00…	K08142	SLC2A3, GLUT3; MFS transporter, SP family, solute carrier family 2 (facilitated glucose transporter), member 3		IPR020846;	Major facilitator superfamily domain;
Q9UI08	Ena/VASP-like protein OS=Homo sapiens OX=9606 GN=EVL PE=1 SV=2	4.11	Up	7.6986e-05	EVL	44.619	14.7	5	6	5	1.384	1.262	1.59	2.036	2.056	0.473	0.377	0.391	0.285	0.265	nucleus	GO:0044085 cellular component biogenesis; GO:0030833 regulation of actin filament polymerization; GO:0044700 single organism signaling; GO:0065008 regulation of biological quality; GO:0032273 positive regulation of protein polymerization; GO:0060491 regulation of cell projection assembly; GO:0007166 cell surface receptor signaling pathway; GO:0010633 negative regulation of epithelial cell migrati…	GO:0031252 cell leading edge; GO:0043229 intracellular organelle; GO:0016020 membrane; GO:0042995 cell projection; GO:0043232 intracellular non-membrane-bounded organelle; GO:0030054 cell junction; GO:0005737 cytoplasm; GO:0070161 anchoring junction; GO:0044424 intracellular part; GO:0005623 cell; GO:0005829 cytosol; GO:0043228 non-membrane-bounded organelle; GO:0043226 organelle; GO:0005856 cyto…	GO:0003779 actin binding; GO:0005522 profilin binding; GO:0019904 protein domain specific binding; GO:0005515 protein binding; GO:0008092 cytoskeletal protein binding; GO:0017124 SH3 domain binding; GO:0005488 binding;				IPR014885; IPR011993; IPR000697;	VASP tetramerisation; PH domain-like; WH1/EVH1 domain;
P06737	Glycogen phosphorylase, liver form OS=Homo sapiens OX=9606 GN=PYGL PE=1 SV=4	4.046	Up	0.0069623	PYGL	97.147	41.8	36	66	32	1.896	1.891	1.807	0.831	1.851	0.387	0.395	0.398	0.408	0.588	cytoplasm	GO:0065008 regulation of biological quality; GO:0045321 leukocyte activation; GO:0042593 glucose homeostasis; GO:0044699 single-organism process; GO:0009058 biosynthetic process; GO:0006015 5-phosphoribose 1-diphosphate biosynthetic process; GO:0044237 cellular metabolic process; GO:0006796 phosphate-containing compound metabolic process; GO:0044264 cellular polysaccharide metabolic process; GO:0…	GO:0034774 secretory granule lumen; GO:0043229 intracellular organelle; GO:0097708 intracellular vesicle; GO:0044421 extracellular region part; GO:0031410 cytoplasmic vesicle; GO:0031982 vesicle; GO:0005737 cytoplasm; GO:0044446 intracellular organelle part; GO:0044433 cytoplasmic vesicle part; GO:0012505 endomembrane system; GO:0044424 intracellular part; GO:0005829 cytosol; GO:0005623 cell; GO:…	GO:1901265 nucleoside phosphate binding; GO:0046983 protein dimerization activity; GO:0005515 protein binding; GO:0048029 monosaccharide binding; GO:0005496 steroid binding; GO:0030170 pyridoxal phosphate binding; GO:0097159 organic cyclic compound binding; GO:1901363 heterocyclic compound binding; GO:0002054 nucleobase binding; GO:0042802 identical protein binding; GO:0016208 AMP binding; GO:003…	K00688	PYG, glgP; glycogen phosphorylase [EC:2.4.1.1]	hsa00500 Starch and sucrose metabolism; hsa01100 Metabolic pathways; hsa04217 Necroptosis; hsa04910 Insulin signaling pathway; hsa04922 Glucagon signaling pathway; hsa04931 Insulin resistance
P21980	Protein-glutamine gamma-glutamyltransferase 2 OS=Homo sapiens OX=9606 GN=TGM2 PE=1 SV=2	4.044	Up	0.036962	TGM2	77.328	32.5	20	47	20	3.003	1.08	1.843	0.617	1.637	0.419	0.421	0.42	0.358	0.338	cytoplasm	GO:0044085 cellular component biogenesis; GO:0044700 single organism signaling; GO:0010941 regulation of cell death; GO:0065008 regulation of biological quality; GO:0048732 gland development; GO:0035148 tube formation; GO:0031347 regulation of defense response; GO:0044237 cellular metabolic process; GO:0008152 metabolic process; GO:0065003 macromolecular complex assembly; GO:0043122 regulation of…	GO:0016020 membrane; GO:0044421 extracellular region part; GO:0005783 endoplasmic reticulum; GO:0071944 cell periphery; GO:0030054 cell junction; GO:0031982 vesicle; GO:0005737 cytoplasm; GO:0031224 intrinsic component of membrane; GO:0044424 intracellular part; GO:0005623 cell; GO:0070062 extracellular exosome; GO:0005925 focal adhesion; GO:0044425 membrane part; GO:0005622 intracellular; GO:004…	GO:1901265 nucleoside phosphate binding; GO:0001882 nucleoside binding; GO:0043167 ion binding; GO:0005515 protein binding; GO:0000166 nucleotide binding; GO:0016755 transferase activity, transferring amino-acyl groups; GO:0097159 organic cyclic compound binding; GO:1901363 heterocyclic compound binding; GO:0032549 ribonucleoside binding; GO:0016746 transferase activity, transferring acyl groups;…	K05625	TGM2; transglutaminase 2 [EC:2.3.2.13]	hsa05016 Huntington disease	IPR008958; IPR013783; IPR002931; IPR014756; IPR001102;	Transglutaminase, C-terminal; Immunoglobulin-like fold; Transglutaminase-like; Immunoglobulin E-set; Transglutaminase, N-terminal;
Q9Y2V2	Calcium-regulated heat-stable protein 1 OS=Homo sapiens OX=9606 GN=CARHSP1 PE=1 SV=2	4.039	Up	2.3995e-06	CARHSP1	15.892	12.2	2	3	2	1.768	1.538	1.622	1.574	1.594	0.483	0.396	0.413	0.318	0.298	cytoplasm,nucleus	GO:0044700 single organism signaling; GO:0050794 regulation of cellular process; GO:0051716 cellular response to stimulus; GO:0010468 regulation of gene expression; GO:0065008 regulation of biological quality; GO:0006355 regulation of transcription, DNA-templated; GO:0031326 regulation of cellular biosynthetic process; GO:0035556 intracellular signal transduction; GO:0080090 regulation of primary…	GO:0044421 extracellular region part; GO:0031982 vesicle; GO:0000932 P-body; GO:0005737 cytoplasm; GO:0032991 macromolecular complex; GO:0045495 pole plasm; GO:0044424 intracellular part; GO:0000177 cytoplasmic exosome (RNase complex); GO:0005623 cell; GO:0043186 P granule; GO:0036464 cytoplasmic ribonucleoprotein granule; GO:0043228 non-membrane-bounded organelle; GO:0070062 extracellular exosom…	GO:0097159 organic cyclic compound binding; GO:1901363 heterocyclic compound binding; GO:0003729 mRNA binding; GO:0003677 DNA binding; GO:0003723 RNA binding; GO:0003730 mRNA 3'-UTR binding; GO:0005488 binding; GO:0003676 nucleic acid binding; GO:0005515 protein binding; GO:0019902 phosphatase binding; GO:0019899 enzyme binding;				IPR011129; IPR012340; IPR002059;	Cold shock domain; Nucleic acid-binding, OB-fold; Cold-shock protein, DNA-binding;
P09104	Gamma-enolase OS=Homo sapiens OX=9606 GN=ENO2 PE=1 SV=3	3.989	Up	0.0007763	ENO2	47.268	38.9	13	50	11	1.812	1.925	1.677	0.809	1.829	0.388	0.466	0.372	0.334	0.314	cytoplasm	GO:0046365 monosaccharide catabolic process; GO:0006757 ATP generation from ADP; GO:0009116 nucleoside metabolic process; GO:0042278 purine nucleoside metabolic process; GO:0006165 nucleoside diphosphate phosphorylation; GO:0046031 ADP metabolic process; GO:0019362 pyridine nucleotide metabolic process; GO:0019319 hexose biosynthetic process; GO:0006096 glycolytic process; GO:0009167 purine ribon…	GO:0016020 membrane; GO:0005615 extracellular space; GO:0044421 extracellular region part; GO:0071944 cell periphery; GO:0031982 vesicle; GO:0005737 cytoplasm; GO:0043025 neuronal cell body; GO:0032991 macromolecular complex; GO:0044424 intracellular part; GO:0005829 cytosol; GO:0005623 cell; GO:0005576 extracellular region; GO:0005886 plasma membrane; GO:0070062 extracellular exosome; GO:0043226…	GO:0000287 magnesium ion binding; GO:0004634 phosphopyruvate hydratase activity; GO:0003824 catalytic activity; GO:0005488 binding; GO:0043167 ion binding; GO:0046872 metal ion binding; GO:0043169 cation binding; GO:0016829 lyase activity; GO:0005515 protein binding; GO:0016836 hydro-lyase activity; GO:0016835 carbon-oxygen lyase activity;	K01689	ENO, eno; enolase [EC:4.2.1.11]	hsa00010 Glycolysis / Gluconeogenesis; hsa01100 Metabolic pathways; hsa01200 Carbon metabolism; hsa01230 Biosynthesis of amino acids; hsa03018 RNA degradation; hsa04066 HIF-1 signaling pathway	IPR029065; IPR029017; IPR020810; IPR020811;	Enolase C-terminal domain-like; Enolase N-terminal domain-like; Enolase, C-terminal TIM barrel domain; Enolase, N-terminal;
P40261	Nicotinamide N-methyltransferase OS=Homo sapiens OX=9606 GN=NNMT PE=1 SV=1	3.906	Up	4.8445e-06	NNMT	29.574	34.8	8	23	8	1.522	2.01	1.512	1.304	1.324	0.447	0.367	0.414	0.397	0.377	cytoplasm	GO:0051188 cofactor biosynthetic process; GO:0031100 animal organ regeneration; GO:0019362 pyridine nucleotide metabolic process; GO:0009117 nucleotide metabolic process; GO:0044699 single-organism process; GO:0009058 biosynthetic process; GO:0019363 pyridine nucleotide biosynthetic process; GO:0044237 cellular metabolic process; GO:0072524 pyridine-containing compound metabolic process; GO:00322…	GO:0044464 cell part; GO:0005622 intracellular; GO:0005737 cytoplasm; GO:0044424 intracellular part; GO:0005623 cell; GO:0005829 cytosol; GO:0044444 cytoplasmic part;	GO:0030760 pyridine N-methyltransferase activity; GO:0008757 S-adenosylmethionine-dependent methyltransferase activity; GO:0008168 methyltransferase activity; GO:0008112 nicotinamide N-methyltransferase activity; GO:0003824 catalytic activity; GO:0016741 transferase activity, transferring one-carbon groups; GO:0008170 N-methyltransferase activity; GO:0016740 transferase activity;	K00541	NNMT; nicotinamide N-methyltransferase [EC:2.1.1.1]	hsa00760 Nicotinate and nicotinamide metabolism; hsa01100 Metabolic pathways	IPR029063;	S-adenosyl-L-methionine-dependent methyltransferase;
P15153	Ras-related C3 botulinum toxin substrate 2 OS=Homo sapiens OX=9606 GN=RAC2 PE=1 SV=1	3.762	Up	0.00154409	RAC2	21.429	29.2	6	12	2	1.17	1.154	1.282	2.846	2.866	0.479	0.347	0.425	0.464	0.444	cytoplasm	GO:0044085 cellular component biogenesis; GO:0060627 regulation of vesicle-mediated transport; GO:0044700 single organism signaling; GO:0002694 regulation of leukocyte activation; GO:0030335 positive regulation of cell migration; GO:0065008 regulation of biological quality; GO:0007596 blood coagulation; GO:0032944 regulation of mononuclear cell proliferation; GO:1903955 positive regulation of pro…	GO:0016020 membrane; GO:0044421 extracellular region part; GO:0031090 organelle membrane; GO:0031410 cytoplasmic vesicle; GO:0071944 cell periphery; GO:0030054 cell junction; GO:0031982 vesicle; GO:0005737 cytoplasm; GO:0044433 cytoplasmic vesicle part; GO:0044424 intracellular part; GO:0005623 cell; GO:0044422 organelle part; GO:0070062 extracellular exosome; GO:0005925 focal adhesion; GO:000562…	GO:1901265 nucleoside phosphate binding; GO:0016817 hydrolase activity, acting on acid anhydrides; GO:0016787 hydrolase activity; GO:0019207 kinase regulator activity; GO:0098772 molecular function regulator; GO:0097159 organic cyclic compound binding; GO:1901363 heterocyclic compound binding; GO:0016462 pyrophosphatase activity; GO:0003824 catalytic activity; GO:0032553 ribonucleotide binding; G…	K07860	RAC2; Ras-related C3 botulinum toxin substrate 2	hsa04010 MAPK signaling pathway; hsa04014 Ras signaling pathway; hsa04015 Rap1 signaling pathway; hsa04024 cAMP signaling pathway; hsa04062 Chemokine signaling pathway; hsa04071 Sphingolipid signaling pathway; hsa04310 Wnt signaling pathway; hsa04360 Axon guidance; hsa04370 VEGF signaling pathway; hsa04510 Focal adhesion; hsa04520 Adherens junction; hsa04650 Natural killer cell mediated cytotoxic…	IPR005225; IPR027417;	Small GTP-binding protein domain; P-loop containing nucleoside triphosphate hydrolase;
A0A1B0GTH6	Casein kinase II subunit alpha'-interacting protein OS=Homo sapiens OX=9606 GN=CSNKA2IP PE=3 SV=1	3.732	Up	5.7445e-05	CSNKA2IP	81.797	1.5	1	1	1	1.817	1.273	2.026	1.318	1.338	0.464	0.366	0.427	0.467	0.447	nucleus
Q01813	ATP-dependent 6-phosphofructokinase, platelet type OS=Homo sapiens OX=9606 GN=PFKP PE=1 SV=2	3.718	Up	0.0096039	PFKP	85.595	44	30	85	27	1.258	2.671	1.165	1.118	1.138	0.453	0.405	0.376	0.437	0.417	cytoplasm	GO:0046365 monosaccharide catabolic process; GO:0006757 ATP generation from ADP; GO:0009116 nucleoside metabolic process; GO:0042278 purine nucleoside metabolic process; GO:0006165 nucleoside diphosphate phosphorylation; GO:0046031 ADP metabolic process; GO:0019362 pyridine nucleotide metabolic process; GO:0006096 glycolytic process; GO:0009167 purine ribonucleoside monophosphate metabolic proces…	GO:0043229 intracellular organelle; GO:0016020 membrane; GO:0044421 extracellular region part; GO:0031982 vesicle; GO:0005737 cytoplasm; GO:0044424 intracellular part; GO:0005623 cell; GO:0005829 cytosol; GO:0005576 extracellular region; GO:0043231 intracellular membrane-bounded organelle; GO:0031012 extracellular matrix; GO:0043226 organelle; GO:0070062 extracellular exosome; GO:0005634 nucleus;…	GO:0003872 6-phosphofructokinase activity; GO:1901265 nucleoside phosphate binding; GO:0016773 phosphotransferase activity, alcohol group as acceptor; GO:0005515 protein binding; GO:0097159 organic cyclic compound binding; GO:1901363 heterocyclic compound binding; GO:0016301 kinase activity; GO:0032553 ribonucleotide binding; GO:0003824 catalytic activity; GO:0005488 binding; GO:0045296 cadherin …	K00850	pfkA, PFK; 6-phosphofructokinase 1 [EC:2.7.1.11]	hsa00010 Glycolysis / Gluconeogenesis; hsa00030 Pentose phosphate pathway; hsa00051 Fructose and mannose metabolism; hsa00052 Galactose metabolism; hsa01100 Metabolic pathways; hsa01200 Carbon metabolism; hsa01230 Biosynthesis of amino acids; hsa03018 RNA degradation; hsa04066 HIF-1 signaling pathway; hsa04152 AMPK signaling pathway; hsa04922 Glucagon signaling pathway; hsa05230 Central carbon me…	IPR000023;	Phosphofructokinase domain;
O43493	Trans-Golgi network integral membrane protein 2 OS=Homo sapiens OX=9606 GN=TGOLN2 PE=1 SV=3	3.653	Up	0.00147613	TGOLN2	51.018	7.7	4	7	4	1.608	2.02	1.317	1.357	1.377	0.491	0.449	0.574	0.211	0.191	extracellular	GO:0016043 cellular component organization; GO:0046907 intracellular transport; GO:0006895 Golgi to endosome transport; GO:0016192 vesicle-mediated transport; GO:0048193 Golgi vesicle transport; GO:0051234 establishment of localization; GO:0051641 cellular localization; GO:0016197 endosomal transport; GO:0006810 transport; GO:0051649 establishment of localization in cell; GO:0061024 membrane orga…	GO:0016020 membrane; GO:0031090 organelle membrane; GO:0031410 cytoplasmic vesicle; GO:0071944 cell periphery; GO:0005737 cytoplasm; GO:0031982 vesicle; GO:0044433 cytoplasmic vesicle part; GO:0031224 intrinsic component of membrane; GO:0044424 intracellular part; GO:0005623 cell; GO:0030662 coated vesicle membrane; GO:0044422 organelle part; GO:0031974 membrane-enclosed lumen; GO:0005654 nucleop…	GO:0005515 protein binding; GO:0005488 binding;
Q6NZI2	Caveolae-associated protein 1 OS=Homo sapiens OX=9606 GN=CAVIN1 PE=1 SV=1	3.585	Up	0.005004	CAVIN1	43.476	30.3	12	25	12	2	1.44	1.984	1	1.02	0.464	0.434	0.473	0.421	0.401	nucleus	GO:0050794 regulation of cellular process; GO:0006361 transcription initiation from RNA polymerase I promoter; GO:0006725 cellular aromatic compound metabolic process; GO:0006360 transcription from RNA polymerase I promoter; GO:0060255 regulation of macromolecule metabolic process; GO:0097659 nucleic acid-templated transcription; GO:0019219 regulation of nucleobase-containing compound metabolic p…	GO:0016020 membrane; GO:0005783 endoplasmic reticulum; GO:0098857 membrane microdomain; GO:0071944 cell periphery; GO:0005737 cytoplasm; GO:0032991 macromolecular complex; GO:0044424 intracellular part; GO:0005623 cell; GO:0044422 organelle part; GO:0031974 membrane-enclosed lumen; GO:0005654 nucleoplasm; GO:0070013 intracellular organelle lumen; GO:0098590 plasma membrane region; GO:0044425 memb…	GO:0097159 organic cyclic compound binding; GO:1901363 heterocyclic compound binding; GO:0003723 RNA binding; GO:0042134 rRNA primary transcript binding; GO:0005488 binding; GO:0003676 nucleic acid binding; GO:0005515 protein binding; GO:0019843 rRNA binding;	K19387	PTRF; polymerase I and transcript release factor
Q6PEY1	Transmembrane protein 88 OS=Homo sapiens OX=9606 GN=TMEM88 PE=1 SV=1	3.585	Up	0.021319	TMEM88	17.25	8.2	1	1	1	1.976	1.779	2.003	0.519	0.539	0.487	0.228	0.634	0.402	0.382	plasma membrane	GO:0044700 single organism signaling; GO:0050794 regulation of cellular process; GO:0044707 single-multicellular organism process; GO:0016043 cellular component organization; GO:0065008 regulation of biological quality; GO:0010256 endomembrane system organization; GO:0009968 negative regulation of signal transduction; GO:0007166 cell surface receptor signaling pathway; GO:0023051 regulation of si…	GO:0016020 membrane; GO:0071944 cell periphery; GO:0044425 membrane part; GO:0044464 cell part; GO:0005622 intracellular; GO:0005737 cytoplasm; GO:0031224 intrinsic component of membrane; GO:0044424 intracellular part; GO:0005829 cytosol; GO:0005623 cell; GO:0016021 integral component of membrane; GO:0005886 plasma membrane; GO:0044444 cytoplasmic part;	GO:0019904 protein domain specific binding; GO:0005515 protein binding; GO:0030165 PDZ domain binding; GO:0005488 binding;
P17096	High mobility group protein HMG-I/HMG-Y OS=Homo sapiens OX=9606 GN=HMGA1 PE=1 SV=3	3.548	Up	0.0009222	HMGA1	11.676	15	3	3	3	1.997	1.31	1.737	1.314	1.334	0.518	0.478	0.55	0.246	0.226	nucleus	GO:0044085 cellular component biogenesis; GO:0019043 establishment of viral latency; GO:0090342 regulation of cell aging; GO:0097659 nucleic acid-templated transcription; GO:0009891 positive regulation of biosynthetic process; GO:0051169 nuclear transport; GO:0044237 cellular metabolic process; GO:0009607 response to biotic stimulus; GO:0008285 negative regulation of cell proliferation; GO:000960…	GO:0030054 cell junction; GO:0005737 cytoplasm; GO:0032991 macromolecular complex; GO:0044424 intracellular part; GO:0005623 cell; GO:0000792 heterochromatin; GO:0044422 organelle part; GO:0044427 chromosomal part; GO:0043228 non-membrane-bounded organelle; GO:0031974 membrane-enclosed lumen; GO:0005654 nucleoplasm; GO:0005925 focal adhesion; GO:0070013 intracellular organelle lumen; GO:0044464 c…	GO:0000981 RNA polymerase II transcription factor activity, sequence-specific DNA binding; GO:0005102 receptor binding; GO:0003690 double-stranded DNA binding; GO:0003705 transcription factor activity, RNA polymerase II distal enhancer sequence-specific binding; GO:0016787 hydrolase activity; GO:0005515 protein binding; GO:0051427 hormone receptor binding; GO:0003682 chromatin binding; GO:0016835…	K09282	HMGA1; high mobility group AT-hook protein 1
Q14515	SPARC-like protein 1 OS=Homo sapiens OX=9606 GN=SPARCL1 PE=1 SV=2	3.529	Up	0.0036175	SPARCL1	75.207	7.7	4	4	4	2.074	1.381	2.163	0.755	1.775	0.453	0.562	0.398	0.393	0.273	extracellular	GO:0032502 developmental process; GO:0050794 regulation of cellular process; GO:0044700 single organism signaling; GO:0051716 cellular response to stimulus; GO:0007165 signal transduction; GO:0050789 regulation of biological process; GO:0007154 cell communication; GO:0044699 single-organism process; GO:0023052 signaling; GO:0050896 response to stimulus; GO:0048856 anatomical structure development…	GO:0031012 extracellular matrix; GO:0070062 extracellular exosome; GO:0043226 organelle; GO:0005615 extracellular space; GO:0044421 extracellular region part; GO:0031982 vesicle; GO:1903561 extracellular vesicle; GO:0005578 proteinaceous extracellular matrix; GO:0043227 membrane-bounded organelle; GO:0005576 extracellular region; GO:0043230 extracellular organelle;	GO:0005488 binding; GO:0044877 macromolecular complex binding; GO:0043167 ion binding; GO:0043169 cation binding; GO:0046872 metal ion binding; GO:0005515 protein binding; GO:0005518 collagen binding; GO:0005509 calcium ion binding; GO:0050840 extracellular matrix binding; GO:0032403 protein complex binding;				IPR002350; IPR002048; IPR019577; IPR011992; IPR015369; IPR003645;	Kazal domain; EF-hand domain; SPARC/Testican, calcium-binding domain; EF-hand domain pair; Follistatin/Osteonectin EGF domain; Follistatin-like, N-terminal;
Q02224	Centromere-associated protein E OS=Homo sapiens OX=9606 GN=CENPE PE=1 SV=2	3.498	Up	0.00087527	CENPE	316.41	0.3	1	1	1	1.462	1.168	1.434	2.264	2.284	0.546	0.291	0.42	0.552	0.532	cytoplasm	GO:0044085 cellular component biogenesis; GO:0032270 positive regulation of cellular protein metabolic process; GO:0010564 regulation of cell cycle process; GO:0065003 macromolecular complex assembly; GO:0099607 lateral attachment of mitotic spindle microtubules to kinetochore; GO:0044093 positive regulation of molecular function; GO:0008608 attachment of spindle microtubules to kinetochore; GO:1…	GO:0016020 membrane; GO:0051233 spindle midzone; GO:0005874 microtubule; GO:0005737 cytoplasm; GO:0032991 macromolecular complex; GO:0044424 intracellular part; GO:0099512 supramolecular fiber; GO:0005623 cell; GO:0099080 supramolecular complex; GO:0000777 condensed chromosome kinetochore; GO:0044422 organelle part; GO:0044427 chromosomal part; GO:0043228 non-membrane-bounded organelle; GO:007268…	GO:1901265 nucleoside phosphate binding; GO:0003774 motor activity; GO:0016817 hydrolase activity, acting on acid anhydrides; GO:0005515 protein binding; GO:0016787 hydrolase activity; GO:0016887 ATPase activity; GO:1901363 heterocyclic compound binding; GO:0097159 organic cyclic compound binding; GO:0016462 pyrophosphatase activity; GO:0008092 cytoskeletal protein binding; GO:0032553 ribonucleot…	K11498	CENPE; centromeric protein E		IPR027417; IPR001752;	P-loop containing nucleoside triphosphate hydrolase; Kinesin motor domain;
P04275	von Willebrand factor OS=Homo sapiens OX=9606 GN=VWF PE=1 SV=4	3.49	Up	0.0124376	VWF	309.26	27.4	61	82	61	2.078	1.07	2.242	0.969	0.989	0.452	0.453	0.453	0.464	0.244	extracellular	GO:0044085 cellular component biogenesis; GO:0016043 cellular component organization; GO:0044707 single-multicellular organism process; GO:0007596 blood coagulation; GO:0065008 regulation of biological quality; GO:0051260 protein homooligomerization; GO:0002576 platelet degranulation; GO:0044699 single-organism process; GO:0050896 response to stimulus; GO:0007599 hemostasis; GO:0051234 establishm…	GO:0034774 secretory granule lumen; GO:0044421 extracellular region part; GO:0005783 endoplasmic reticulum; GO:0031410 cytoplasmic vesicle; GO:0031982 vesicle; GO:0005737 cytoplasm; GO:0044433 cytoplasmic vesicle part; GO:0044424 intracellular part; GO:0005623 cell; GO:0044422 organelle part; GO:0031974 membrane-enclosed lumen; GO:0070062 extracellular exosome; GO:0031983 vesicle lumen; GO:007001…	GO:0047485 protein N-terminus binding; GO:0019865 immunoglobulin binding; GO:0005102 receptor binding; GO:0051087 chaperone binding; GO:0046983 protein dimerization activity; GO:0044877 macromolecular complex binding; GO:0005515 protein binding; GO:0005178 integrin binding; GO:0002020 protease binding; GO:0050839 cell adhesion molecule binding; GO:0097367 carbohydrate derivative binding; GO:00428…	K03900	VWF; von Willebrand factor	hsa04151 PI3K-Akt signaling pathway; hsa04510 Focal adhesion; hsa04512 ECM-receptor interaction; hsa04610 Complement and coagulation cascades; hsa04611 Platelet activation; hsa05165 Human papillomavirus infection	IPR014853; IPR032361; IPR002919; IPR001007; IPR001846; IPR002035; IPR006207;	Uncharacterised domain, cysteine-rich; von Willebrand factor, VWA N-terminal domain; Trypsin Inhibitor-like, cysteine rich domain; VWFC domain; von Willebrand factor, type D domain; von Willebrand factor, type A; Cystine knot, C-terminal;
P08631	Tyrosine-protein kinase HCK OS=Homo sapiens OX=9606 GN=HCK PE=1 SV=5	3.434	Up	4.9463e-06	HCK	59.599	6.7	3	4	3	1.679	1.355	1.589	1.672	1.692	0.503	0.375	0.432	0.523	0.503	cytoplasm	GO:0060627 regulation of vesicle-mediated transport; GO:0044700 single organism signaling; GO:0065008 regulation of biological quality; GO:0010941 regulation of cell death; GO:0007166 cell surface receptor signaling pathway; GO:0018212 peptidyl-tyrosine modification; GO:0030832 regulation of actin filament length; GO:0031347 regulation of defense response; GO:0071345 cellular response to cytokine…	GO:0016020 membrane; GO:0019898 extrinsic component of membrane; GO:0031410 cytoplasmic vesicle; GO:0098857 membrane microdomain; GO:0071944 cell periphery; GO:0030054 cell junction; GO:0005737 cytoplasm; GO:0031982 vesicle; GO:0044424 intracellular part; GO:0031234 extrinsic component of cytoplasmic side of plasma membrane; GO:0005623 cell; GO:0009898 cytoplasmic side of plasma membrane; GO:0098…	GO:0005524 ATP binding; GO:1901265 nucleoside phosphate binding; GO:0016773 phosphotransferase activity, alcohol group as acceptor; GO:0005102 receptor binding; GO:0001882 nucleoside binding; GO:0043167 ion binding; GO:0004713 protein tyrosine kinase activity; GO:0005515 protein binding; GO:0000166 nucleotide binding; GO:0004672 protein kinase activity; GO:1901363 heterocyclic compound binding; G…	K08893	HCK; hemopoietic cell kinase [EC:2.7.10.2]	hsa04062 Chemokine signaling pathway; hsa04666 Fc gamma R-mediated phagocytosis; hsa05167 Kaposi sarcoma-associated herpesvirus infection	IPR000980; IPR001452; IPR000719; IPR001245; IPR020635; IPR011009;	SH2 domain; SH3 domain; Protein kinase domain; Serine-threonine/tyrosine-protein kinase catalytic domain; Tyrosine-protein kinase, catalytic domain; Protein kinase-like domain;
Q969G5	Caveolae-associated protein 3 OS=Homo sapiens OX=9606 GN=CAVIN3 PE=1 SV=3	3.415	Up	0.0010206	CAVIN3	27.701	19.9	5	9	5	1.795	1.324	2.041	1.034	1.054	0.602	0.381	0.505	0.326	0.106	extracellular	GO:0043467 regulation of generation of precursor metabolites and energy; GO:0032270 positive regulation of cellular protein metabolic process; GO:0051896 regulation of protein kinase B signaling; GO:0009968 negative regulation of signal transduction; GO:0023051 regulation of signaling; GO:1902533 positive regulation of intracellular signal transduction; GO:0044699 single-organism process; GO:0030…	GO:0016020 membrane; GO:0098857 membrane microdomain; GO:0071944 cell periphery; GO:0005737 cytoplasm; GO:0032991 macromolecular complex; GO:0005901 caveola; GO:0044424 intracellular part; GO:0005623 cell; GO:0005886 plasma membrane; GO:0044459 plasma membrane part; GO:0098590 plasma membrane region; GO:0005622 intracellular; GO:0044464 cell part; GO:0044425 membrane part; GO:0044853 plasma membr…	GO:0005080 protein kinase C binding; GO:0005515 protein binding; GO:0019900 kinase binding; GO:0005488 binding; GO:0019899 enzyme binding; GO:0019901 protein kinase binding;
P55899	IgG receptor FcRn large subunit p51 OS=Homo sapiens OX=9606 GN=FCGRT PE=1 SV=1	3.388	Up	0.00177807	FCGRT	39.743	14.5	3	3	3	1.962	1.24	2.046	1.051	1.071	0.552	0.457	0.562	0.288	0.268	extracellular	GO:0050794 regulation of cellular process; GO:0044700 single organism signaling; GO:0051716 cellular response to stimulus; GO:0007166 cell surface receptor signaling pathway; GO:0038094 Fc-gamma receptor signaling pathway; GO:0016192 vesicle-mediated transport; GO:0002414 immunoglobulin transcytosis in epithelial cells; GO:0044699 single-organism process; GO:0002376 immune system process; GO:0002…	GO:0016020 membrane; GO:0044464 cell part; GO:0071944 cell periphery; GO:0044425 membrane part; GO:0031224 intrinsic component of membrane; GO:0005623 cell; GO:0016021 integral component of membrane; GO:0005886 plasma membrane;	GO:0038023 signaling receptor activity; GO:0019770 IgG receptor activity; GO:0019865 immunoglobulin binding; GO:0044877 macromolecular complex binding; GO:0019763 immunoglobulin receptor activity; GO:0005515 protein binding; GO:0004888 transmembrane signaling receptor activity; GO:0004871 signal transducer activity; GO:0003823 antigen binding; GO:0030881 beta-2-microglobulin binding; GO:0060089 m…				IPR007110; IPR013783; IPR011161; IPR011162; IPR003597;	Immunoglobulin-like domain; Immunoglobulin-like fold; MHC class I-like antigen recognition-like; MHC classes I/II-like antigen recognition protein; Immunoglobulin C1-set;
P02794	Ferritin heavy chain OS=Homo sapiens OX=9606 GN=FTH1 PE=1 SV=2	3.329	Up	4.0475e-07	FTH1	21.225	72.1	13	24	13	1.64	1.354	1.547	1.561	1.581	0.477	0.463	0.406	0.487	0.467	cytoplasm	GO:0065008 regulation of biological quality; GO:0045321 leukocyte activation; GO:0044699 single-organism process; GO:0008285 negative regulation of cell proliferation; GO:0051234 establishment of localization; GO:0048145 regulation of fibroblast proliferation; GO:0000041 transition metal ion transport; GO:0008152 metabolic process; GO:0048147 negative regulation of fibroblast proliferation; GO:00…	GO:1904724 tertiary granule lumen; GO:0044421 extracellular region part; GO:0031410 cytoplasmic vesicle; GO:0005737 cytoplasm; GO:0031982 vesicle; GO:0044433 cytoplasmic vesicle part; GO:0032991 macromolecular complex; GO:0044754 autolysosome; GO:0044424 intracellular part; GO:0005623 cell; GO:1904813 ficolin-1-rich granule lumen; GO:0044422 organelle part; GO:0005776 autophagosome; GO:0070062 ex…	GO:0016722 oxidoreductase activity, oxidizing metal ions; GO:0005506 iron ion binding; GO:0016724 oxidoreductase activity, oxidizing metal ions, oxygen as acceptor; GO:0008199 ferric iron binding; GO:0046914 transition metal ion binding; GO:0003824 catalytic activity; GO:0005488 binding; GO:0043167 ion binding; GO:0046872 metal ion binding; GO:0043169 cation binding; GO:0005515 protein binding; G…	K00522	FTH1; ferritin heavy chain [EC:1.16.3.2]	hsa04216 Ferroptosis; hsa04217 Necroptosis; hsa04978 Mineral absorption	IPR012347; IPR009040; IPR009078; IPR008331;	Ferritin-related; Ferritin-like diiron domain; Ferritin-like superfamily; Ferritin/DPS protein domain;
Q15661	Tryptase alpha/beta-1 OS=Homo sapiens OX=9606 GN=TPSAB1 PE=1 SV=1	3.328	Up	0.0103641	TPSAB1	30.515	24.4	7	16	7	2.161	1.257	2.159	0.639	1.356	0.492	0.368	0.515	0.493	0.473	extracellular	GO:0016043 cellular component organization; GO:0006950 response to stress; GO:0044763 single-organism cellular process; GO:0044699 single-organism process; GO:0050896 response to stimulus; GO:0044238 primary metabolic process; GO:0071704 organic substance metabolic process; GO:0008152 metabolic process; GO:0043062 extracellular structure organization; GO:0022617 extracellular matrix disassembly; …	GO:0005615 extracellular space; GO:0044421 extracellular region part; GO:0005576 extracellular region;	GO:0004252 serine-type endopeptidase activity; GO:0004175 endopeptidase activity; GO:0008233 peptidase activity; GO:0003824 catalytic activity; GO:0017171 serine hydrolase activity; GO:0005488 binding; GO:0008236 serine-type peptidase activity; GO:0070011 peptidase activity, acting on L-amino acid peptides; GO:0005515 protein binding; GO:0016787 hydrolase activity;	K01340	E3.4.21.59; tryptase [EC:3.4.21.59]		IPR009003; IPR001254;	Peptidase S1, PA clan; Serine proteases, trypsin domain;
P00338	L-lactate dehydrogenase A chain OS=Homo sapiens OX=9606 GN=LDHA PE=1 SV=2	3.305	Up	7.9238e-05	LDHA	36.688	35.5	14	83	13	1.477	1.973	1.286	1.21	1.23	0.491	0.38	0.491	0.437	0.417	cytoplasm	GO:0048569 post-embryonic animal organ development; GO:0010941 regulation of cell death; GO:0009116 nucleoside metabolic process; GO:0006165 nucleoside diphosphate phosphorylation; GO:0019362 pyridine nucleotide metabolic process; GO:0006096 glycolytic process; GO:0007420 brain development; GO:0046683 response to organophosphorus; GO:0009185 ribonucleoside diphosphate metabolic process; GO:000974…	GO:0043229 intracellular organelle; GO:0016020 membrane; GO:0044421 extracellular region part; GO:0031982 vesicle; GO:0005737 cytoplasm; GO:0044424 intracellular part; GO:0005829 cytosol; GO:0005623 cell; GO:0005576 extracellular region; GO:0043231 intracellular membrane-bounded organelle; GO:0043226 organelle; GO:0070062 extracellular exosome; GO:0005634 nucleus; GO:0005622 intracellular; GO:004…	GO:1901265 nucleoside phosphate binding; GO:0005515 protein binding; GO:0000166 nucleotide binding; GO:0019900 kinase binding; GO:0048037 cofactor binding; GO:0016491 oxidoreductase activity; GO:0016614 oxidoreductase activity, acting on CH-OH group of donors; GO:1901363 heterocyclic compound binding; GO:0097159 organic cyclic compound binding; GO:0016616 oxidoreductase activity, acting on the CH…	K00016	LDH, ldh; L-lactate dehydrogenase [EC:1.1.1.27]	hsa00010 Glycolysis / Gluconeogenesis; hsa00270 Cysteine and methionine metabolism; hsa00620 Pyruvate metabolism; hsa00640 Propanoate metabolism; hsa01100 Metabolic pathways; hsa04922 Glucagon signaling pathway	IPR022383; IPR016040; IPR001236; IPR015955;	Lactate/malate dehydrogenase, C-terminal; NAD(P)-binding domain; Lactate/malate dehydrogenase, N-terminal; Lactate dehydrogenase/glycoside hydrolase, family 4, C-terminal;
P10412	Histone H1.4 OS=Homo sapiens OX=9606 GN=HIST1H1E PE=1 SV=2	3.296	Up	0.00048198	HIST1H1E	21.865	35.6	10	26	8	1.669	1.07	2.028	1.123	1.143	0.414	0.48	0.516	0.377	0.357	nucleus	GO:0044085 cellular component biogenesis; GO:0051253 negative regulation of RNA metabolic process; GO:0044237 cellular metabolic process; GO:0032259 methylation; GO:2001141 regulation of RNA biosynthetic process; GO:0008152 metabolic process; GO:0008213 protein alkylation; GO:0006334 nucleosome assembly; GO:0022607 cellular component assembly; GO:0065003 macromolecular complex assembly; GO:001055…	GO:0044421 extracellular region part; GO:0031982 vesicle; GO:0032991 macromolecular complex; GO:0044424 intracellular part; GO:0005623 cell; GO:0000792 heterochromatin; GO:0044422 organelle part; GO:0044427 chromosomal part; GO:0043228 non-membrane-bounded organelle; GO:0031974 membrane-enclosed lumen; GO:0070062 extracellular exosome; GO:0070013 intracellular organelle lumen; GO:0044454 nuclear …	GO:0097159 organic cyclic compound binding; GO:1901363 heterocyclic compound binding; GO:0003677 DNA binding; GO:0003723 RNA binding; GO:0005515 protein binding; GO:0003682 chromatin binding; GO:0031490 chromatin DNA binding; GO:0005488 binding; GO:0003676 nucleic acid binding;	K11275	H1_5; histone H1/5		IPR011991; IPR005818;	Winged helix-turn-helix DNA-binding domain; Linker histone H1/H5, domain H15;
P05534	HLA class I histocompatibility antigen, A-24 alpha chain OS=Homo sapiens OX=9606 GN=HLA-A PE=1 SV=2	3.28	Up	0.031599	HLA-A	40.688	46	16	34	6	1.978	1.488	1.894	0.43	2.45	0.392	0.536	0.515	0.322	0.302	extracellular	GO:0044700 single organism signaling; GO:0007166 cell surface receptor signaling pathway; GO:0002698 negative regulation of immune effector process; GO:0071346 cellular response to interferon-gamma; GO:0044699 single-organism process; GO:0044764 multi-organism cellular process; GO:0002480 antigen processing and presentation of exogenous peptide antigen via MHC class I, TAP-independent; GO:0031347…	GO:0016020 membrane; GO:0044421 extracellular region part; GO:0031090 organelle membrane; GO:0005737 cytoplasm; GO:0044433 cytoplasmic vesicle part; GO:0032991 macromolecular complex; GO:0005623 cell; GO:0044422 organelle part; GO:0005769 early endosome; GO:0070062 extracellular exosome; GO:0005622 intracellular; GO:0071556 integral component of lumenal side of endoplasmic reticulum membrane; GO:…	GO:0030881 beta-2-microglobulin binding; GO:0046977 TAP binding; GO:0042277 peptide binding; GO:0005488 binding; GO:0005515 protein binding; GO:0033218 amide binding; GO:0042605 peptide antigen binding; GO:0003823 antigen binding;	K06751	MHC1; major histocompatibility complex, class I	hsa04144 Endocytosis; hsa04145 Phagosome; hsa04218 Cellular senescence; hsa04514 Cell adhesion molecules (CAMs); hsa04612 Antigen processing and presentation; hsa04650 Natural killer cell mediated cytotoxicity; hsa04940 Type I diabetes mellitus; hsa05163 Human cytomegalovirus infection; hsa05165 Human papillomavirus infection; hsa05166 Human T-cell leukemia virus 1 infection; hsa05167 Kaposi sarc…	IPR007110; IPR013783; IPR010579; IPR011161; IPR011162; IPR001039; IPR003597;	Immunoglobulin-like domain; Immunoglobulin-like fold; MHC class I, alpha chain, C-terminal; MHC class I-like antigen recognition-like; MHC classes I/II-like antigen recognition protein; MHC class I alpha chain, alpha1 alpha2 domains; Immunoglobulin C1-set;
P05107	Integrin beta-2 OS=Homo sapiens OX=9606 GN=ITGB2 PE=1 SV=2	3.256	Up	8.2484e-05	ITGB2	84.781	16.4	11	14	11	1.516	1.168	1.513	1.889	1.909	0.559	0.381	0.47	0.459	0.439	plasma membrane	GO:0044700 single organism signaling; GO:0065008 regulation of biological quality; GO:0090130 tissue migration; GO:0045321 leukocyte activation; GO:0045428 regulation of nitric oxide biosynthetic process; GO:0007166 cell surface receptor signaling pathway; GO:0009891 positive regulation of biosynthetic process; GO:0031347 regulation of defense response; GO:0044237 cellular metabolic process; GO:0…	GO:0016020 membrane; GO:0044421 extracellular region part; GO:0034687 integrin alphaL-beta2 complex; GO:0098636 protein complex involved in cell adhesion; GO:0031090 organelle membrane; GO:0031410 cytoplasmic vesicle; GO:0071944 cell periphery; GO:0098796 membrane protein complex; GO:0031982 vesicle; GO:0005737 cytoplasm; GO:0044433 cytoplasmic vesicle part; GO:0032991 macromolecular complex; GO:…	GO:0038023 signaling receptor activity; GO:0046982 protein heterodimerization activity; GO:0044877 macromolecular complex binding; GO:0043167 ion binding; GO:0046983 protein dimerization activity; GO:0019901 protein kinase binding; GO:0005515 protein binding; GO:0004888 transmembrane signaling receptor activity; GO:0019900 kinase binding; GO:0004871 signal transducer activity; GO:0050839 cell adh…	K06464	ITGB2, CD18; integrin beta 2	hsa04015 Rap1 signaling pathway; hsa04145 Phagosome; hsa04390 Hippo signaling pathway; hsa04514 Cell adhesion molecules (CAMs); hsa04610 Complement and coagulation cascades; hsa04650 Natural killer cell mediated cytotoxicity; hsa04670 Leukocyte transendothelial migration; hsa04810 Regulation of actin cytoskeleton; hsa05133 Pertussis; hsa05134 Legionellosis; hsa05140 Leishmaniasis; hsa05144 Malari…	IPR032695; IPR033760; IPR002369; IPR016201; IPR012896; IPR014836; IPR002035;	Integrin domain; Integrin beta N-terminal; Integrin beta subunit, VWA domain; PSI domain; Integrin beta subunit, tail; Integrin beta subunit, cytoplasmic domain; von Willebrand factor, type A;
Q99879	Histone H2B type 1-M OS=Homo sapiens OX=9606 GN=HIST1H2BM PE=1 SV=3	3.251	Up	1.74304e-05	HIST1H2BM	13.989	53.2	8	46	2	1.652	1.367	1.849	1.396	1.416	0.422	0.56	0.463	0.482	0.462	nucleus	GO:0044085 cellular component biogenesis; GO:0016043 cellular component organization; GO:0034728 nucleosome organization; GO:0044267 cellular protein metabolic process; GO:0044237 cellular metabolic process; GO:0071704 organic substance metabolic process; GO:0006323 DNA packaging; GO:0008152 metabolic process; GO:0006334 nucleosome assembly; GO:0022607 cellular component assembly; GO:0065003 macr…	GO:0044421 extracellular region part; GO:0005737 cytoplasm; GO:0031982 vesicle; GO:0032991 macromolecular complex; GO:0044424 intracellular part; GO:0005623 cell; GO:0044422 organelle part; GO:0044427 chromosomal part; GO:0043228 non-membrane-bounded organelle; GO:0031974 membrane-enclosed lumen; GO:0070062 extracellular exosome; GO:0005654 nucleoplasm; GO:0070013 intracellular organelle lumen; G…	GO:0097159 organic cyclic compound binding; GO:1901363 heterocyclic compound binding; GO:0003677 DNA binding; GO:0046982 protein heterodimerization activity; GO:0005488 binding; GO:0046983 protein dimerization activity; GO:0003676 nucleic acid binding; GO:0005515 protein binding;	K11252	H2B; histone H2B	hsa05034 Alcoholism; hsa05203 Viral carcinogenesis; hsa05322 Systemic lupus erythematosus	IPR009072; IPR007125;	Histone-fold; Histone H2A/H2B/H3;
Q8WU39	Marginal zone B- and B1-cell-specific protein OS=Homo sapiens OX=9606 GN=MZB1 PE=1 SV=1	3.249	Up	0.0123047	MZB1	20.694	22.8	3	5	3	1.2	0.731	2.204	2.269	2.289	0.597	0.3	0.487	0.587	0.167	extracellular	GO:0044085 cellular component biogenesis; GO:0002702 positive regulation of production of molecular mediator of immune response; GO:0002694 regulation of leukocyte activation; GO:0032944 regulation of mononuclear cell proliferation; GO:0002642 positive regulation of immunoglobulin biosynthetic process; GO:0009891 positive regulation of biosynthetic process; GO:0044699 single-organism process; GO:…	GO:0005788 endoplasmic reticulum lumen; GO:0043229 intracellular organelle; GO:0005783 endoplasmic reticulum; GO:0005737 cytoplasm; GO:0044446 intracellular organelle part; GO:0032991 macromolecular complex; GO:0012505 endomembrane system; GO:0034663 endoplasmic reticulum chaperone complex; GO:0044424 intracellular part; GO:0005623 cell; GO:0005576 extracellular region; GO:0044422 organelle part;…	GO:0005515 protein binding; GO:0005488 binding;				IPR021852;	Domain of unknown function DUF3456;
P09525	Annexin A4 OS=Homo sapiens OX=9606 GN=ANXA4 PE=1 SV=4	3.229	Up	2.4285e-05	ANXA4	35.882	70.5	26	94	26	1.621	1.82	1.369	1.208	1.258	0.525	0.42	0.478	0.441	0.421	cytoplasm	GO:0044700 single organism signaling; GO:0010941 regulation of cell death; GO:0043433 negative regulation of sequence-specific DNA binding transcription factor activity; GO:0007166 cell surface receptor signaling pathway; GO:0048869 cellular developmental process; GO:0051241 negative regulation of multicellular organismal process; GO:0051046 regulation of secretion; GO:0044699 single-organism pro…	GO:0043229 intracellular organelle; GO:0016020 membrane; GO:0044421 extracellular region part; GO:0005635 nuclear envelope; GO:0031090 organelle membrane; GO:0071944 cell periphery; GO:0044446 intracellular organelle part; GO:0031967 organelle envelope; GO:0031982 vesicle; GO:0005737 cytoplasm; GO:0012505 endomembrane system; GO:0012506 vesicle membrane; GO:0044424 intracellular part; GO:0005623 …	GO:0005544 calcium-dependent phospholipid binding; GO:0055102 lipase inhibitor activity; GO:0043167 ion binding; GO:0004859 phospholipase inhibitor activity; GO:0005515 protein binding; GO:0098772 molecular function regulator; GO:0004857 enzyme inhibitor activity; GO:0048306 calcium-dependent protein binding; GO:0042802 identical protein binding; GO:0030234 enzyme regulator activity; GO:0005488 b…	K17093	ANXA4; annexin A4
Q92522	Histone H1x OS=Homo sapiens OX=9606 GN=H1FX PE=1 SV=1	3.224	Up	8.1846e-05	H1FX	22.487	31	6	10	6	1.588	1.372	1.749	1.398	1.418	0.505	0.479	0.572	0.338	0.318	nucleus	GO:0044085 cellular component biogenesis; GO:0016043 cellular component organization; GO:0034728 nucleosome organization; GO:0034622 cellular macromolecular complex assembly; GO:0006333 chromatin assembly or disassembly; GO:0043933 macromolecular complex subunit organization; GO:0065004 protein-DNA complex assembly; GO:0006323 DNA packaging; GO:0006334 nucleosome assembly; GO:0051276 chromosome o…	GO:0043229 intracellular organelle; GO:0043232 intracellular non-membrane-bounded organelle; GO:0044446 intracellular organelle part; GO:0032991 macromolecular complex; GO:0031981 nuclear lumen; GO:0044424 intracellular part; GO:0005730 nucleolus; GO:0005623 cell; GO:0044422 organelle part; GO:0044427 chromosomal part; GO:0000786 nucleosome; GO:0043228 non-membrane-bounded organelle; GO:0043231 i…	GO:0097159 organic cyclic compound binding; GO:1901363 heterocyclic compound binding; GO:0050839 cell adhesion molecule binding; GO:0003677 DNA binding; GO:0003723 RNA binding; GO:0005488 binding; GO:0045296 cadherin binding; GO:0003676 nucleic acid binding; GO:0005515 protein binding;	K11275	H1_5; histone H1/5		IPR011991; IPR005818;	Winged helix-turn-helix DNA-binding domain; Linker histone H1/H5, domain H15;
P05161	Ubiquitin-like protein ISG15 OS=Homo sapiens OX=9606 GN=ISG15 PE=1 SV=5	3.221	Up	0.00120474	ISG15	17.887	16.4	3	3	3	1.954	0.96	2.008	1.327	1.347	0.575	0.409	0.548	0.408	0.388	nucleus	GO:0044700 single organism signaling; GO:0065008 regulation of biological quality; GO:0007166 cell surface receptor signaling pathway; GO:0098542 defense response to other organism; GO:0070169 positive regulation of biomineral tissue development; GO:0030500 regulation of bone mineralization; GO:0070167 regulation of biomineral tissue development; GO:0044237 cellular metabolic process; GO:0071345 …	GO:0043229 intracellular organelle; GO:0044446 intracellular organelle part; GO:0005737 cytoplasm; GO:0031981 nuclear lumen; GO:0044424 intracellular part; GO:0005623 cell; GO:0005829 cytosol; GO:0005576 extracellular region; GO:0044422 organelle part; GO:0043226 organelle; GO:0043231 intracellular membrane-bounded organelle; GO:0031974 membrane-enclosed lumen; GO:0005634 nucleus; GO:0005654 nucl…	GO:0031386 protein tag; GO:0005515 protein binding; GO:0005488 binding;	K12159	ISG15; ubiquitin cross-reactive protein	hsa04622 RIG-I-like receptor signaling pathway; hsa05165 Human papillomavirus infection; hsa05169 Epstein-Barr virus infection	IPR029071; IPR000626;	Ubiquitin-related domain; Ubiquitin domain;
P49006	MARCKS-related protein OS=Homo sapiens OX=9606 GN=MARCKSL1 PE=1 SV=2	3.199	Up	0.00090348	MARCKSL1	19.529	23.1	4	6	3	1.831	0.986	2.12	1.318	1.368	0.472	0.441	0.599	0.443	0.423	nucleus	GO:0050794 regulation of cellular process; GO:0050789 regulation of biological process; GO:0042127 regulation of cell proliferation; GO:0048522 positive regulation of cellular process; GO:0048518 positive regulation of biological process; GO:0065007 biological regulation; GO:0008284 positive regulation of cell proliferation;	GO:0016020 membrane; GO:0044421 extracellular region part; GO:0071944 cell periphery; GO:0005737 cytoplasm; GO:0031982 vesicle; GO:0044424 intracellular part; GO:0005623 cell; GO:0005576 extracellular region; GO:0005886 plasma membrane; GO:0043226 organelle; GO:0070062 extracellular exosome; GO:0005622 intracellular; GO:0044464 cell part; GO:1903561 extracellular vesicle; GO:0043227 membrane-boun…	GO:0003779 actin binding; GO:0005515 protein binding; GO:0008092 cytoskeletal protein binding; GO:0005516 calmodulin binding; GO:0005488 binding;	K13536	MARCKSL1, MRP; MARCKS-related protein	hsa04666 Fc gamma R-mediated phagocytosis; hsa05140 Leishmaniasis
Q9NPQ8	Synembryn-A OS=Homo sapiens OX=9606 GN=RIC8A PE=1 SV=3	3.104	Up	3.6766e-06	RIC8A	59.709	7.3	4	4	4	1.589	1.317	1.674	1.579	1.599	0.554	0.472	0.532	0.426	0.406	cytoplasm	GO:0044700 single organism signaling; GO:0051674 localization of cell; GO:0043009 chordate embryonic development; GO:0044699 single-organism process; GO:0042074 cell migration involved in gastrulation; GO:0050877 neurological system process; GO:0007193 adenylate cyclase-inhibiting G-protein coupled receptor signaling pathway; GO:0071711 basement membrane organization; GO:0007610 behavior; GO:0022…	GO:0016020 membrane; GO:0071944 cell periphery; GO:0044464 cell part; GO:0005622 intracellular; GO:0005737 cytoplasm; GO:0044424 intracellular part; GO:0005623 cell; GO:0005886 plasma membrane;	GO:0030234 enzyme regulator activity; GO:0005085 guanyl-nucleotide exchange factor activity; GO:0060589 nucleoside-triphosphatase regulator activity; GO:0005488 binding; GO:0030695 GTPase regulator activity; GO:0005515 protein binding; GO:0001965 G-protein alpha-subunit binding; GO:0098772 molecular function regulator; GO:0008047 enzyme activator activity; GO:0005096 GTPase activator activity;				IPR011989; IPR008376; IPR016024;	Armadillo-like helical; Synembryn; Armadillo-type fold;
P04839	Cytochrome b-245 heavy chain OS=Homo sapiens OX=9606 GN=CYBB PE=1 SV=2	3.087	Up	0.00029628	CYBB	65.335	9.3	5	8	5	1.395	1.159	1.597	1.866	1.886	0.668	0.438	0.425	0.418	0.398	plasma membrane	GO:0044700 single organism signaling; GO:0006801 superoxide metabolic process; GO:0065008 regulation of biological quality; GO:0045321 leukocyte activation; GO:0007166 cell surface receptor signaling pathway; GO:0032680 regulation of tumor necrosis factor production; GO:0042108 positive regulation of cytokine biosynthetic process; GO:0009891 positive regulation of biosynthetic process; GO:0032760…	GO:0016020 membrane; GO:0030425 dendrite; GO:0031090 organelle membrane; GO:0005737 cytoplasm; GO:0044433 cytoplasmic vesicle part; GO:0043025 neuronal cell body; GO:0032991 macromolecular complex; GO:0005887 integral component of plasma membrane; GO:0005623 cell; GO:0044422 organelle part; GO:0005622 intracellular; GO:0099503 secretory vesicle; GO:0043005 neuron projection; GO:0043020 NADPH oxid…	GO:1901265 nucleoside phosphate binding; GO:0050660 flavin adenine dinucleotide binding; GO:0022803 passive transmembrane transporter activity; GO:0046983 protein dimerization activity; GO:0022892 substrate-specific transporter activity; GO:0005515 protein binding; GO:0015267 channel activity; GO:0016175 superoxide-generating NADPH oxidase activity; GO:0022891 substrate-specific transmembrane tra…	K21421	NOX2, GP91, CYBB; NADPH oxidase 2 [EC:1.-.-.-]	hsa04066 HIF-1 signaling pathway; hsa04145 Phagosome; hsa04216 Ferroptosis; hsa04217 Necroptosis; hsa04621 NOD-like receptor signaling pathway; hsa04670 Leukocyte transendothelial migration; hsa04933 AGE-RAGE signaling pathway in diabetic complications; hsa05140 Leishmaniasis	IPR017927; IPR013121; IPR013112; IPR017938; IPR013130;	Ferredoxin reductase-type FAD-binding domain; Ferric reductase, NAD binding domain; FAD-binding 8; Riboflavin synthase-like beta-barrel; Ferric reductase transmembrane component-like domain;
P62805	Histone H4 OS=Homo sapiens OX=9606 GN=HIST1H4A PE=1 SV=2	3.056	Up	0.000195174	HIST1H4A	11.367	58.3	8	36	8	1.736	1.23	1.973	1.247	1.267	0.417	0.564	0.505	0.538	0.518	nucleus	GO:0044085 cellular component biogenesis; GO:0065008 regulation of biological quality; GO:0097659 nucleic acid-templated transcription; GO:0016233 telomere capping; GO:0044237 cellular metabolic process; GO:0008152 metabolic process; GO:0034724 DNA replication-independent nucleosome organization; GO:0006334 nucleosome assembly; GO:0065003 macromolecular complex assembly; GO:1904837 beta-catenin-T…	GO:0016020 membrane; GO:0044421 extracellular region part; GO:0000784 nuclear chromosome, telomeric region; GO:0000781 chromosome, telomeric region; GO:0031982 vesicle; GO:0032991 macromolecular complex; GO:0044424 intracellular part; GO:0005623 cell; GO:0044422 organelle part; GO:0044427 chromosomal part; GO:0043228 non-membrane-bounded organelle; GO:0070062 extracellular exosome; GO:0031974 mem…	GO:0097159 organic cyclic compound binding; GO:1901363 heterocyclic compound binding; GO:0042393 histone binding; GO:0003723 RNA binding; GO:0003677 DNA binding; GO:0046982 protein heterodimerization activity; GO:0005488 binding; GO:0046983 protein dimerization activity; GO:0003676 nucleic acid binding; GO:0019904 protein domain specific binding; GO:0005515 protein binding;	K11254	H4; histone H4	hsa05034 Alcoholism; hsa05203 Viral carcinogenesis; hsa05322 Systemic lupus erythematosus	IPR009072; IPR004823;	Histone-fold; TATA box binding protein associated factor (TAF);
P28065	Proteasome subunit beta type-9 OS=Homo sapiens OX=9606 GN=PSMB9 PE=1 SV=2	2.988	Up	3.3593e-06	PSMB9	23.264	11.9	3	4	3	1.479	1.774	1.323	1.468	1.688	0.528	0.492	0.552	0.451	0.431	cytoplasm,nucleus	GO:0044700 single organism signaling; GO:0065008 regulation of biological quality; GO:0032270 positive regulation of cellular protein metabolic process; GO:0002220 innate immune response activating cell surface receptor signaling pathway; GO:0007166 cell surface receptor signaling pathway; GO:0010608 posttranscriptional regulation of gene expression; GO:0051443 positive regulation of ubiquitin-pr…	GO:0044421 extracellular region part; GO:1990111 spermatoproteasome complex; GO:0031982 vesicle; GO:0005737 cytoplasm; GO:0032991 macromolecular complex; GO:0044424 intracellular part; GO:0005623 cell; GO:0044422 organelle part; GO:1905369 endopeptidase complex; GO:0031974 membrane-enclosed lumen; GO:0070062 extracellular exosome; GO:0005654 nucleoplasm; GO:1902494 catalytic complex; GO:0070013 i…	GO:0004175 endopeptidase activity; GO:0004298 threonine-type endopeptidase activity; GO:0008233 peptidase activity; GO:0070003 threonine-type peptidase activity; GO:0003824 catalytic activity; GO:0005488 binding; GO:0070011 peptidase activity, acting on L-amino acid peptides; GO:0016787 hydrolase activity; GO:0005515 protein binding;	K02741	PSMB9, LMP2; 20S proteasome subunit beta 9 [EC:3.4.25.1]	hsa03050 Proteasome	IPR029055;	Nucleophile aminohydrolases, N-terminal;
P98179	RNA-binding protein 3 OS=Homo sapiens OX=9606 GN=RBM3 PE=1 SV=1	2.954	Up	0.0020405	RBM3	17.17	10.8	2	2	2	1.502	1.959	1.501	1.059	1.079	0.538	0.598	0.606	0.296	0.276	nucleus	GO:0050794 regulation of cellular process; GO:0032270 positive regulation of cellular protein metabolic process; GO:0006725 cellular aromatic compound metabolic process; GO:0060255 regulation of macromolecule metabolic process; GO:0010608 posttranscriptional regulation of gene expression; GO:0009891 positive regulation of biosynthetic process; GO:0044237 cellular metabolic process; GO:0071704 org…	GO:0043229 intracellular organelle; GO:0030425 dendrite; GO:0042995 cell projection; GO:0043232 intracellular non-membrane-bounded organelle; GO:0005737 cytoplasm; GO:0044446 intracellular organelle part; GO:0031981 nuclear lumen; GO:0044424 intracellular part; GO:0005730 nucleolus; GO:0005623 cell; GO:0044422 organelle part; GO:0043228 non-membrane-bounded organelle; GO:0043226 organelle; GO:004…	GO:0097159 organic cyclic compound binding; GO:1901363 heterocyclic compound binding; GO:0003723 RNA binding; GO:1901265 nucleoside phosphate binding; GO:0005488 binding; GO:0003676 nucleic acid binding; GO:0005515 protein binding; GO:0000166 nucleotide binding; GO:0036094 small molecule binding;	K13186	RBM3; RNA-binding protein 3		IPR000504; IPR012677; IPR034278;	RNA recognition motif domain; Nucleotide-binding alpha-beta plait domain; RBM3/CIRBP, RNA recognition motif;
Q6ZVF9	G protein-regulated inducer of neurite outgrowth 3 OS=Homo sapiens OX=9606 GN=GPRIN3 PE=2 SV=2	2.9	Up	0.00027656	GPRIN3	82.438	4.6	3	3	3	1.858	1.66	1.355	1.121	1.141	0.619	0.487	0.543	0.418	0.398	nucleus							IPR032745;	G protein-regulated inducer of neurite outgrowth, C-terminal;
Q9UBX5	Fibulin-5 OS=Homo sapiens OX=9606 GN=FBLN5 PE=1 SV=1	2.876	Up	0.0023163	FBLN5	50.18	16.5	8	16	8	1.317	0.896	2.113	1.864	1.884	0.574	0.574	0.463	0.541	0.521	extracellular	GO:0050794 regulation of cellular process; GO:0044085 cellular component biogenesis; GO:0016043 cellular component organization; GO:0040008 regulation of growth; GO:0048251 elastic fiber assembly; GO:0044699 single-organism process; GO:0080134 regulation of response to stress; GO:0051234 establishment of localization; GO:0001558 regulation of cell growth; GO:0022610 biological adhesion; GO:190257…	GO:0070062 extracellular exosome; GO:0043226 organelle; GO:0031012 extracellular matrix; GO:0005615 extracellular space; GO:0044421 extracellular region part; GO:0031982 vesicle; GO:1903561 extracellular vesicle; GO:0005578 proteinaceous extracellular matrix; GO:0071953 elastic fiber; GO:0043227 membrane-bounded organelle; GO:0005576 extracellular region; GO:0044420 extracellular matrix component…	GO:0005102 receptor binding; GO:0043167 ion binding; GO:0046983 protein dimerization activity; GO:0044877 macromolecular complex binding; GO:0005515 protein binding; GO:0005178 integrin binding; GO:0050839 cell adhesion molecule binding; GO:0042802 identical protein binding; GO:0005488 binding; GO:0042803 protein homodimerization activity; GO:0046872 metal ion binding; GO:0043169 cation binding; …	K17340	FBLN5; fibulin 5		IPR026823; IPR001881; IPR000742; IPR009030;	Complement Clr-like EGF domain; EGF-like calcium-binding domain; EGF-like domain; Growth factor receptor cysteine-rich domain;
P11166	Solute carrier family 2, facilitated glucose transporter member 1 OS=Homo sapiens OX=9606 GN=SLC2A1 PE=1 SV=2	2.843	Up	0.00133697	SLC2A1	54.083	12	5	7	5	1.532	1.554	1.802	1.142	1.162	0.514	0.769	0.494	0.344	0.324	plasma membrane	GO:0044085 cellular component biogenesis; GO:0065008 regulation of biological quality; GO:0050796 regulation of insulin secretion; GO:0023051 regulation of signaling; GO:0044699 single-organism process; GO:0051046 regulation of secretion; GO:0009058 biosynthetic process; GO:0005984 disaccharide metabolic process; GO:0044237 cellular metabolic process; GO:0051234 establishment of localization; GO:…	GO:0016020 membrane; GO:0044421 extracellular region part; GO:0031090 organelle membrane; GO:0098857 membrane microdomain; GO:0099568 cytoplasmic region; GO:0005737 cytoplasm; GO:0005887 integral component of plasma membrane; GO:0005623 cell; GO:0044422 organelle part; GO:0043228 non-membrane-bounded organelle; GO:0070062 extracellular exosome; GO:0098590 plasma membrane region; GO:0005622 intrac…	GO:0055056 D-glucose transmembrane transporter activity; GO:0005355 glucose transmembrane transporter activity; GO:0043621 protein self-association; GO:0051119 sugar transmembrane transporter activity; GO:0042910 xenobiotic transporter activity; GO:1901476 carbohydrate transporter activity; GO:0022892 substrate-specific transporter activity; GO:0051183 vitamin transporter activity; GO:0005515 pro…	K07299	SLC2A1, GLUT1; MFS transporter, SP family, solute carrier family 2 (facilitated glucose transporter), member 1	hsa04066 HIF-1 signaling pathway; hsa04911 Insulin secretion; hsa04919 Thyroid hormone signaling pathway; hsa04920 Adipocytokine signaling pathway; hsa04922 Glucagon signaling pathway; hsa04931 Insulin resistance; hsa04976 Bile secretion; hsa05166 Human T-cell leukemia virus 1 infection; hsa05200 Pathways in cancer; hsa05211 Renal cell carcinoma; hsa05230 Central carbon metabolism in cancer	IPR020846;	Major facilitator superfamily domain;
P16671	Platelet glycoprotein 4 OS=Homo sapiens OX=9606 GN=CD36 PE=1 SV=2	2.835	Up	0.026698	CD36	53.053	9.5	4	5	4	1.995	1.693	1.6	0.694	0.714	0.504	0.546	0.562	0.498	0.478	plasma membrane	GO:0044700 single organism signaling; GO:0010744 positive regulation of macrophage derived foam cell differentiation; GO:0060100 positive regulation of phagocytosis, engulfment; GO:0032680 regulation of tumor necrosis factor production; GO:0098542 defense response to other organism; GO:0090317 negative regulation of intracellular protein transport; GO:0031347 regulation of defense response; GO:00…	GO:0016020 membrane; GO:0005615 extracellular space; GO:0044421 extracellular region part; GO:0098862 cluster of actin-based cell projections; GO:0016324 apical plasma membrane; GO:0005903 brush border; GO:0009897 external side of plasma membrane; GO:0031090 organelle membrane; GO:0031410 cytoplasmic vesicle; GO:0098857 membrane microdomain; GO:0071944 cell periphery; GO:0031982 vesicle; GO:00057…	GO:0038023 signaling receptor activity; GO:0019838 growth factor binding; GO:0044877 macromolecular complex binding; GO:0038024 cargo receptor activity; GO:0071813 lipoprotein particle binding; GO:0005515 protein binding; GO:0070892 lipoteichoic acid receptor activity; GO:0004871 signal transducer activity; GO:0050431 transforming growth factor beta binding; GO:0019955 cytokine binding; GO:003022…	K06259	CD36; CD36 antigen	hsa03320 PPAR signaling pathway; hsa04145 Phagosome; hsa04152 AMPK signaling pathway; hsa04512 ECM-receptor interaction; hsa04640 Hematopoietic cell lineage; hsa04920 Adipocytokine signaling pathway; hsa04931 Insulin resistance; hsa04975 Fat digestion and absorption; hsa04979 Cholesterol metabolism; hsa05144 Malaria
P19971	Thymidine phosphorylase OS=Homo sapiens OX=9606 GN=TYMP PE=1 SV=2	2.834	Up	4.3334e-05	TYMP	49.955	26.3	10	18	10	1.322	1.457	1.317	1.875	1.895	0.593	0.47	0.558	0.486	0.466	nucleus	GO:0046135 pyrimidine nucleoside catabolic process; GO:0009116 nucleoside metabolic process; GO:0001568 blood vessel development; GO:0048869 cellular developmental process; GO:0044699 single-organism process; GO:0009058 biosynthetic process; GO:0009163 nucleoside biosynthetic process; GO:0043174 nucleoside salvage; GO:0044237 cellular metabolic process; GO:0009605 response to external stimulus; G…	GO:0044464 cell part; GO:0005622 intracellular; GO:0005737 cytoplasm; GO:0044424 intracellular part; GO:0005829 cytosol; GO:0005623 cell; GO:0044444 cytoplasmic part;	GO:0008083 growth factor activity; GO:0016763 transferase activity, transferring pentosyl groups; GO:0009032 thymidine phosphorylase activity; GO:0016758 transferase activity, transferring hexosyl groups; GO:0005102 receptor binding; GO:0003824 catalytic activity; GO:0005488 binding; GO:0004645 phosphorylase activity; GO:0016154 pyrimidine-nucleoside phosphorylase activity; GO:0016757 transferase…	K00758	deoA, TYMP; thymidine phosphorylase [EC:2.4.2.4]	hsa00240 Pyrimidine metabolism; hsa00983 Drug metabolism - other enzymes; hsa01100 Metabolic pathways; hsa05219 Bladder cancer	IPR017459; IPR000312; IPR013102;	Glycosyl transferase family 3, N-terminal domain; Glycosyl transferase, family 3; Pyrimidine nucleoside phosphorylase, C-terminal;
P08670	Vimentin OS=Homo sapiens OX=9606 GN=VIM PE=1 SV=4	2.739	Up	2.2964e-05	VIM	53.651	61.4	41	241	34	1.577	1.245	1.689	1.243	1.263	0.566	0.478	0.531	0.526	0.506	nucleus	GO:0044700 single organism signaling; GO:0030048 actin filament-based movement; GO:0051093 negative regulation of developmental process; GO:0070252 actin-mediated cell contraction; GO:0003012 muscle system process; GO:0045109 intermediate filament organization; GO:0007166 cell surface receptor signaling pathway; GO:0051129 negative regulation of cellular component organization; GO:0048869 cellula…	GO:0016020 membrane; GO:0044421 extracellular region part; GO:0071944 cell periphery; GO:0030054 cell junction; GO:0031982 vesicle; GO:0005737 cytoplasm; GO:0099512 supramolecular fiber; GO:0044424 intracellular part; GO:0099080 supramolecular complex; GO:0005623 cell; GO:0044422 organelle part; GO:0043228 non-membrane-bounded organelle; GO:0070062 extracellular exosome; GO:0005856 cytoskeleton; …	GO:0005212 structural constituent of eye lens; GO:0003723 RNA binding; GO:0003725 double-stranded RNA binding; GO:0044877 macromolecular complex binding; GO:0097110 scaffold protein binding; GO:0005515 protein binding; GO:1901363 heterocyclic compound binding; GO:0097159 organic cyclic compound binding; GO:0097367 carbohydrate derivative binding; GO:0042802 identical protein binding; GO:0005200 s…	K07606	VIM; vimentin	hsa05169 Epstein-Barr virus infection; hsa05206 MicroRNAs in cancer	IPR006821;	Intermediate filament head, DNA-binding domain;
Q03135	Caveolin-1 OS=Homo sapiens OX=9606 GN=CAV1 PE=1 SV=4	2.736	Up	0.008259	CAV1	20.471	45.5	8	21	8	1.781	1.225	1.962	1.032	1.552	0.562	0.509	0.593	0.529	0.509	cytoplasm	GO:0044700 single organism signaling; GO:0002694 regulation of leukocyte activation; GO:0048732 gland development; GO:0032436 positive regulation of proteasomal ubiquitin-dependent protein catabolic process; GO:0010608 posttranscriptional regulation of gene expression; GO:0044255 cellular lipid metabolic process; GO:0032091 negative regulation of protein binding; GO:0044237 cellular metabolic pro…	GO:0016020 membrane; GO:0031090 organelle membrane; GO:0098857 membrane microdomain; GO:0099568 cytoplasmic region; GO:0005737 cytoplasm; GO:0044433 cytoplasmic vesicle part; GO:0032991 macromolecular complex; GO:0005887 integral component of plasma membrane; GO:0005623 cell; GO:0044422 organelle part; GO:0005769 early endosome; GO:0043228 non-membrane-bounded organelle; GO:0005925 focal adhesion…	GO:0032934 sterol binding; GO:0048365 Rac GTPase binding; GO:0008200 ion channel inhibitor activity; GO:0005102 receptor binding; GO:0046983 protein dimerization activity; GO:0019901 protein kinase binding; GO:0061134 peptidase regulator activity; GO:0070320 inward rectifier potassium channel inhibitor activity; GO:0099106 ion channel regulator activity; GO:0016504 peptidase activator activity; G…	K06278	CAV1; caveolin 1	hsa04144 Endocytosis; hsa04510 Focal adhesion; hsa05100 Bacterial invasion of epithelial cells; hsa05205 Proteoglycans in cancer; hsa05416 Viral myocarditis; hsa05418 Fluid shear stress and atherosclerosis
P53396	ATP-citrate synthase OS=Homo sapiens OX=9606 GN=ACLY PE=1 SV=3	2.683	Up	0.00096004	ACLY	120.84	40.1	40	85	40	1.23	2.069	1.026	1.431	1.451	0.622	0.474	0.535	0.514	0.494	cytoplasm	GO:0051188 cofactor biosynthetic process; GO:0045321 leukocyte activation; GO:0016053 organic acid biosynthetic process; GO:0006066 alcohol metabolic process; GO:0035337 fatty-acyl-CoA metabolic process; GO:0044699 single-organism process; GO:0044255 cellular lipid metabolic process; GO:0009058 biosynthetic process; GO:0044237 cellular metabolic process; GO:0035384 thioester biosynthetic process;…	GO:0034774 secretory granule lumen; GO:0016020 membrane; GO:0044421 extracellular region part; GO:0031410 cytoplasmic vesicle; GO:0071944 cell periphery; GO:0031982 vesicle; GO:0005737 cytoplasm; GO:0044433 cytoplasmic vesicle part; GO:0032991 macromolecular complex; GO:0044424 intracellular part; GO:0035578 azurophil granule lumen; GO:0005623 cell; GO:1904813 ficolin-1-rich granule lumen; GO:004…	GO:0005524 ATP binding; GO:1901265 nucleoside phosphate binding; GO:0046912 transferase activity, transferring acyl groups, acyl groups converted into alkyl on transfer; GO:0001882 nucleoside binding; GO:0043167 ion binding; GO:0005515 protein binding; GO:0000166 nucleotide binding; GO:0048037 cofactor binding; GO:0003878 ATP citrate synthase activity; GO:0097159 organic cyclic compound binding; …	K01648	ACLY; ATP citrate (pro-S)-lyase [EC:2.3.3.8]	hsa00020 Citrate cycle (TCA cycle); hsa01100 Metabolic pathways	IPR016143; IPR016142; IPR032263; IPR005811; IPR013816; IPR016040; IPR003781; IPR016102;	Citrate synthase-like, small alpha subdomain; Citrate synthase-like, large alpha subdomain; ATP-citrate synthase, citrate-binding domain; ATP-citrate lyase/succinyl-CoA ligase; ATP-grasp fold, subdomain 2; NAD(P)-binding domain; CoA-binding; Succinyl-CoA synthetase-like;
Q92835	Phosphatidylinositol 3,4,5-trisphosphate 5-phosphatase 1 OS=Homo sapiens OX=9606 GN=INPP5D PE=1 SV=2	2.668	Up	0.000158429	INPP5D	133.29	8.7	9	9	8	1.693	1.08	1.542	1.631	1.651	0.532	0.493	0.575	0.629	0.609	cytoplasm	GO:0044700 single organism signaling; GO:0050672 negative regulation of lymphocyte proliferation; GO:0002694 regulation of leukocyte activation; GO:0010941 regulation of cell death; GO:0065008 regulation of biological quality; GO:0016064 immunoglobulin mediated immune response; GO:0032944 regulation of mononuclear cell proliferation; GO:0007166 cell surface receptor signaling pathway; GO:0002762 …	GO:0043229 intracellular organelle; GO:0016020 membrane; GO:0043232 intracellular non-membrane-bounded organelle; GO:0071944 cell periphery; GO:0098857 membrane microdomain; GO:0005737 cytoplasm; GO:0044424 intracellular part; GO:0005829 cytosol; GO:0005623 cell; GO:0005886 plasma membrane; GO:0043228 non-membrane-bounded organelle; GO:0043226 organelle; GO:0005856 cytoskeleton; GO:0005622 intrac…	GO:0034485 phosphatidylinositol-3,4,5-trisphosphate 5-phosphatase activity; GO:0016791 phosphatase activity; GO:0016787 hydrolase activity; GO:0005515 protein binding; GO:0052866 phosphatidylinositol phosphate phosphatase activity; GO:0052743 inositol tetrakisphosphate phosphatase activity; GO:0016314 phosphatidylinositol-3,4,5-trisphosphate 3-phosphatase activity; GO:0017124 SH3 domain binding; …	K03084	SHIP1, INPP5D; phosphatidylinositol-3,4,5-trisphosphate 5-phosphatase 1 [EC:3.1.3.86]	hsa00562 Inositol phosphate metabolism; hsa01100 Metabolic pathways; hsa04070 Phosphatidylinositol signaling system; hsa04662 B cell receptor signaling pathway; hsa04664 Fc epsilon RI signaling pathway; hsa04666 Fc gamma R-mediated phagocytosis	IPR000300; IPR000980; IPR005135;	Inositol polyphosphate-related phosphatase; SH2 domain; Endonuclease/exonuclease/phosphatase;
O00469	Procollagen-lysine,2-oxoglutarate 5-dioxygenase 2 OS=Homo sapiens OX=9606 GN=PLOD2 PE=1 SV=2	2.665	Up	6.8863e-07	PLOD2	84.685	17	9	10	9	1.586	1.449	1.615	1.375	1.395	0.568	0.54	0.532	0.621	0.601	extracellular	GO:0006950 response to stress; GO:0009628 response to abiotic stimulus; GO:0055114 oxidation-reduction process; GO:0044267 cellular protein metabolic process; GO:0044699 single-organism process; GO:0044238 primary metabolic process; GO:0050896 response to stimulus; GO:0044237 cellular metabolic process; GO:0071704 organic substance metabolic process; GO:0008152 metabolic process; GO:0044710 singl…	GO:0043229 intracellular organelle; GO:0016020 membrane; GO:0042175 nuclear outer membrane-endoplasmic reticulum membrane network; GO:0005783 endoplasmic reticulum; GO:0044421 extracellular region part; GO:0030867 rough endoplasmic reticulum membrane; GO:0098588 bounding membrane of organelle; GO:0031090 organelle membrane; GO:0005791 rough endoplasmic reticulum; GO:0044446 intracellular organell…	GO:0019842 vitamin binding; GO:0005506 iron ion binding; GO:0070815 peptidyl-lysine 5-dioxygenase activity; GO:0031418 L-ascorbic acid binding; GO:0043167 ion binding; GO:0043177 organic acid binding; GO:0016705 oxidoreductase activity, acting on paired donors, with incorporation or reduction of molecular oxygen; GO:0016706 oxidoreductase activity, acting on paired donors, with incorporation or r…	K13645	PLOD2; procollagen-lysine,2-oxoglutarate 5-dioxygenase 2 [EC:1.14.11.4]	hsa00310 Lysine degradation	IPR006620; IPR005123; IPR029044;	Prolyl 4-hydroxylase, alpha subunit; Oxoglutarate/iron-dependent dioxygenase; Nucleotide-diphospho-sugar transferases;
Q06033	Inter-alpha-trypsin inhibitor heavy chain H3 OS=Homo sapiens OX=9606 GN=ITIH3 PE=1 SV=2	2.654	Up	0.032258	ITIH3	99.848	11.2	9	13	9	2.082	1.009	2.031	0.849	0.869	0.573	0.604	0.582	0.491	0.471	endoplasmic reticulum	GO:0050794 regulation of cellular process; GO:0010951 negative regulation of endopeptidase activity; GO:0060255 regulation of macromolecule metabolic process; GO:0002576 platelet degranulation; GO:0044699 single-organism process; GO:0048523 negative regulation of cellular process; GO:0048519 negative regulation of biological process; GO:0031324 negative regulation of cellular metabolic process; G…	GO:0034774 secretory granule lumen; GO:0042827 platelet dense granule; GO:0044421 extracellular region part; GO:0031410 cytoplasmic vesicle; GO:0005737 cytoplasm; GO:0031982 vesicle; GO:0044433 cytoplasmic vesicle part; GO:0044424 intracellular part; GO:0005623 cell; GO:0044422 organelle part; GO:0031974 membrane-enclosed lumen; GO:0070062 extracellular exosome; GO:0031983 vesicle lumen; GO:00700…	GO:0004867 serine-type endopeptidase inhibitor activity; GO:0030234 enzyme regulator activity; GO:0030414 peptidase inhibitor activity; GO:0061134 peptidase regulator activity; GO:0061135 endopeptidase regulator activity; GO:0098772 molecular function regulator; GO:0004857 enzyme inhibitor activity; GO:0004866 endopeptidase inhibitor activity;				IPR010600; IPR013694; IPR002035;	Inter-alpha-trypsin inhibitor heavy chain, C-terminal; VIT domain; von Willebrand factor, type A;
P08571	Monocyte differentiation antigen CD14 OS=Homo sapiens OX=9606 GN=CD14 PE=1 SV=2	2.621	Up	0.042457	CD14	40.076	9.6	3	4	3	1.677	0.66	2.176	1.478	1.498	0.563	0.587	0.542	0.594	0.574	extracellular	GO:0060627 regulation of vesicle-mediated transport; GO:0044700 single organism signaling; GO:0032481 positive regulation of type I interferon production; GO:0045321 leukocyte activation; GO:0032680 regulation of tumor necrosis factor production; GO:0007166 cell surface receptor signaling pathway; GO:0032760 positive regulation of tumor necrosis factor production; GO:0031347 regulation of defense…	GO:0016020 membrane; GO:0005615 extracellular space; GO:0044421 extracellular region part; GO:0009897 external side of plasma membrane; GO:0031410 cytoplasmic vesicle; GO:0031090 organelle membrane; GO:0098857 membrane microdomain; GO:0071944 cell periphery; GO:0005737 cytoplasm; GO:0031982 vesicle; GO:0046696 lipopolysaccharide receptor complex; GO:0044433 cytoplasmic vesicle part; GO:0031224 in…	GO:0038023 signaling receptor activity; GO:0016019 peptidoglycan receptor activity; GO:0005515 protein binding; GO:0004888 transmembrane signaling receptor activity; GO:0004871 signal transducer activity; GO:0070891 lipoteichoic acid binding; GO:0060089 molecular transducer activity; GO:0097367 carbohydrate derivative binding; GO:0004872 receptor activity; GO:0001847 opsonin receptor activity; GO…	K04391	CD14; monocyte differentiation antigen CD14	hsa04010 MAPK signaling pathway; hsa04064 NF-kappa B signaling pathway; hsa04145 Phagosome; hsa04620 Toll-like receptor signaling pathway; hsa04640 Hematopoietic cell lineage; hsa05130 Pathogenic Escherichia coli infection; hsa05132 Salmonella infection; hsa05133 Pertussis; hsa05134 Legionellosis; hsa05146 Amoebiasis; hsa05152 Tuberculosis; hsa05202 Transcriptional misregulation in cancer; hsa052…	IPR032675;	Leucine-rich repeat domain, L domain-like;
Q9H2X3	C-type lectin domain family 4 member M OS=Homo sapiens OX=9606 GN=CLEC4M PE=1 SV=1	2.621	Up	4.1697e-05	CLEC4M	45.35	3	1	1	1	1.308	1.52	1.707	1.367	1.387	0.487	0.652	0.606	0.507	0.487	cytoplasm	GO:0044409 entry into host; GO:0044700 single organism signaling; GO:0065008 regulation of biological quality; GO:0019079 viral genome replication; GO:0046968 peptide antigen transport; GO:0044699 single-organism process; GO:1902581 multi-organism cellular localization; GO:0044764 multi-organism cellular process; GO:0035821 modification of morphology or physiology of other organism; GO:0051234 es…	GO:0016020 membrane; GO:0031226 intrinsic component of plasma membrane; GO:0071944 cell periphery; GO:0005737 cytoplasm; GO:0031224 intrinsic component of membrane; GO:0044424 intracellular part; GO:0005887 integral component of plasma membrane; GO:0005623 cell; GO:0005576 extracellular region; GO:0016021 integral component of membrane; GO:0005886 plasma membrane; GO:0044459 plasma membrane part;…	GO:0038023 signaling receptor activity; GO:0043167 ion binding; GO:0005515 protein binding; GO:0033218 amide binding; GO:0048029 monosaccharide binding; GO:0004888 transmembrane signaling receptor activity; GO:0004871 signal transducer activity; GO:0048306 calcium-dependent protein binding; GO:0003823 antigen binding; GO:0001618 virus receptor activity; GO:0060089 molecular transducer activity; G…	K06563	CD209, CD299; CD209 antigen	hsa04145 Phagosome; hsa04625 C-type lectin receptor signaling pathway; hsa05152 Tuberculosis; hsa05162 Measles	IPR001304; IPR016187; IPR033989; IPR016186;	C-type lectin-like; C-type lectin fold; CD209-like, C-type lectin-like domain; C-type lectin-like/link domain;
Q30134	HLA class II histocompatibility antigen, DRB1-8 beta chain OS=Homo sapiens OX=9606 GN=HLA-DRB1 PE=1 SV=2	2.612	Up	0.0135557	HLA-DRB1	30.004	22.9	7	8	2	0.883	1.819	0.93	2.23	2.25	0.562	0.744	0.498	0.44	0.42	extracellular	GO:0044700 single organism signaling; GO:0050863 regulation of T cell activation; GO:0002694 regulation of leukocyte activation; GO:0007166 cell surface receptor signaling pathway; GO:0071346 cellular response to interferon-gamma; GO:0044699 single-organism process; GO:0031294 lymphocyte costimulation; GO:0051249 regulation of lymphocyte activation; GO:0071345 cellular response to cytokine stimul…	GO:0016020 membrane; GO:0045334 clathrin-coated endocytic vesicle; GO:0031090 organelle membrane; GO:0005737 cytoplasm; GO:0044433 cytoplasmic vesicle part; GO:0032991 macromolecular complex; GO:0032588 trans-Golgi network membrane; GO:0005623 cell; GO:0044422 organelle part; GO:0005765 lysosomal membrane; GO:0042613 MHC class II protein complex; GO:0030136 clathrin-coated vesicle; GO:0031902 lat…	GO:0005515 protein binding; GO:0005488 binding;	K06752	MHC2; major histocompatibility complex, class II	hsa04145 Phagosome; hsa04514 Cell adhesion molecules (CAMs); hsa04612 Antigen processing and presentation; hsa04640 Hematopoietic cell lineage; hsa04658 Th1 and Th2 cell differentiation; hsa04659 Th17 cell differentiation; hsa04672 Intestinal immune network for IgA production; hsa04940 Type I diabetes mellitus; hsa05140 Leishmaniasis; hsa05145 Toxoplasmosis; hsa05150 Staphylococcus aureus infecti…	IPR007110; IPR013783; IPR014745; IPR011162; IPR000353; IPR003597;	Immunoglobulin-like domain; Immunoglobulin-like fold; MHC class II, alpha/beta chain, N-terminal; MHC classes I/II-like antigen recognition protein; MHC class II, beta chain, N-terminal; Immunoglobulin C1-set;
P31949	Protein S100-A11 OS=Homo sapiens OX=9606 GN=S100A11 PE=1 SV=2	2.608	Up	0.00119922	S100A11	11.74	45.7	6	9	6	1.264	1.251	1.315	2.069	2.089	0.645	0.466	0.702	0.449	0.429	cytoplasm	GO:0044700 single organism signaling; GO:0045321 leukocyte activation; GO:0044699 single-organism process; GO:0008285 negative regulation of cell proliferation; GO:0051234 establishment of localization; GO:0022610 biological adhesion; GO:0007165 signal transduction; GO:0007154 cell communication; GO:0007155 cell adhesion; GO:0010558 negative regulation of macromolecule biosynthetic process; GO:00…	GO:0034774 secretory granule lumen; GO:0005615 extracellular space; GO:0044421 extracellular region part; GO:0031410 cytoplasmic vesicle; GO:0030054 cell junction; GO:0031982 vesicle; GO:0005737 cytoplasm; GO:0044433 cytoplasmic vesicle part; GO:0044424 intracellular part; GO:0005913 cell-cell adherens junction; GO:0005911 cell-cell junction; GO:0005623 cell; GO:0044422 organelle part; GO:0070062…	GO:0043167 ion binding; GO:0046983 protein dimerization activity; GO:0005515 protein binding; GO:0098632 protein binding involved in cell-cell adhesion; GO:0048306 calcium-dependent protein binding; GO:0050839 cell adhesion molecule binding; GO:0098641 cadherin binding involved in cell-cell adhesion; GO:0042802 identical protein binding; GO:0098631 protein binding involved in cell adhesion; GO:00…				IPR011992; IPR002048; IPR013787;	EF-hand domain pair; EF-hand domain; S100/CaBP-9k-type, calcium binding, subdomain;
Q9Y250	Leucine zipper putative tumor suppressor 1 OS=Homo sapiens OX=9606 GN=LZTS1 PE=1 SV=3	2.604	Up	0.00102475	LZTS1	66.612	3.4	2	4	2	1.613	1.894	1.491	0.942	0.962	0.644	0.517	0.57	0.55	0.53	nucleus	GO:0065008 regulation of biological quality; GO:0097659 nucleic acid-templated transcription; GO:0023051 regulation of signaling; GO:0048869 cellular developmental process; GO:0022008 neurogenesis; GO:0044699 single-organism process; GO:0009058 biosynthetic process; GO:0044237 cellular metabolic process; GO:2001141 regulation of RNA biosynthetic process; GO:0008152 metabolic process; GO:0010646 r…	GO:0030425 dendrite; GO:0016020 membrane; GO:0016324 apical plasma membrane; GO:0030054 cell junction; GO:0071944 cell periphery; GO:0005737 cytoplasm; GO:0044424 intracellular part; GO:0005623 cell; GO:0032279 asymmetric synapse; GO:0043197 dendritic spine; GO:0044309 neuron spine; GO:0098590 plasma membrane region; GO:0044464 cell part; GO:0044425 membrane part; GO:0005622 intracellular; GO:001…	GO:0097159 organic cyclic compound binding; GO:1901363 heterocyclic compound binding; GO:0003677 DNA binding; GO:0008092 cytoskeletal protein binding; GO:0008017 microtubule binding; GO:0005488 binding; GO:0001071 nucleic acid binding transcription factor activity; GO:0003676 nucleic acid binding; GO:0015631 tubulin binding; GO:0005515 protein binding; GO:0003700 transcription factor activity, se…
Q92599	Septin-8 OS=Homo sapiens OX=9606 GN=SEPT8 PE=1 SV=4	2.602	Up	0.00037516	SEPT8	55.756	17.2	8	10	5	1.577	1.198	1.72	1.407	1.427	0.693	0.499	0.643	0.433	0.413	nucleus		GO:0005856 cytoskeleton; GO:0043226 organelle; GO:0043229 intracellular organelle; GO:0043232 intracellular non-membrane-bounded organelle; GO:0043209 myelin sheath; GO:0044464 cell part; GO:0005622 intracellular; GO:0005737 cytoplasm; GO:0044424 intracellular part; GO:0005623 cell; GO:0043228 non-membrane-bounded organelle;	GO:1901265 nucleoside phosphate binding; GO:0001882 nucleoside binding; GO:0043167 ion binding; GO:0005515 protein binding; GO:0000166 nucleotide binding; GO:1901363 heterocyclic compound binding; GO:0097159 organic cyclic compound binding; GO:0032549 ribonucleoside binding; GO:0097367 carbohydrate derivative binding; GO:0032553 ribonucleotide binding; GO:0005488 binding; GO:0032550 purine ribonu…	K16939	SEPT6_8_11; septin 6/8/11	hsa05100 Bacterial invasion of epithelial cells	IPR027417; IPR030379;	P-loop containing nucleoside triphosphate hydrolase; Septin-type guanine nucleotide-binding (G) domain;
P09486	SPARC OS=Homo sapiens OX=9606 GN=SPARC PE=1 SV=1	2.584	Up	0.00072118	SPARC	34.632	19.5	5	7	5	1.444	1.082	2.054	1.345	1.365	0.622	0.633	0.487	0.551	0.531	extracellular	GO:0044700 single organism signaling; GO:0030335 positive regulation of cell migration; GO:0030323 respiratory tube development; GO:0046683 response to organophosphorus; GO:0010594 regulation of endothelial cell migration; GO:0009607 response to biotic stimulus; GO:0008285 negative regulation of cell proliferation; GO:0009605 response to external stimulus; GO:0007507 heart development; GO:0051240…	GO:0034774 secretory granule lumen; GO:0016020 membrane; GO:0005615 extracellular space; GO:0044421 extracellular region part; GO:0031090 organelle membrane; GO:0031410 cytoplasmic vesicle; GO:0005737 cytoplasm; GO:0031982 vesicle; GO:0044433 cytoplasmic vesicle part; GO:0044424 intracellular part; GO:0005623 cell; GO:0044420 extracellular matrix component; GO:0044422 organelle part; GO:0005604 b…	GO:0005488 binding; GO:0043167 ion binding; GO:0044877 macromolecular complex binding; GO:0043169 cation binding; GO:0046872 metal ion binding; GO:0005515 protein binding; GO:0005518 collagen binding; GO:0005509 calcium ion binding; GO:0050840 extracellular matrix binding; GO:0032403 protein complex binding;				IPR002350; IPR019577; IPR011992; IPR015369; IPR003645;	Kazal domain; SPARC/Testican, calcium-binding domain; EF-hand domain pair; Follistatin/Osteonectin EGF domain; Follistatin-like, N-terminal;
Q9Y5Y2	Cytosolic Fe-S cluster assembly factor NUBP2 OS=Homo sapiens OX=9606 GN=NUBP2 PE=1 SV=1	2.572	Up	0.0022378	NUBP2	28.825	2.6	1	2	1	1.663	1.815	1.255	1.051	1.071	0.651	0.537	0.686	0.375	0.355	mitochondria	GO:0006790 sulfur compound metabolic process; GO:0044085 cellular component biogenesis; GO:0051188 cofactor biosynthetic process; GO:0016043 cellular component organization; GO:0044763 single-organism cellular process; GO:0044699 single-organism process; GO:0009058 biosynthetic process; GO:0044237 cellular metabolic process; GO:0044249 cellular biosynthetic process; GO:0051186 cofactor metabolic …	GO:0043229 intracellular organelle; GO:0005929 cilium; GO:0000922 spindle pole; GO:0042995 cell projection; GO:0044450 microtubule organizing center part; GO:0043232 intracellular non-membrane-bounded organelle; GO:0044430 cytoskeletal part; GO:0005737 cytoplasm; GO:0044446 intracellular organelle part; GO:0044424 intracellular part; GO:0005623 cell; GO:0005819 spindle; GO:0044422 organelle part;…	GO:0005524 ATP binding; GO:1901265 nucleoside phosphate binding; GO:0001882 nucleoside binding; GO:0043167 ion binding; GO:0005515 protein binding; GO:0000166 nucleotide binding; GO:0051539 4 iron, 4 sulfur cluster binding; GO:0097159 organic cyclic compound binding; GO:1901363 heterocyclic compound binding; GO:0032549 ribonucleoside binding; GO:0097367 carbohydrate derivative binding; GO:0032553…				IPR027417;	P-loop containing nucleoside triphosphate hydrolase;
Q70UQ0	Inhibitor of nuclear factor kappa-B kinase-interacting protein OS=Homo sapiens OX=9606 GN=IKBIP PE=1 SV=1	2.569	Up	0.0185357	IKBIP	39.309	26.9	9	12	9	1.847	0.845	1.906	1.311	1.331	0.616	0.538	0.576	0.57	0.55	plasma membrane	GO:0010165 response to X-ray; GO:0009314 response to radiation; GO:0010212 response to ionizing radiation; GO:0050896 response to stimulus; GO:0009628 response to abiotic stimulus;	GO:0043229 intracellular organelle; GO:0016020 membrane; GO:0042175 nuclear outer membrane-endoplasmic reticulum membrane network; GO:0005783 endoplasmic reticulum; GO:0044446 intracellular organelle part; GO:0005737 cytoplasm; GO:0031224 intrinsic component of membrane; GO:0012505 endomembrane system; GO:0044424 intracellular part; GO:0005623 cell; GO:0016021 integral component of membrane; GO:0…	GO:0005515 protein binding; GO:0005488 binding;
Q92466	DNA damage-binding protein 2 OS=Homo sapiens OX=9606 GN=DDB2 PE=1 SV=1	2.563	Up	0.0113221	DDB2	47.863	7.3	3	3	3	1.866	1.162	1.853	0.999	1.019	0.595	0.585	0.572	0.542	0.522	nucleus	GO:0044085 cellular component biogenesis; GO:0070646 protein modification by small protein removal; GO:0006296 nucleotide-excision repair, DNA incision, 5'-to lesion; GO:0006289 nucleotide-excision repair; GO:0034644 cellular response to UV; GO:0032392 DNA geometric change; GO:0051865 protein autoubiquitination; GO:0044237 cellular metabolic process; GO:0051130 positive regulation of cellular com…	GO:0043229 intracellular organelle; GO:0080008 Cul4-RING E3 ubiquitin ligase complex; GO:0030054 cell junction; GO:0044446 intracellular organelle part; GO:0031461 cullin-RING ubiquitin ligase complex; GO:0031981 nuclear lumen; GO:0032991 macromolecular complex; GO:0044424 intracellular part; GO:1990234 transferase complex; GO:0005623 cell; GO:0044422 organelle part; GO:0031974 membrane-enclosed …	GO:0097159 organic cyclic compound binding; GO:1901363 heterocyclic compound binding; GO:0003677 DNA binding; GO:0005488 binding; GO:0003676 nucleic acid binding; GO:0005515 protein binding; GO:0003684 damaged DNA binding;	K10140	DDB2; DNA damage-binding protein 2	hsa03420 Nucleotide excision repair; hsa04115 p53 signaling pathway; hsa04120 Ubiquitin mediated proteolysis; hsa05161 Hepatitis B; hsa05169 Epstein-Barr virus infection; hsa05200 Pathways in cancer; hsa05202 Transcriptional misregulation in cancer; hsa05210 Colorectal cancer; hsa05212 Pancreatic cancer; hsa05213 Endometrial cancer; hsa05214 Glioma; hsa05216 Thyroid cancer; hsa05217 Basal cell ca…	IPR017986; IPR015943;	WD40-repeat-containing domain; WD40/YVTN repeat-like-containing domain;
Q9NPY3	Complement component C1q receptor OS=Homo sapiens OX=9606 GN=CD93 PE=1 SV=3	2.562	Up	0.0199801	CD93	68.559	9.5	4	5	4	1.707	1.184	1.889	1.151	1.171	0.601	0.926	0.57	0.218	0.198	plasma membrane	GO:0045321 leukocyte activation; GO:0002283 neutrophil activation involved in immune response; GO:0002252 immune effector process; GO:0044699 single-organism process; GO:0044764 multi-organism cellular process; GO:0050896 response to stimulus; GO:0006909 phagocytosis; GO:0051234 establishment of localization; GO:0022610 biological adhesion; GO:0016337 single organismal cell-cell adhesion; GO:0042…	GO:0016020 membrane; GO:0044421 extracellular region part; GO:0031090 organelle membrane; GO:0031410 cytoplasmic vesicle; GO:0071944 cell periphery; GO:0005737 cytoplasm; GO:0031982 vesicle; GO:0044433 cytoplasmic vesicle part; GO:0031224 intrinsic component of membrane; GO:0044424 intracellular part; GO:0005623 cell; GO:0044422 organelle part; GO:0070821 tertiary granule membrane; GO:0005622 int…	GO:0060089 molecular transducer activity; GO:0004872 receptor activity; GO:0001849 complement component C1q binding; GO:0001846 opsonin binding; GO:0005488 binding; GO:0043167 ion binding; GO:0001848 complement binding; GO:0043169 cation binding; GO:0030246 carbohydrate binding; GO:0046872 metal ion binding; GO:0005515 protein binding; GO:0005509 calcium ion binding;	K06702	CD93; CDW93 antigen		IPR001304; IPR026823; IPR016187; IPR001881; IPR000742; IPR009030; IPR016186;	C-type lectin-like; Complement Clr-like EGF domain; C-type lectin fold; EGF-like calcium-binding domain; EGF-like domain; Growth factor receptor cysteine-rich domain; C-type lectin-like/link domain;
P11215	Integrin alpha-M OS=Homo sapiens OX=9606 GN=ITGAM PE=1 SV=2	2.536	Up	0.00039866	ITGAM	127.18	5.1	5	6	4	1.504	1.01	1.556	1.803	1.823	0.639	0.567	0.547	0.563	0.543	extracellular	GO:0044700 single organism signaling; GO:0045321 leukocyte activation; GO:0051674 localization of cell; GO:0007166 cell surface receptor signaling pathway; GO:0048869 cellular developmental process; GO:0044699 single-organism process; GO:0031347 regulation of defense response; GO:0051234 establishment of localization; GO:0022610 biological adhesion; GO:0007165 signal transduction; GO:0007154 cell…	GO:0016020 membrane; GO:0098636 protein complex involved in cell adhesion; GO:0005615 extracellular space; GO:0044421 extracellular region part; GO:0031090 organelle membrane; GO:0031410 cytoplasmic vesicle; GO:0071944 cell periphery; GO:0098796 membrane protein complex; GO:0031982 vesicle; GO:0005737 cytoplasm; GO:0044433 cytoplasmic vesicle part; GO:0032991 macromolecular complex; GO:0031224 in…	GO:0097367 carbohydrate derivative binding; GO:0046982 protein heterodimerization activity; GO:0005488 binding; GO:0043167 ion binding; GO:0046983 protein dimerization activity; GO:0043169 cation binding; GO:0046872 metal ion binding; GO:0005515 protein binding; GO:0001948 glycoprotein binding;	K06461	ITGAM, CD11b; integrin alpha M	hsa04015 Rap1 signaling pathway; hsa04145 Phagosome; hsa04514 Cell adhesion molecules (CAMs); hsa04610 Complement and coagulation cascades; hsa04640 Hematopoietic cell lineage; hsa04670 Leukocyte transendothelial migration; hsa04810 Regulation of actin cytoskeleton; hsa05133 Pertussis; hsa05134 Legionellosis; hsa05140 Leishmaniasis; hsa05146 Amoebiasis; hsa05150 Staphylococcus aureus infection; h…	IPR032695; IPR013649; IPR002035;	Integrin domain; Integrin alpha-2; von Willebrand factor, type A;
P07305	Histone H1.0 OS=Homo sapiens OX=9606 GN=H1F0 PE=1 SV=3	2.535	Up	0.0172226	HIF0	20.863	30.9	7	18	7	1.838	0.935	2.245	0.816	0.836	0.472	0.685	0.557	0.587	0.567	nucleus	GO:0044085 cellular component biogenesis; GO:0016043 cellular component organization; GO:0034728 nucleosome organization; GO:0006308 DNA catabolic process; GO:0006725 cellular aromatic compound metabolic process; GO:0006259 DNA metabolic process; GO:0044699 single-organism process; GO:0044237 cellular metabolic process; GO:0071704 organic substance metabolic process; GO:0006309 apoptotic DNA frag…	GO:0005737 cytoplasm; GO:0032991 macromolecular complex; GO:0044424 intracellular part; GO:0016604 nuclear body; GO:0005623 cell; GO:0044422 organelle part; GO:0044427 chromosomal part; GO:0043228 non-membrane-bounded organelle; GO:0005856 cytoskeleton; GO:0031974 membrane-enclosed lumen; GO:0005654 nucleoplasm; GO:0070013 intracellular organelle lumen; GO:0044454 nuclear chromosome part; GO:0044…	GO:0097159 organic cyclic compound binding; GO:1901363 heterocyclic compound binding; GO:0003677 DNA binding; GO:0003723 RNA binding; GO:0005515 protein binding; GO:0003682 chromatin binding; GO:0031490 chromatin DNA binding; GO:0005488 binding; GO:0003676 nucleic acid binding;	K11275	H1_5; histone H1/5		IPR011991; IPR005818;	Winged helix-turn-helix DNA-binding domain; Linker histone H1/H5, domain H15;
P29466	Caspase-1 OS=Homo sapiens OX=9606 GN=CASP1 PE=1 SV=1	2.535	Up	5.8237e-05	CASP1	45.158	22	7	12	6	1.485	1.223	1.366	1.742	1.762	0.619	0.489	0.612	0.574	0.554	cytoplasm	GO:0044700 single organism signaling; GO:0065008 regulation of biological quality; GO:0010941 regulation of cell death; GO:0032270 positive regulation of cellular protein metabolic process; GO:0046683 response to organophosphorus; GO:0032651 regulation of interleukin-1 beta production; GO:0031347 regulation of defense response; GO:0009607 response to biotic stimulus; GO:0070269 pyroptosis; GO:000…	GO:0043229 intracellular organelle; GO:0072557 IPAF inflammasome complex; GO:0005737 cytoplasm; GO:0032991 macromolecular complex; GO:0072559 NLRP3 inflammasome complex; GO:0044424 intracellular part; GO:0061702 inflammasome complex; GO:0072558 NLRP1 inflammasome complex; GO:0005623 cell; GO:0005829 cytosol; GO:0005576 extracellular region; GO:0005739 mitochondrion; GO:0043226 organelle; GO:00432…	GO:0008233 peptidase activity; GO:0061134 peptidase regulator activity; GO:0043028 cysteine-type endopeptidase regulator activity involved in apoptotic process; GO:0016504 peptidase activator activity; GO:0016787 hydrolase activity; GO:0008234 cysteine-type peptidase activity; GO:0005515 protein binding; GO:0098772 molecular function regulator; GO:0097200 cysteine-type endopeptidase activity invo…	K01370	CASP1; caspase 1 [EC:3.4.22.36]	hsa04217 Necroptosis; hsa04621 NOD-like receptor signaling pathway; hsa04623 Cytosolic DNA-sensing pathway; hsa04625 C-type lectin receptor signaling pathway; hsa05014 Amyotrophic lateral sclerosis (ALS); hsa05132 Salmonella infection; hsa05133 Pertussis; hsa05134 Legionellosis; hsa05164 Influenza A	IPR029030; IPR001309; IPR015917; IPR011029; IPR002138; IPR001315;	Caspase-like domain; Peptidase C14, p20 domain; Peptidase C14A, caspase catalytic domain; Death-like domain; Peptidase C14, caspase non-catalytic subunit p10; CARD domain;
P55290	Cadherin-13 OS=Homo sapiens OX=9606 GN=CDH13 PE=1 SV=1	2.529	Up	0.0147025	CDH13	78.286	15.3	9	15	9	1.911	1.229	1.823	0.835	0.855	0.658	0.398	0.854	0.383	0.363	endoplasmic reticulum	GO:0060627 regulation of vesicle-mediated transport; GO:0044085 cellular component biogenesis; GO:0044700 single organism signaling; GO:0050850 positive regulation of calcium-mediated signaling; GO:0090130 tissue migration; GO:0030335 positive regulation of cell migration; GO:0009891 positive regulation of biosynthetic process; GO:0008285 negative regulation of cell proliferation; GO:0055098 resp…	GO:0016020 membrane; GO:0005615 extracellular space; GO:0044421 extracellular region part; GO:0009897 external side of plasma membrane; GO:0098857 membrane microdomain; GO:0030054 cell junction; GO:0071944 cell periphery; GO:0031982 vesicle; GO:0005737 cytoplasm; GO:0031224 intrinsic component of membrane; GO:0044424 intracellular part; GO:0005623 cell; GO:0070062 extracellular exosome; GO:009859…	GO:0042562 hormone binding; GO:0043167 ion binding; GO:0046983 protein dimerization activity; GO:0044877 macromolecular complex binding; GO:0005515 protein binding; GO:0071813 lipoprotein particle binding; GO:0050839 cell adhesion molecule binding; GO:0030169 low-density lipoprotein particle binding; GO:0042802 identical protein binding; GO:0005488 binding; GO:0042803 protein homodimerization act…	K06808	CDH13; cadherin 13, H-cadherin		IPR015919; IPR014868; IPR002126;	Cadherin-like; Cadherin prodomain; Cadherin;
Q86U44	N6-adenosine-methyltransferase catalytic subunit OS=Homo sapiens OX=9606 GN=METTL3 PE=1 SV=2	2.529	Up	0.0118172	METTL3	64.473	4.7	3	3	3	1.841	1.237	1.548	1.15	1.17	0.707	0.261	0.84	0.476	0.456	nucleus	GO:0065008 regulation of biological quality; GO:0032270 positive regulation of cellular protein metabolic process; GO:0010608 posttranscriptional regulation of gene expression; GO:0009891 positive regulation of biosynthetic process; GO:0044237 cellular metabolic process; GO:0009451 RNA modification; GO:0008152 metabolic process; GO:0043170 macromolecule metabolic process; GO:0010558 negative regu…	GO:0043229 intracellular organelle; GO:0036396 MIS complex; GO:0044446 intracellular organelle part; GO:0005737 cytoplasm; GO:0031981 nuclear lumen; GO:0032991 macromolecular complex; GO:0044424 intracellular part; GO:1990234 transferase complex; GO:0016604 nuclear body; GO:0005623 cell; GO:0044422 organelle part; GO:0034708 methyltransferase complex; GO:0031974 membrane-enclosed lumen; GO:004322…	GO:0003723 RNA binding; GO:0016422 mRNA (2'-O-methyladenosine-N6-)-methyltransferase activity; GO:0008757 S-adenosylmethionine-dependent methyltransferase activity; GO:0008168 methyltransferase activity; GO:0046982 protein heterodimerization activity; GO:1904047 S-adenosyl-L-methionine binding; GO:0046983 protein dimerization activity; GO:0016741 transferase activity, transferring one-carbon grou…	K05925	METTL3_14; mRNA (2'-O-methyladenosine-N6-)-methyltransferase [EC:2.1.1.62]		IPR029063;	S-adenosyl-L-methionine-dependent methyltransferase;
O00479	High mobility group nucleosome-binding domain-containing protein 4 OS=Homo sapiens OX=9606 GN=HMGN4 PE=1 SV=3	2.502	Up	0.0069378	HMGN4	9.5388	44.4	6	9	4	1.902	1.492	1.433	0.726	0.746	0.613	0.468	0.589	0.549	0.529	nucleus		GO:0043229 intracellular organelle; GO:0043232 intracellular non-membrane-bounded organelle; GO:0044446 intracellular organelle part; GO:0044424 intracellular part; GO:0005623 cell; GO:0044422 organelle part; GO:0044427 chromosomal part; GO:0043228 non-membrane-bounded organelle; GO:0043231 intracellular membrane-bounded organelle; GO:0043226 organelle; GO:0005634 nucleus; GO:0000785 chromatin; G…	GO:0097159 organic cyclic compound binding; GO:1901363 heterocyclic compound binding; GO:0003677 DNA binding; GO:0031490 chromatin DNA binding; GO:0005488 binding; GO:0044877 macromolecular complex binding; GO:0003676 nucleic acid binding; GO:0031491 nucleosome binding; GO:0005515 protein binding; GO:0003682 chromatin binding; GO:0031492 nucleosomal DNA binding;	K11302	HMGN4; high-mobility group nucleosome-binding domain-containing protein 4
P09382	Galectin-1 OS=Homo sapiens OX=9606 GN=LGALS1 PE=1 SV=2	2.491	Up	0.0053197	LGALS1	14.716	52.6	8	44	8	1.664	1.337	1.765	1.036	1.056	0.607	0.558	0.591	0.573	0.553	extracellular	GO:0044700 single organism signaling; GO:0002694 regulation of leukocyte activation; GO:0010941 regulation of cell death; GO:0065008 regulation of biological quality; GO:0045321 leukocyte activation; GO:0042593 glucose homeostasis; GO:0045445 myoblast differentiation; GO:0009749 response to glucose; GO:0043122 regulation of I-kappaB kinase/NF-kappaB signaling; GO:0071333 cellular response to gluc…	GO:0043229 intracellular organelle; GO:0005615 extracellular space; GO:0044421 extracellular region part; GO:0031982 vesicle; GO:0005737 cytoplasm; GO:0044424 intracellular part; GO:0005829 cytosol; GO:0005623 cell; GO:0005576 extracellular region; GO:0043231 intracellular membrane-bounded organelle; GO:0031012 extracellular matrix; GO:0043226 organelle; GO:0070062 extracellular exosome; GO:00056…	GO:0003723 RNA binding; GO:0030395 lactose binding; GO:0046983 protein dimerization activity; GO:0005515 protein binding; GO:0004871 signal transducer activity; GO:0050840 extracellular matrix binding; GO:1901363 heterocyclic compound binding; GO:0097159 organic cyclic compound binding; GO:0097367 carbohydrate derivative binding; GO:0042802 identical protein binding; GO:0043236 laminin binding; G…	K06830	LGALS1; galectin-1		IPR001079; IPR013320;	Galectin, carbohydrate recognition domain; Concanavalin A-like lectin/glucanase domain;
P55160	Nck-associated protein 1-like OS=Homo sapiens OX=9606 GN=NCKAP1L PE=1 SV=3	2.471	Up	5.7272e-05	NCKAP1L	128.15	4	4	5	4	1.43	1.17	1.614	1.607	1.627	0.554	0.568	0.558	0.676	0.656	cytoplasm	GO:0044700 single organism signaling; GO:0044085 cellular component biogenesis; GO:0002694 regulation of leukocyte activation; GO:0010941 regulation of cell death; GO:0060100 positive regulation of phagocytosis, engulfment; GO:0030888 regulation of B cell proliferation; GO:0045577 regulation of B cell differentiation; GO:0032946 positive regulation of mononuclear cell proliferation; GO:0065003 ma…	GO:0016020 membrane; GO:0044421 extracellular region part; GO:0031090 organelle membrane; GO:0031410 cytoplasmic vesicle; GO:0071944 cell periphery; GO:0005737 cytoplasm; GO:0031982 vesicle; GO:0044433 cytoplasmic vesicle part; GO:0032991 macromolecular complex; GO:0031224 intrinsic component of membrane; GO:0044424 intracellular part; GO:0005887 integral component of plasma membrane; GO:0005623 …	GO:0019209 kinase activator activity; GO:0030295 protein kinase activator activity; GO:0030234 enzyme regulator activity; GO:0060589 nucleoside-triphosphatase regulator activity; GO:0005488 binding; GO:0044877 macromolecular complex binding; GO:0030695 GTPase regulator activity; GO:0005515 protein binding; GO:0019207 kinase regulator activity; GO:0019887 protein kinase regulator activity; GO:0098…	K05750	NCKAP1, NAP125; NCK-associated protein 1	hsa04810 Regulation of actin cytoskeleton
O15533	Tapasin OS=Homo sapiens OX=9606 GN=TAPBP PE=1 SV=1	2.47	Up	0.024224	TAPBP	47.625	7.4	3	5	3	1.063	1.345	1	2.381	2.401	0.626	0.576	0.56	0.582	0.562	plasma membrane	GO:0044085 cellular component biogenesis; GO:1990668 vesicle fusion with endoplasmic reticulum-Golgi intermediate compartment (ERGIC) membrane; GO:0016043 cellular component organization; GO:0090174 organelle membrane fusion; GO:0065008 regulation of biological quality; GO:0006518 peptide metabolic process; GO:0050822 peptide stabilization; GO:0060255 regulation of macromolecule metabolic process…	GO:0016020 membrane; GO:0042175 nuclear outer membrane-endoplasmic reticulum membrane network; GO:0005783 endoplasmic reticulum; GO:0031410 cytoplasmic vesicle; GO:0031090 organelle membrane; GO:0098796 membrane protein complex; GO:0031982 vesicle; GO:0005737 cytoplasm; GO:0044433 cytoplasmic vesicle part; GO:0032991 macromolecular complex; GO:0031224 intrinsic component of membrane; GO:0044424 i…	GO:0022804 active transmembrane transporter activity; GO:0046978 TAP1 binding; GO:0046977 TAP binding; GO:0005102 receptor binding; GO:0015399 primary active transmembrane transporter activity; GO:0016817 hydrolase activity, acting on acid anhydrides; GO:0016787 hydrolase activity; GO:0005515 protein binding; GO:0033218 amide binding; GO:0017111 nucleoside-triphosphatase activity; GO:0042288 MHC …	K08058	TAPBP; TAP binding protein (tapasin)	hsa04612 Antigen processing and presentation; hsa05163 Human cytomegalovirus infection; hsa05169 Epstein-Barr virus infection; hsa05170 Human immunodeficiency virus 1 infection	IPR007110; IPR013783; IPR003597;	Immunoglobulin-like domain; Immunoglobulin-like fold; Immunoglobulin C1-set;
P24557	Thromboxane-A synthase OS=Homo sapiens OX=9606 GN=TBXAS1 PE=1 SV=3	2.461	Up	0.00120343	TBXAS1	60.518	4.9	2	2	2	1.584	0.92	1.782	1.545	1.565	0.646	0.545	0.564	0.614	0.594	plasma membrane	GO:0019371 cyclooxygenase pathway; GO:0033559 unsaturated fatty acid metabolic process; GO:0019369 arachidonic acid metabolic process; GO:0016053 organic acid biosynthetic process; GO:1901568 fatty acid derivative metabolic process; GO:0044699 single-organism process; GO:0009058 biosynthetic process; GO:0044255 cellular lipid metabolic process; GO:0044237 cellular metabolic process; GO:0001516 pr…	GO:0043229 intracellular organelle; GO:0016020 membrane; GO:0042175 nuclear outer membrane-endoplasmic reticulum membrane network; GO:0005783 endoplasmic reticulum; GO:0044446 intracellular organelle part; GO:0005737 cytoplasm; GO:0031224 intrinsic component of membrane; GO:0012505 endomembrane system; GO:0044424 intracellular part; GO:0005623 cell; GO:0016021 integral component of membrane; GO:0…	GO:0005506 iron ion binding; GO:0016628 oxidoreductase activity, acting on the CH-CH group of donors, NAD or NADP as acceptor; GO:0004796 thromboxane-A synthase activity; GO:0043167 ion binding; GO:0016705 oxidoreductase activity, acting on paired donors, with incorporation or reduction of molecular oxygen; GO:0016491 oxidoreductase activity; GO:1901363 heterocyclic compound binding; GO:0097159 o…	K01832	TBXAS1, CYP5A; thromboxane-A synthase [EC:5.3.99.5]	hsa00590 Arachidonic acid metabolism; hsa01100 Metabolic pathways; hsa04611 Platelet activation
Q8NF37	Lysophosphatidylcholine acyltransferase 1 OS=Homo sapiens OX=9606 GN=LPCAT1 PE=1 SV=2	2.461	Up	0.0050557	LPCAT1	59.151	13.3	6	8	6	1.088	2.354	1.125	1.147	1.167	0.498	0.562	0.579	0.683	0.663	mitochondria	GO:0071072 negative regulation of phospholipid biosynthetic process; GO:0065008 regulation of biological quality; GO:0045321 leukocyte activation; GO:0044255 cellular lipid metabolic process; GO:0019216 regulation of lipid metabolic process; GO:0044237 cellular metabolic process; GO:0019432 triglyceride biosynthetic process; GO:0008610 lipid biosynthetic process; GO:0008152 metabolic process; GO:…	GO:0016020 membrane; GO:0042175 nuclear outer membrane-endoplasmic reticulum membrane network; GO:0005783 endoplasmic reticulum; GO:0031410 cytoplasmic vesicle; GO:0031090 organelle membrane; GO:0071944 cell periphery; GO:0031982 vesicle; GO:0005737 cytoplasm; GO:0044433 cytoplasmic vesicle part; GO:0031224 intrinsic component of membrane; GO:0044424 intracellular part; GO:0005623 cell; GO:004442…	GO:0047192 1-alkylglycerophosphocholine O-acetyltransferase activity; GO:0003841 1-acylglycerol-3-phosphate O-acyltransferase activity; GO:0016411 acylglycerol O-acyltransferase activity; GO:0043167 ion binding; GO:0016413 O-acetyltransferase activity; GO:0016747 transferase activity, transferring acyl groups other than amino-acyl groups; GO:0016407 acetyltransferase activity; GO:0047144 2-acylgl…	K13510	LPCAT1_2; lysophosphatidylcholine acyltransferase / lyso-PAF acetyltransferase [EC:2.3.1.23 2.3.1.67]	hsa00564 Glycerophospholipid metabolism; hsa00565 Ether lipid metabolism; hsa01100 Metabolic pathways	IPR002123; IPR011992; IPR002048;	Phospholipid/glycerol acyltransferase; EF-hand domain pair; EF-hand domain;
O14638	Ectonucleotide pyrophosphatase/phosphodiesterase family member 3 OS=Homo sapiens OX=9606 GN=ENPP3 PE=1 SV=2	2.457	Up	0.00094302	ENPP3	100.12	20.1	13	17	13	1.33	1.895	1.252	1.145	1.165	0.541	0.659	0.433	0.655	0.635	extracellular	GO:0006725 cellular aromatic compound metabolic process; GO:0046434 organophosphate catabolic process; GO:0044699 single-organism process; GO:0050896 response to stimulus; GO:0044237 cellular metabolic process; GO:0006796 phosphate-containing compound metabolic process; GO:0051234 establishment of localization; GO:0071704 organic substance metabolic process; GO:0044270 cellular nitrogen compound …	GO:0016020 membrane; GO:0044421 extracellular region part; GO:0031226 intrinsic component of plasma membrane; GO:0071944 cell periphery; GO:0005737 cytoplasm; GO:0031982 vesicle; GO:0031224 intrinsic component of membrane; GO:0044424 intracellular part; GO:0005887 integral component of plasma membrane; GO:0005623 cell; GO:0005576 extracellular region; GO:0016021 integral component of membrane; GO…	GO:0004551 nucleotide diphosphatase activity; GO:0043167 ion binding; GO:0016817 hydrolase activity, acting on acid anhydrides; GO:0038024 cargo receptor activity; GO:0005044 scavenger receptor activity; GO:0016787 hydrolase activity; GO:0097159 organic cyclic compound binding; GO:1901363 heterocyclic compound binding; GO:0060089 molecular transducer activity; GO:0016462 pyrophosphatase activity;…	K01513	ENPP1_3, CD203; ectonucleotide pyrophosphatase/phosphodiesterase family member 1/3 [EC:3.1.4.1 3.6.1.9]	hsa00230 Purine metabolism; hsa00240 Pyrimidine metabolism; hsa00500 Starch and sucrose metabolism; hsa00740 Riboflavin metabolism; hsa00760 Nicotinate and nicotinamide metabolism; hsa00770 Pantothenate and CoA biosynthesis; hsa01100 Metabolic pathways	IPR017849; IPR020821; IPR017850; IPR001212; IPR001604;	Alkaline phosphatase-like, alpha/beta/alpha; Extracellular Endonuclease, subunit A; Alkaline-phosphatase-like, core domain; Somatomedin B domain; DNA/RNA non-specific endonuclease;
P14618	Pyruvate kinase PKM OS=Homo sapiens OX=9606 GN=PKM PE=1 SV=4	2.456	Up	3.7537e-06	PKM	57.936	65.9	41	254	40	1.361	1.626	1.302	1.355	1.375	0.599	0.523	0.622	0.554	0.534	cytoplasm	GO:0009116 nucleoside metabolic process; GO:0045321 leukocyte activation; GO:0006165 nucleoside diphosphate phosphorylation; GO:0019362 pyridine nucleotide metabolic process; GO:0006096 glycolytic process; GO:0009185 ribonucleoside diphosphate metabolic process; GO:0044237 cellular metabolic process; GO:0006006 glucose metabolic process; GO:0008152 metabolic process; GO:0006091 generation of prec…	GO:0034774 secretory granule lumen; GO:0044421 extracellular region part; GO:0031410 cytoplasmic vesicle; GO:0031982 vesicle; GO:0005737 cytoplasm; GO:0044433 cytoplasmic vesicle part; GO:0044424 intracellular part; GO:0005623 cell; GO:1904813 ficolin-1-rich granule lumen; GO:0044422 organelle part; GO:0070062 extracellular exosome; GO:0101002 ficolin-1-rich granule; GO:0031974 membrane-enclosed …	GO:1901265 nucleoside phosphate binding; GO:0016773 phosphotransferase activity, alcohol group as acceptor; GO:0030955 potassium ion binding; GO:0005515 protein binding; GO:0003823 antigen binding; GO:0097159 organic cyclic compound binding; GO:1901363 heterocyclic compound binding; GO:0016301 kinase activity; GO:0032553 ribonucleotide binding; GO:0003824 catalytic activity; GO:0005488 binding; G…	K00873	PK, pyk; pyruvate kinase [EC:2.7.1.40]	hsa00010 Glycolysis / Gluconeogenesis; hsa00230 Purine metabolism; hsa00620 Pyruvate metabolism; hsa01100 Metabolic pathways; hsa01200 Carbon metabolism; hsa01230 Biosynthesis of amino acids; hsa04922 Glucagon signaling pathway; hsa04930 Type II diabetes mellitus; hsa05165 Human papillomavirus infection; hsa05203 Viral carcinogenesis; hsa05230 Central carbon metabolism in cancer	IPR011037; IPR015813; IPR015794; IPR015806; IPR015795; IPR015793;	Pyruvate kinase-like, insert domain; Pyruvate/Phosphoenolpyruvate kinase-like domain; Pyruvate kinase, alpha/beta; Pyruvate kinase, beta-barrel insert domain; Pyruvate kinase, C-terminal; Pyruvate kinase, barrel;
Q5SSJ5	Heterochromatin protein 1-binding protein 3 OS=Homo sapiens OX=9606 GN=HP1BP3 PE=1 SV=1	2.451	Up	2.2231e-05	HP1BP3	61.206	22.4	14	27	14	1.436	1.521	1.567	1.169	1.189	0.518	0.593	0.622	0.59	0.57	nucleus	GO:0044085 cellular component biogenesis; GO:0050794 regulation of cellular process; GO:0034728 nucleosome organization; GO:0016043 cellular component organization; GO:0033554 cellular response to stress; GO:0065008 regulation of biological quality; GO:0042127 regulation of cell proliferation; GO:0060255 regulation of macromolecule metabolic process; GO:0009628 response to abiotic stimulus; GO:00…	GO:0043229 intracellular organelle; GO:0043232 intracellular non-membrane-bounded organelle; GO:0044446 intracellular organelle part; GO:0032991 macromolecular complex; GO:0031981 nuclear lumen; GO:0044424 intracellular part; GO:0016604 nuclear body; GO:0005623 cell; GO:0044422 organelle part; GO:0044427 chromosomal part; GO:0000786 nucleosome; GO:0043228 non-membrane-bounded organelle; GO:004323…	GO:0097159 organic cyclic compound binding; GO:1901363 heterocyclic compound binding; GO:0003677 DNA binding; GO:0005488 binding; GO:0044877 macromolecular complex binding; GO:0003676 nucleic acid binding; GO:0031491 nucleosome binding; GO:0005515 protein binding; GO:0003682 chromatin binding;				IPR011991; IPR005818;	Winged helix-turn-helix DNA-binding domain; Linker histone H1/H5, domain H15;
Q9BW30	Tubulin polymerization-promoting protein family member 3 OS=Homo sapiens OX=9606 GN=TPPP3 PE=1 SV=1	2.448	Up	0.00064036	TPPP3	18.985	54	11	19	11	1.649	1.532	1.527	1.009	1.029	0.712	0.503	0.6	0.52	0.5	cytoplasm	GO:0044085 cellular component biogenesis; GO:0016043 cellular component organization; GO:0034622 cellular macromolecular complex assembly; GO:0071822 protein complex subunit organization; GO:0031109 microtubule polymerization or depolymerization; GO:0044763 single-organism cellular process; GO:0044699 single-organism process; GO:0007017 microtubule-based process; GO:0043933 macromolecular complex…	GO:0043229 intracellular organelle; GO:0099513 polymeric cytoskeletal fiber; GO:0044421 extracellular region part; GO:0005874 microtubule; GO:0043232 intracellular non-membrane-bounded organelle; GO:0044430 cytoskeletal part; GO:0005737 cytoplasm; GO:0044446 intracellular organelle part; GO:0031982 vesicle; GO:0099512 supramolecular fiber; GO:0044424 intracellular part; GO:0099080 supramolecular …	GO:0015631 tubulin binding; GO:0005515 protein binding; GO:0008092 cytoskeletal protein binding; GO:0005488 binding;				IPR011992;	EF-hand domain pair;
P14902	Indoleamine 2,3-dioxygenase 1 OS=Homo sapiens OX=9606 GN=IDO1 PE=1 SV=1	2.429	Up	5.7981e-05	IDO1	45.326	3	1	2	1	1.574	1.288	1.525	1.39	1.41	0.563	0.578	0.508	0.729	0.709	cytoplasm	GO:0002694 regulation of leukocyte activation; GO:0050672 negative regulation of lymphocyte proliferation; GO:0010941 regulation of cell death; GO:0032944 regulation of mononuclear cell proliferation; GO:0022414 reproductive process; GO:0031347 regulation of defense response; GO:2000108 positive regulation of leukocyte apoptotic process; GO:0044237 cellular metabolic process; GO:0008285 negative …	GO:0043229 intracellular organelle; GO:0098862 cluster of actin-based cell projections; GO:0043232 intracellular non-membrane-bounded organelle; GO:0005737 cytoplasm; GO:0099512 supramolecular fiber; GO:0044424 intracellular part; GO:0032421 stereocilium bundle; GO:0099080 supramolecular complex; GO:0005829 cytosol; GO:0005623 cell; GO:0044422 organelle part; GO:0099081 supramolecular polymer; GO…	GO:0004833 tryptophan 2,3-dioxygenase activity; GO:0043167 ion binding; GO:0033754 indoleamine 2,3-dioxygenase activity; GO:0016491 oxidoreductase activity; GO:0016702 oxidoreductase activity, acting on single donors with incorporation of molecular oxygen, incorporation of two atoms of oxygen; GO:0009055 electron carrier activity; GO:1901363 heterocyclic compound binding; GO:0097159 organic cycli…	K00463	IDO, INDO; indoleamine 2,3-dioxygenase [EC:1.13.11.52]	hsa00380 Tryptophan metabolism; hsa01100 Metabolic pathways; hsa05143 African trypanosomiasis
Q8NBQ5	Estradiol 17-beta-dehydrogenase 11 OS=Homo sapiens OX=9606 GN=HSD17B11 PE=1 SV=3	2.418	Up	0.049283	HSD17B11	32.935	36.7	10	19	10	1.686	1.838	1.48	0.621	0.641	0.612	0.555	0.555	0.604	0.584	endoplasmic reticulum	GO:0042446 hormone biosynthetic process; GO:0065008 regulation of biological quality; GO:0006710 androgen catabolic process; GO:0044699 single-organism process; GO:0009058 biosynthetic process; GO:0006703 estrogen biosynthetic process; GO:0044237 cellular metabolic process; GO:0071704 organic substance metabolic process; GO:0008610 lipid biosynthetic process; GO:0008209 androgen metabolic process…	GO:0043226 organelle; GO:0043229 intracellular organelle; GO:0043232 intracellular non-membrane-bounded organelle; GO:0044464 cell part; GO:0005622 intracellular; GO:0005737 cytoplasm; GO:0044424 intracellular part; GO:0005829 cytosol; GO:0005811 lipid particle; GO:0005623 cell; GO:0005576 extracellular region; GO:0044444 cytoplasmic part; GO:0043228 non-membrane-bounded organelle;	GO:0016614 oxidoreductase activity, acting on CH-OH group of donors; GO:0016229 steroid dehydrogenase activity; GO:0016616 oxidoreductase activity, acting on the CH-OH group of donors, NAD or NADP as acceptor; GO:0004303 estradiol 17-beta-dehydrogenase activity; GO:0033764 steroid dehydrogenase activity, acting on the CH-OH group of donors, NAD or NADP as acceptor; GO:0003824 catalytic activity; …				IPR016040;	NAD(P)-binding domain;
Q15714	TSC22 domain family protein 1 OS=Homo sapiens OX=9606 GN=TSC22D1 PE=1 SV=3	2.4	Up	0.00051834	TSC22D1	109.68	3.4	4	8	1	1.594	1.005	1.502	1.674	1.694	0.579	0.528	0.628	0.671	0.651	nucleus	GO:0050794 regulation of cellular process; GO:0006725 cellular aromatic compound metabolic process; GO:0097659 nucleic acid-templated transcription; GO:0060255 regulation of macromolecule metabolic process; GO:0019219 regulation of nucleobase-containing compound metabolic process; GO:0009058 biosynthetic process; GO:0044237 cellular metabolic process; GO:0071704 organic substance metabolic proces…	GO:0043226 organelle; GO:0043231 intracellular membrane-bounded organelle; GO:0043229 intracellular organelle; GO:0005634 nucleus; GO:0044464 cell part; GO:0005622 intracellular; GO:0005737 cytoplasm; GO:0044424 intracellular part; GO:0043227 membrane-bounded organelle; GO:0005623 cell;	GO:0005515 protein binding; GO:0003700 transcription factor activity, sequence-specific DNA binding; GO:0005488 binding; GO:0001071 nucleic acid binding transcription factor activity;
Q92597	Protein NDRG1 OS=Homo sapiens OX=9606 GN=NDRG1 PE=1 SV=1	2.398	Up	2.4905e-05	NDRG1	42.835	25.4	6	30	6	1.6	1.518	1.305	1.238	1.258	0.662	0.529	0.607	0.563	0.543	cytoplasm,nucleus	GO:0044700 single organism signaling; GO:0010941 regulation of cell death; GO:0010256 endomembrane system organization; GO:0045321 leukocyte activation; GO:0007272 ensheathment of neurons; GO:0048869 cellular developmental process; GO:0014037 Schwann cell differentiation; GO:0044699 single-organism process; GO:0022008 neurogenesis; GO:0045576 mast cell activation; GO:0014044 Schwann cell developm…	GO:0016020 membrane; GO:0044421 extracellular region part; GO:0005874 microtubule; GO:0031410 cytoplasmic vesicle; GO:0031090 organelle membrane; GO:0071944 cell periphery; GO:0030054 cell junction; GO:0031982 vesicle; GO:0005737 cytoplasm; GO:0044433 cytoplasmic vesicle part; GO:0055038 recycling endosome membrane; GO:0044424 intracellular part; GO:0099512 supramolecular fiber; GO:0005913 cell-c…	GO:0031267 small GTPase binding; GO:0050839 cell adhesion molecule binding; GO:0008092 cytoskeletal protein binding; GO:0017016 Ras GTPase binding; GO:0008017 microtubule binding; GO:0005488 binding; GO:0045296 cadherin binding; GO:0015631 tubulin binding; GO:0043015 gamma-tubulin binding; GO:0005515 protein binding; GO:0051020 GTPase binding; GO:0017137 Rab GTPase binding; GO:0019899 enzyme bind…	K18266	NDRG1; protein NDRG1		IPR029058;	Alpha/Beta hydrolase fold;
P49207	60S ribosomal protein L34 OS=Homo sapiens OX=9606 GN=RPL34 PE=1 SV=3	2.395	Up	0.00140246	RPL34	13.293	35.9	5	14	5	1.465	1.277	1.735	1.405	1.425	0.702	0.625	0.741	0.388	0.368	nucleus	GO:0044085 cellular component biogenesis; GO:0022613 ribonucleoprotein complex biogenesis; GO:0072594 establishment of protein localization to organelle; GO:0006518 peptide metabolic process; GO:0009058 biosynthetic process; GO:0044764 multi-organism cellular process; GO:0044237 cellular metabolic process; GO:0015031 protein transport; GO:0051234 establishment of localization; GO:0006605 protein …	GO:0044421 extracellular region part; GO:0031982 vesicle; GO:0005737 cytoplasm; GO:0032991 macromolecular complex; GO:0044424 intracellular part; GO:0005623 cell; GO:0044422 organelle part; GO:0043228 non-membrane-bounded organelle; GO:0070062 extracellular exosome; GO:0044391 ribosomal subunit; GO:0005622 intracellular; GO:0044464 cell part; GO:1903561 extracellular vesicle; GO:0044445 cytosolic…	GO:0097159 organic cyclic compound binding; GO:1901363 heterocyclic compound binding; GO:0050839 cell adhesion molecule binding; GO:0003723 RNA binding; GO:0005488 binding; GO:0045296 cadherin binding; GO:0003676 nucleic acid binding; GO:0005515 protein binding; GO:0005198 structural molecule activity; GO:0003735 structural constituent of ribosome;	K02915	RP-L34e, RPL34; large subunit ribosomal protein L34e	hsa03010 Ribosome
P63218	Guanine nucleotide-binding protein G(I)/G(S)/G(O) subunit gamma-5 OS=Homo sapiens OX=9606 GN=GNG5 PE=1 SV=3	2.394	Up	0.00178367	GNG5	7.3184	23.5	2	4	2	1.631	1.082	1.814	1.221	1.241	0.673	0.569	0.719	0.44	0.42	extracellular	GO:0044700 single organism signaling; GO:0050794 regulation of cellular process; GO:0042127 regulation of cell proliferation; GO:0071310 cellular response to organic substance; GO:1901700 response to oxygen-containing compound; GO:0044699 single-organism process; GO:0050896 response to stimulus; GO:0051239 regulation of multicellular organismal process; GO:0071377 cellular response to glucagon st…	GO:0016020 membrane; GO:0044421 extracellular region part; GO:0019898 extrinsic component of membrane; GO:0071944 cell periphery; GO:0098796 membrane protein complex; GO:0005737 cytoplasm; GO:0031982 vesicle; GO:0032991 macromolecular complex; GO:0044424 intracellular part; GO:0005623 cell; GO:0031234 extrinsic component of cytoplasmic side of plasma membrane; GO:0009898 cytoplasmic side of plasm…	GO:0016462 pyrophosphatase activity; GO:0003824 catalytic activity; GO:0005488 binding; GO:0003924 GTPase activity; GO:0016817 hydrolase activity, acting on acid anhydrides; GO:0019904 protein domain specific binding; GO:0005515 protein binding; GO:0016787 hydrolase activity; GO:0016818 hydrolase activity, acting on acid anhydrides, in phosphorus-containing anhydrides; GO:0017111 nucleoside-triph…	K04542	GNG5; guanine nucleotide-binding protein G(I)/G(S)/G(O) subunit gamma-5	hsa04014 Ras signaling pathway; hsa04062 Chemokine signaling pathway; hsa04151 PI3K-Akt signaling pathway; hsa04371 Apelin signaling pathway; hsa04713 Circadian entrainment; hsa04723 Retrograde endocannabinoid signaling; hsa04724 Glutamatergic synapse; hsa04725 Cholinergic synapse; hsa04726 Serotonergic synapse; hsa04727 GABAergic synapse; hsa04728 Dopaminergic synapse; hsa04926 Relaxin signaling…	IPR015898;	G-protein gamma-like domain;
Q9NZN4	EH domain-containing protein 2 OS=Homo sapiens OX=9606 GN=EHD2 PE=1 SV=2	2.386	Up	0.0045409	EHD2	61.161	40.3	21	45	18	1.537	1.441	1.722	1.031	1.051	0.605	0.586	0.611	0.6	0.58	cytoplasm	GO:0060627 regulation of vesicle-mediated transport; GO:0010256 endomembrane system organization; GO:0007596 blood coagulation; GO:0065008 regulation of biological quality; GO:0060142 regulation of syncytium formation by plasma membrane fusion; GO:0044699 single-organism process; GO:1901741 positive regulation of myoblast fusion; GO:0051234 establishment of localization; GO:0051130 positive regul…	GO:0016020 membrane; GO:0044421 extracellular region part; GO:0031410 cytoplasmic vesicle; GO:0031090 organelle membrane; GO:0019898 extrinsic component of membrane; GO:0098857 membrane microdomain; GO:0071944 cell periphery; GO:0031982 vesicle; GO:0005737 cytoplasm; GO:0044433 cytoplasmic vesicle part; GO:0055038 recycling endosome membrane; GO:0044424 intracellular part; GO:0005623 cell; GO:004…	GO:1901265 nucleoside phosphate binding; GO:0016787 hydrolase activity; GO:0005515 protein binding; GO:0097159 organic cyclic compound binding; GO:1901363 heterocyclic compound binding; GO:0003824 catalytic activity; GO:0032553 ribonucleotide binding; GO:0005488 binding; GO:0032550 purine ribonucleoside binding; GO:0043169 cation binding; GO:0043168 anion binding; GO:0032559 adenyl ribonucleotide…	K12469	EHD2; EH domain-containing protein 2	hsa04144 Endocytosis	IPR030381; IPR000261; IPR002048; IPR027417; IPR011992; IPR031692;	Dynamin-type guanine nucleotide-binding (G) domain; EH domain; EF-hand domain; P-loop containing nucleoside triphosphate hydrolase; EF-hand domain pair; EH domain-containing protein, N-terminal;
Q8TDB6	E3 ubiquitin-protein ligase DTX3L OS=Homo sapiens OX=9606 GN=DTX3L PE=1 SV=1	2.371	Up	0.000162948	DTX3L	83.553	8.9	6	6	6	1.395	1.158	1.604	1.585	1.605	0.58	0.524	0.584	0.734	0.714	nucleus	GO:0033554 cellular response to stress; GO:0016043 cellular component organization; GO:0006725 cellular aromatic compound metabolic process; GO:0006259 DNA metabolic process; GO:0016570 histone modification; GO:0006302 double-strand break repair; GO:0044267 cellular protein metabolic process; GO:0050896 response to stimulus; GO:0044237 cellular metabolic process; GO:0000209 protein polyubiquitina…	GO:0043229 intracellular organelle; GO:0044446 intracellular organelle part; GO:0005737 cytoplasm; GO:0031981 nuclear lumen; GO:0044424 intracellular part; GO:0005623 cell; GO:0005829 cytosol; GO:0044422 organelle part; GO:0043231 intracellular membrane-bounded organelle; GO:0043226 organelle; GO:0031974 membrane-enclosed lumen; GO:0005654 nucleoplasm; GO:0005634 nucleus; GO:0070013 intracellular…	GO:0042393 histone binding; GO:0019787 ubiquitin-like protein transferase activity; GO:0046914 transition metal ion binding; GO:0003824 catalytic activity; GO:0005488 binding; GO:0004842 ubiquitin-protein transferase activity; GO:0043167 ion binding; GO:0046872 metal ion binding; GO:0043169 cation binding; GO:0005515 protein binding; GO:0008270 zinc ion binding; GO:0016740 transferase activity;	K06058	DTX; deltex [EC:2.3.2.27]	hsa04330 Notch signaling pathway	IPR001841; IPR013083;	Zinc finger, RING-type; Zinc finger, RING/FYVE/PHD-type;
Q9UKS6	Protein kinase C and casein kinase substrate in neurons protein 3 OS=Homo sapiens OX=9606 GN=PACSIN3 PE=1 SV=2	2.365	Up	0.00025677	PACSIN3	48.486	9.2	3	4	3	1.607	1.199	1.716	1.221	1.241	0.659	0.662	0.598	0.509	0.489	nucleus	GO:0050794 regulation of cellular process; GO:0060627 regulation of vesicle-mediated transport; GO:0016043 cellular component organization; GO:0010256 endomembrane system organization; GO:0032270 positive regulation of cellular protein metabolic process; GO:0060255 regulation of macromolecule metabolic process; GO:0031331 positive regulation of cellular catabolic process; GO:0051129 negative regu…	GO:0097708 intracellular vesicle; GO:0043229 intracellular organelle; GO:0016020 membrane; GO:0044421 extracellular region part; GO:0031410 cytoplasmic vesicle; GO:0071944 cell periphery; GO:0031982 vesicle; GO:0005737 cytoplasm; GO:0012505 endomembrane system; GO:0044424 intracellular part; GO:0005623 cell; GO:0005829 cytosol; GO:0005576 extracellular region; GO:0005886 plasma membrane; GO:00432…	GO:0019855 calcium channel inhibitor activity; GO:0008092 cytoskeletal protein binding; GO:0008200 ion channel inhibitor activity; GO:0016247 channel regulator activity; GO:0005488 binding; GO:0008289 lipid binding; GO:0099106 ion channel regulator activity; GO:0005515 protein binding; GO:0005246 calcium channel regulator activity; GO:0098772 molecular function regulator; GO:0016248 channel inhib…	K20123	PACSIN; protein kinase C and casein kinase substrate in neurons protein		IPR001452; IPR031160; IPR001060;	SH3 domain; F-BAR domain; FCH domain;
O60879	Protein diaphanous homolog 2 OS=Homo sapiens OX=9606 GN=DIAPH2 PE=1 SV=1	2.359	Up	0.00057547	DIAPH2	125.57	2.5	3	3	3	1.569	1.581	1.527	1.003	1.023	0.687	0.605	0.613	0.503	0.483	nucleus	GO:0000003 reproduction; GO:0044707 single-multicellular organism process; GO:0016043 cellular component organization; GO:0022414 reproductive process; GO:0007292 female gamete generation; GO:0048869 cellular developmental process; GO:0007015 actin filament organization; GO:0044699 single-organism process; GO:0048468 cell development; GO:0030036 actin cytoskeleton organization; GO:0030154 cell di…	GO:0097708 intracellular vesicle; GO:0043229 intracellular organelle; GO:0005783 endoplasmic reticulum; GO:0031410 cytoplasmic vesicle; GO:0043232 intracellular non-membrane-bounded organelle; GO:0031982 vesicle; GO:0044446 intracellular organelle part; GO:0005737 cytoplasm; GO:0031981 nuclear lumen; GO:0012505 endomembrane system; GO:0044424 intracellular part; GO:0005730 nucleolus; GO:0005829 c…	GO:0031267 small GTPase binding; GO:0017048 Rho GTPase binding; GO:0008092 cytoskeletal protein binding; GO:0005102 receptor binding; GO:0017016 Ras GTPase binding; GO:0005488 binding; GO:0003779 actin binding; GO:0005515 protein binding; GO:0051020 GTPase binding; GO:0019899 enzyme binding;	K05741	DIAPH2; diaphanous 2	hsa04810 Regulation of actin cytoskeleton	IPR014767; IPR010473; IPR010472; IPR014768; IPR015425; IPR016024; IPR010465;	Diaphanous autoregulatory (DAD) domain; Formin, GTPase-binding domain; Formin, FH3 domain; Rho GTPase-binding/formin homology 3 (GBD/FH3) domain; Formin, FH2 domain; Armadillo-type fold; DRF autoregulatory;
P52566	Rho GDP-dissociation inhibitor 2 OS=Homo sapiens OX=9606 GN=ARHGDIB PE=1 SV=3	2.359	Up	0.000141186	ARHGDIB	22.988	54.7	10	17	10	1.609	1.104	1.652	1.309	1.329	0.606	0.565	0.585	0.649	0.629	cytoplasm	GO:0050794 regulation of cellular process; GO:0044707 single-multicellular organism process; GO:0051093 negative regulation of developmental process; GO:0007162 negative regulation of cell adhesion; GO:0032956 regulation of actin cytoskeleton organization; GO:0023051 regulation of signaling; GO:0044699 single-organism process; GO:0051241 negative regulation of multicellular organismal process; GO…	GO:0097708 intracellular vesicle; GO:0043229 intracellular organelle; GO:0016020 membrane; GO:0044421 extracellular region part; GO:0043232 intracellular non-membrane-bounded organelle; GO:0031410 cytoplasmic vesicle; GO:0005737 cytoplasm; GO:0031982 vesicle; GO:0044424 intracellular part; GO:0005829 cytosol; GO:0005623 cell; GO:0005576 extracellular region; GO:0043228 non-membrane-bounded organe…	GO:0031267 small GTPase binding; GO:0017048 Rho GTPase binding; GO:0048365 Rac GTPase binding; GO:0060589 nucleoside-triphosphatase regulator activity; GO:0005092 GDP-dissociation inhibitor activity; GO:0030695 GTPase regulator activity; GO:0016817 hydrolase activity, acting on acid anhydrides; GO:0016787 hydrolase activity; GO:0005515 protein binding; GO:0017111 nucleoside-triphosphatase activit…	K12462	ARHGDI, RHOGDI; Rho GDP-dissociation inhibitor	hsa04722 Neurotrophin signaling pathway; hsa04962 Vasopressin-regulated water reabsorption	IPR014756; IPR024792;	Immunoglobulin E-set; Rho GDP-dissociation inhibitor domain;
P60903	Protein S100-A10 OS=Homo sapiens OX=9606 GN=S100A10 PE=1 SV=2	2.358	Up	0.00075923	S100A10	11.203	37.1	5	14	5	1.637	1.203	1.684	1.117	1.137	0.584	0.478	0.728	0.602	0.582	cytoplasm	GO:0044085 cellular component biogenesis; GO:0010256 endomembrane system organization; GO:1903391 regulation of adherens junction organization; GO:0090109 regulation of cell-substrate junction assembly; GO:0044699 single-organism process; GO:0090002 establishment of protein localization to plasma membrane; GO:0051234 establishment of localization; GO:0051130 positive regulation of cellular compon…	GO:0016020 membrane; GO:0043229 intracellular organelle; GO:0044421 extracellular region part; GO:0005783 endoplasmic reticulum; GO:0019898 extrinsic component of membrane; GO:0071944 cell periphery; GO:0031982 vesicle; GO:0005737 cytoplasm; GO:0019897 extrinsic component of plasma membrane; GO:0012505 endomembrane system; GO:0044424 intracellular part; GO:0005623 cell; GO:0005576 extracellular r…	GO:0042802 identical protein binding; GO:0042803 protein homodimerization activity; GO:0005488 binding; GO:0043167 ion binding; GO:0046983 protein dimerization activity; GO:0043169 cation binding; GO:0044325 ion channel binding; GO:0046872 metal ion binding; GO:0005515 protein binding; GO:0005509 calcium ion binding;	K17274	S100A10; calpactin-1 light chain		IPR011992; IPR013787;	EF-hand domain pair; S100/CaBP-9k-type, calcium binding, subdomain;
P32455	Guanylate-binding protein 1 OS=Homo sapiens OX=9606 GN=GBP1 PE=1 SV=2	2.354	Up	0.0133438	GBP1	67.93	33.3	22	30	16	1.278	1.017	0.951	2.452	2.072	0.678	0.501	0.583	0.659	0.639	cytoplasm	GO:0044700 single organism signaling; GO:0007166 cell surface receptor signaling pathway; GO:0098542 defense response to other organism; GO:0071345 cellular response to cytokine stimulus; GO:0009607 response to biotic stimulus; GO:0009605 response to external stimulus; GO:1903729 regulation of plasma membrane organization; GO:0032879 regulation of localization; GO:0044419 interspecies interaction…	GO:0043229 intracellular organelle; GO:0016020 membrane; GO:0098588 bounding membrane of organelle; GO:0031090 organelle membrane; GO:0071944 cell periphery; GO:0044446 intracellular organelle part; GO:0005737 cytoplasm; GO:0000139 Golgi membrane; GO:0012505 endomembrane system; GO:0044424 intracellular part; GO:0005829 cytosol; GO:0005623 cell; GO:0005576 extracellular region; GO:0044422 organel…	GO:1901265 nucleoside phosphate binding; GO:0016817 hydrolase activity, acting on acid anhydrides; GO:0005515 protein binding; GO:0016787 hydrolase activity; GO:1901363 heterocyclic compound binding; GO:0097159 organic cyclic compound binding; GO:0016462 pyrophosphatase activity; GO:0008092 cytoskeletal protein binding; GO:0042802 identical protein binding; GO:0032553 ribonucleotide binding; GO:0…	K20899	GBP1_3_4_7; guanylate-binding protein 1/3/4/7	hsa04621 NOD-like receptor signaling pathway	IPR015894; IPR027417; IPR030386; IPR003191;	Guanylate-binding protein, N-terminal; P-loop containing nucleoside triphosphate hydrolase; GB1/RHD3-type guanine nucleotide-binding (G) domain; Guanylate-binding protein, C-terminal;
Q96N66	Lysophospholipid acyltransferase 7 OS=Homo sapiens OX=9606 GN=MBOAT7 PE=1 SV=2	2.353	Up	0.00091807	MBOAT7	52.764	7.8	4	4	4	1.516	1.146	1.719	1.344	1.364	0.649	0.565	0.769	0.45	0.43	plasma membrane	GO:0021543 pallium development; GO:0016477 cell migration; GO:0021799 cerebral cortex radially oriented cell migration; GO:0044707 single-multicellular organism process; GO:0046486 glycerolipid metabolic process; GO:0051674 localization of cell; GO:0007420 brain development; GO:0048869 cellular developmental process; GO:0021795 cerebral cortex cell migration; GO:0008654 phospholipid biosynthetic …	GO:0043229 intracellular organelle; GO:0016020 membrane; GO:0005783 endoplasmic reticulum; GO:0042175 nuclear outer membrane-endoplasmic reticulum membrane network; GO:0005737 cytoplasm; GO:0044446 intracellular organelle part; GO:0012505 endomembrane system; GO:0031224 intrinsic component of membrane; GO:0044424 intracellular part; GO:0005623 cell; GO:0016021 integral component of membrane; GO:0…	GO:0047144 2-acylglycerol-3-phosphate O-acyltransferase activity; GO:0016746 transferase activity, transferring acyl groups; GO:0003841 1-acylglycerol-3-phosphate O-acyltransferase activity; GO:0003824 catalytic activity; GO:0005488 binding; GO:0016411 acylglycerol O-acyltransferase activity; GO:0042171 lysophosphatidic acid acyltransferase activity; GO:0005515 protein binding; GO:0071617 lysopho…	K13516	MBOAT7; lysophospholipid acyltransferase 7 [EC:2.3.1.-]	hsa00564 Glycerophospholipid metabolism
P19320	Vascular cell adhesion protein 1 OS=Homo sapiens OX=9606 GN=VCAM1 PE=1 SV=1	2.352	Up	0.000123127	VCAM1	81.275	17.1	11	16	11	1.45	1.727	1.273	1.207	1.227	0.638	0.552	0.537	0.678	0.658	plasma membrane	GO:0044700 single organism signaling; GO:0002694 regulation of leukocyte activation; GO:0035094 response to nicotine; GO:0045321 leukocyte activation; GO:0032944 regulation of mononuclear cell proliferation; GO:0007166 cell surface receptor signaling pathway; GO:0071345 cellular response to cytokine stimulus; GO:0009607 response to biotic stimulus; GO:0009605 response to external stimulus; GO:002…	GO:0016020 membrane; GO:0005615 extracellular space; GO:0044421 extracellular region part; GO:0005783 endoplasmic reticulum; GO:0009897 external side of plasma membrane; GO:0031410 cytoplasmic vesicle; GO:0098796 membrane protein complex; GO:0071944 cell periphery; GO:0031982 vesicle; GO:0005737 cytoplasm; GO:0031224 intrinsic component of membrane; GO:0032991 macromolecular complex; GO:0044424 i…	GO:0050839 cell adhesion molecule binding; GO:0003824 catalytic activity; GO:0005102 receptor binding; GO:0005488 binding; GO:0044877 macromolecular complex binding; GO:0008131 primary amine oxidase activity; GO:0005515 protein binding; GO:0005178 integrin binding; GO:0016638 oxidoreductase activity, acting on the CH-NH2 group of donors; GO:0016641 oxidoreductase activity, acting on the CH-NH2 gr…	K06527	VCAM1, CD106; vascular cell adhesion molecule 1	hsa04064 NF-kappa B signaling pathway; hsa04514 Cell adhesion molecules (CAMs); hsa04668 TNF signaling pathway; hsa04670 Leukocyte transendothelial migration; hsa04933 AGE-RAGE signaling pathway in diabetic complications; hsa05143 African trypanosomiasis; hsa05144 Malaria; hsa05166 Human T-cell leukemia virus 1 infection; hsa05418 Fluid shear stress and atherosclerosis	IPR003598; IPR007110; IPR003599; IPR003987; IPR008424; IPR013098; IPR013783; IPR013106; IPR013151;	Immunoglobulin subtype 2; Immunoglobulin-like domain; Immunoglobulin subtype; Intercellular adhesion molecule/vascular cell adhesion molecule, N-terminal; Immunoglobulin C2-set; Immunoglobulin I-set; Immunoglobulin-like fold; Immunoglobulin V-set domain; Immunoglobulin;
Q13642	Four and a half LIM domains protein 1 OS=Homo sapiens OX=9606 GN=FHL1 PE=1 SV=4	2.325	Up	0.027057	FHL1	36.263	35.9	12	25	12	0.968	1.397	1.115	2.301	2.321	0.632	0.632	0.674	0.548	0.528	nucleus	GO:2000045 regulation of G1/S transition of mitotic cell cycle; GO:0065008 regulation of biological quality; GO:1902807 negative regulation of cell cycle G1/S phase transition; GO:0048869 cellular developmental process; GO:0044699 single-organism process; GO:0010564 regulation of cell cycle process; GO:0001558 regulation of cell growth; GO:0045930 negative regulation of mitotic cell cycle; GO:004…	GO:0043229 intracellular organelle; GO:0016020 membrane; GO:0030054 cell junction; GO:0071944 cell periphery; GO:0005737 cytoplasm; GO:0070161 anchoring junction; GO:0044424 intracellular part; GO:0005623 cell; GO:0005829 cytosol; GO:0005886 plasma membrane; GO:0043231 intracellular membrane-bounded organelle; GO:0043226 organelle; GO:0005634 nucleus; GO:0005925 focal adhesion; GO:0005622 intrace…	GO:0046914 transition metal ion binding; GO:0005488 binding; GO:0043167 ion binding; GO:0046872 metal ion binding; GO:0043169 cation binding; GO:0044325 ion channel binding; GO:0005515 protein binding; GO:0008270 zinc ion binding;	K14365	FHL1, SLIM1; four and a half LIM domains protein 1	hsa04630 JAK-STAT signaling pathway	IPR001781;	Zinc finger, LIM-type;
Q8NEW0	Zinc transporter 7 OS=Homo sapiens OX=9606 GN=SLC30A7 PE=2 SV=1	2.318	Up	0.000144946	SLC30A7	41.625	5.6	2	2	2	1.371	1.141	1.606	1.575	1.595	0.719	0.547	0.617	0.573	0.553	plasma membrane	GO:0050794 regulation of cellular process; GO:0065008 regulation of biological quality; GO:0055076 transition metal ion homeostasis; GO:0072503 cellular divalent inorganic cation homeostasis; GO:0072511 divalent inorganic cation transport; GO:0034220 ion transmembrane transport; GO:2000021 regulation of ion homeostasis; GO:0030001 metal ion transport; GO:0030003 cellular cation homeostasis; GO:00…	GO:0097708 intracellular vesicle; GO:0043229 intracellular organelle; GO:0016020 membrane; GO:0044421 extracellular region part; GO:0031410 cytoplasmic vesicle; GO:0005737 cytoplasm; GO:0031982 vesicle; GO:0012505 endomembrane system; GO:0031224 intrinsic component of membrane; GO:0044424 intracellular part; GO:0005623 cell; GO:0005576 extracellular region; GO:0016021 integral component of membra…	GO:0046873 metal ion transmembrane transporter activity; GO:0072509 divalent inorganic cation transmembrane transporter activity; GO:0015075 ion transmembrane transporter activity; GO:0005385 zinc ion transmembrane transporter activity; GO:0022892 substrate-specific transporter activity; GO:0046915 transition metal ion transmembrane transporter activity; GO:0022890 inorganic cation transmembrane …	K14692	SLC30A5_7, ZNT5_7, MTP, MSC2; solute carrier family 30 (zinc transporter), member 5/7		IPR027469;	Cation efflux protein transmembrane domain;
O15427	Monocarboxylate transporter 4 OS=Homo sapiens OX=9606 GN=SLC16A3 PE=1 SV=1	2.317	Up	0.0082371	SLC16A3	49.469	5.6	2	4	2	1.111	1.983	1.248	1.269	1.289	0.577	0.58	0.642	0.623	0.603	plasma membrane	GO:0016477 cell migration; GO:0015850 organic hydroxy compound transport; GO:0034220 ion transmembrane transport; GO:0051674 localization of cell; GO:0044699 single-organism process; GO:0044237 cellular metabolic process; GO:0098656 anion transmembrane transport; GO:0071704 organic substance metabolic process; GO:0051234 establishment of localization; GO:0008152 metabolic process; GO:0006090 pyru…	GO:0043229 intracellular organelle; GO:0016020 membrane; GO:0031226 intrinsic component of plasma membrane; GO:0031090 organelle membrane; GO:0005635 nuclear envelope; GO:0071944 cell periphery; GO:0044446 intracellular organelle part; GO:0031967 organelle envelope; GO:0012505 endomembrane system; GO:0031224 intrinsic component of membrane; GO:0044424 intracellular part; GO:0005887 integral compo…	GO:0005342 organic acid transmembrane transporter activity; GO:0022804 active transmembrane transporter activity; GO:0015291 secondary active transmembrane transporter activity; GO:0003723 RNA binding; GO:0015075 ion transmembrane transporter activity; GO:0015293 symporter activity; GO:1901618 organic hydroxy compound transmembrane transporter activity; GO:0022892 substrate-specific transporter a…	K08180	SLC16A3; MFS transporter, MCP family, solute carrier family 16 (monocarboxylic acid transporters), member 3	hsa05230 Central carbon metabolism in cancer	IPR020846;	Major facilitator superfamily domain;
P40306	Proteasome subunit beta type-10 OS=Homo sapiens OX=9606 GN=PSMB10 PE=1 SV=1	2.316	Up	0.00022116	PSMB10	28.936	21.2	5	6	5	1.334	1.504	1.171	1.707	1.727	0.592	0.57	0.555	0.751	0.731	cytoplasm	GO:0044700 single organism signaling; GO:0065008 regulation of biological quality; GO:0032270 positive regulation of cellular protein metabolic process; GO:0002220 innate immune response activating cell surface receptor signaling pathway; GO:0007166 cell surface receptor signaling pathway; GO:0010608 posttranscriptional regulation of gene expression; GO:0051443 positive regulation of ubiquitin-pr…	GO:0043229 intracellular organelle; GO:0000502 proteasome complex; GO:1990111 spermatoproteasome complex; GO:0044446 intracellular organelle part; GO:0005737 cytoplasm; GO:0031981 nuclear lumen; GO:0032991 macromolecular complex; GO:0044424 intracellular part; GO:0005829 cytosol; GO:0005623 cell; GO:0044422 organelle part; GO:1905369 endopeptidase complex; GO:0031974 membrane-enclosed lumen; GO:0…	GO:0004175 endopeptidase activity; GO:0004298 threonine-type endopeptidase activity; GO:0008233 peptidase activity; GO:0070003 threonine-type peptidase activity; GO:0003824 catalytic activity; GO:0005488 binding; GO:0070011 peptidase activity, acting on L-amino acid peptides; GO:0016787 hydrolase activity; GO:0005515 protein binding;	K02733	PSMB10, MECL1; 20S proteasome subunit beta 10 [EC:3.4.25.1]	hsa03050 Proteasome	IPR024689; IPR029055;	Proteasome beta subunit, C-terminal; Nucleophile aminohydrolases, N-terminal;
Q02809	Procollagen-lysine,2-oxoglutarate 5-dioxygenase 1 OS=Homo sapiens OX=9606 GN=PLOD1 PE=1 SV=2	2.308	Up	3.8613e-06	PLOD1	83.549	6.9	4	5	4	1.468	1.399	1.547	1.252	1.272	0.682	0.593	0.572	0.608	0.588	extracellular	GO:0016053 organic acid biosynthetic process; GO:0009628 response to abiotic stimulus; GO:0044267 cellular protein metabolic process; GO:0009066 aspartate family amino acid metabolic process; GO:0042398 cellular modified amino acid biosynthetic process; GO:0044699 single-organism process; GO:0009058 biosynthetic process; GO:0050896 response to stimulus; GO:1901566 organonitrogen compound biosynth…	GO:0043229 intracellular organelle; GO:0016020 membrane; GO:0044421 extracellular region part; GO:0042175 nuclear outer membrane-endoplasmic reticulum membrane network; GO:0005783 endoplasmic reticulum; GO:0030867 rough endoplasmic reticulum membrane; GO:0098588 bounding membrane of organelle; GO:0031090 organelle membrane; GO:0005791 rough endoplasmic reticulum; GO:0031982 vesicle; GO:0044446 in…	GO:0019842 vitamin binding; GO:0005506 iron ion binding; GO:0070815 peptidyl-lysine 5-dioxygenase activity; GO:0031418 L-ascorbic acid binding; GO:0046983 protein dimerization activity; GO:0043167 ion binding; GO:0043177 organic acid binding; GO:0016705 oxidoreductase activity, acting on paired donors, with incorporation or reduction of molecular oxygen; GO:0005515 protein binding; GO:0016706 oxi…	K00473	PLOD1; procollagen-lysine,2-oxoglutarate 5-dioxygenase 1 [EC:1.14.11.4]	hsa00310 Lysine degradation	IPR006620; IPR005123; IPR029044;	Prolyl 4-hydroxylase, alpha subunit; Oxoglutarate/iron-dependent dioxygenase; Nucleotide-diphospho-sugar transferases;
P13674	Prolyl 4-hydroxylase subunit alpha-1 OS=Homo sapiens OX=9606 GN=P4HA1 PE=1 SV=2	2.306	Up	1.755e-05	P4HA1	61.049	26.4	14	16	14	1.436	1.17	1.403	1.588	1.608	0.623	0.578	0.612	0.614	0.494	endoplasmic reticulum	GO:0016043 cellular component organization; GO:0030199 collagen fibril organization; GO:0044267 cellular protein metabolic process; GO:0044699 single-organism process; GO:0044237 cellular metabolic process; GO:0071704 organic substance metabolic process; GO:0008152 metabolic process; GO:0006520 cellular amino acid metabolic process; GO:0006575 cellular modified amino acid metabolic process; GO:00…	GO:0005788 endoplasmic reticulum lumen; GO:0043229 intracellular organelle; GO:0016020 membrane; GO:0005783 endoplasmic reticulum; GO:0005737 cytoplasm; GO:0044446 intracellular organelle part; GO:0032991 macromolecular complex; GO:0012505 endomembrane system; GO:0044424 intracellular part; GO:0005623 cell; GO:0005739 mitochondrion; GO:0044422 organelle part; GO:0043226 organelle; GO:0043231 intr…	GO:0019842 vitamin binding; GO:0005506 iron ion binding; GO:0031418 L-ascorbic acid binding; GO:0031543 peptidyl-proline dioxygenase activity; GO:0043167 ion binding; GO:0043177 organic acid binding; GO:0016705 oxidoreductase activity, acting on paired donors, with incorporation or reduction of molecular oxygen; GO:0005515 protein binding; GO:0016706 oxidoreductase activity, acting on paired dono…	K00472	P4HA; prolyl 4-hydroxylase [EC:1.14.11.2]	hsa00330 Arginine and proline metabolism; hsa01100 Metabolic pathways	IPR006620; IPR005123; IPR011990; IPR013547; IPR013026;	Prolyl 4-hydroxylase, alpha subunit; Oxoglutarate/iron-dependent dioxygenase; Tetratricopeptide-like helical domain; Prolyl 4-hydroxylase alpha-subunit, N-terminal; Tetratricopeptide repeat-containing domain;
P07437	Tubulin beta chain OS=Homo sapiens OX=9606 GN=TUBB PE=1 SV=2	2.302	Up	4.8897e-06	TUBB	49.67	44.8	16	167	3	1.343	1.365	1.442	1.394	1.414	0.646	0.553	0.679	0.53	0.51	cytoplasm,nucleus	GO:0044085 cellular component biogenesis; GO:0045321 leukocyte activation; GO:0060271 cilium assembly; GO:0044699 single-organism process; GO:0044782 cilium organization; GO:0051234 establishment of localization; GO:0051225 spindle assembly; GO:0051649 establishment of localization in cell; GO:0022607 cellular component assembly; GO:0044770 cell cycle phase transition; GO:0001906 cell killing; GO…	GO:0044421 extracellular region part; GO:0005737 cytoplasm; GO:0044433 cytoplasmic vesicle part; GO:0032991 macromolecular complex; GO:0035578 azurophil granule lumen; GO:0005623 cell; GO:0099080 supramolecular complex; GO:0044422 organelle part; GO:0005775 vacuolar lumen; GO:0043228 non-membrane-bounded organelle; GO:0070062 extracellular exosome; GO:0005622 intracellular; GO:0099503 secretory v…	GO:1901265 nucleoside phosphate binding; GO:0031625 ubiquitin protein ligase binding; GO:0005102 receptor binding; GO:0016817 hydrolase activity, acting on acid anhydrides; GO:0016787 hydrolase activity; GO:0005515 protein binding; GO:0042288 MHC class I protein binding; GO:0032794 GTPase activating protein binding; GO:1901363 heterocyclic compound binding; GO:0097159 organic cyclic compound bind…	K07375	TUBB; tubulin beta	hsa04145 Phagosome; hsa04540 Gap junction; hsa05130 Pathogenic Escherichia coli infection	IPR003008; IPR023123; IPR008280; IPR018316;	Tubulin/FtsZ, GTPase domain; Tubulin, C-terminal; Tubulin/FtsZ, C-terminal; Tubulin/FtsZ, 2-layer sandwich domain;
P16401	Histone H1.5 OS=Homo sapiens OX=9606 GN=HIST1H1B PE=1 SV=3	2.3	Up	0.0021246	HIST1H1B	22.58	21.7	5	10	3	1.352	0.982	1.674	1.909	1.929	0.659	0.666	0.71	0.538	0.518	nucleus	GO:0044085 cellular component biogenesis; GO:0065008 regulation of biological quality; GO:0032270 positive regulation of cellular protein metabolic process; GO:0072594 establishment of protein localization to organelle; GO:0051253 negative regulation of RNA metabolic process; GO:0051234 establishment of localization; GO:0045927 positive regulation of growth; GO:1905269 positive regulation of chro…	GO:0044421 extracellular region part; GO:0031982 vesicle; GO:0032991 macromolecular complex; GO:0044424 intracellular part; GO:0005623 cell; GO:0000792 heterochromatin; GO:0044422 organelle part; GO:0044427 chromosomal part; GO:0043228 non-membrane-bounded organelle; GO:0070062 extracellular exosome; GO:0031974 membrane-enclosed lumen; GO:0070013 intracellular organelle lumen; GO:0044454 nuclear …	GO:0097159 organic cyclic compound binding; GO:1901363 heterocyclic compound binding; GO:0003677 DNA binding; GO:0003723 RNA binding; GO:0042826 histone deacetylase binding; GO:0031490 chromatin DNA binding; GO:0005488 binding; GO:0003676 nucleic acid binding; GO:0005515 protein binding; GO:0003682 chromatin binding; GO:0019899 enzyme binding;	K11275	H1_5; histone H1/5		IPR011991; IPR005818;	Winged helix-turn-helix DNA-binding domain; Linker histone H1/H5, domain H15;
O14773	Tripeptidyl-peptidase 1 OS=Homo sapiens OX=9606 GN=TPP1 PE=1 SV=2	2.292	Up	0.000116277	TPP1	61.247	9.9	5	9	5	1.518	1.435	1.404	1.231	1.251	0.655	0.562	0.724	0.497	0.477	extracellular	GO:0044700 single organism signaling; GO:0065008 regulation of biological quality; GO:0006518 peptide metabolic process; GO:0048869 cellular developmental process; GO:0044699 single-organism process; GO:0044237 cellular metabolic process; GO:0050877 neurological system process; GO:0048871 multicellular organismal homeostasis; GO:0030968 endoplasmic reticulum unfolded protein response; GO:0008152 …	GO:0097708 intracellular vesicle; GO:0043229 intracellular organelle; GO:0044421 extracellular region part; GO:0031410 cytoplasmic vesicle; GO:0042470 melanosome; GO:0044446 intracellular organelle part; GO:0005737 cytoplasm; GO:0031982 vesicle; GO:0044424 intracellular part; GO:0005623 cell; GO:0005576 extracellular region; GO:0043202 lysosomal lumen; GO:0005739 mitochondrion; GO:0044422 organel…	GO:0008238 exopeptidase activity; GO:0008233 peptidase activity; GO:0043167 ion binding; GO:0008236 serine-type peptidase activity; GO:0016787 hydrolase activity; GO:0005515 protein binding; GO:0033218 amide binding; GO:0004175 endopeptidase activity; GO:0004252 serine-type endopeptidase activity; GO:0003824 catalytic activity; GO:0017171 serine hydrolase activity; GO:0042277 peptide binding; GO:…	K01279	TPP1, CLN2; tripeptidyl-peptidase I [EC:3.4.14.9]	hsa04142 Lysosome	IPR009020; IPR000209; IPR030400; IPR015366;	Proteinase propeptide inhibitor; Peptidase S8/S53 domain; Sedolisin domain; Peptidase S53, activation domain;
O95236	Apolipoprotein L3 OS=Homo sapiens OX=9606 GN=APOL3 PE=1 SV=3	2.283	Up	0.0191979	APOL3	44.278	9.5	3	3	3	1.28	1.087	1.1	2.214	1.034	0.638	0.605	0.658	0.587	0.567	cytoplasm	GO:0050794 regulation of cellular process; GO:0044700 single organism signaling; GO:0023051 regulation of signaling; GO:1902533 positive regulation of intracellular signal transduction; GO:0044699 single-organism process; GO:0050896 response to stimulus; GO:0042157 lipoprotein metabolic process; GO:0071704 organic substance metabolic process; GO:0051234 establishment of localization; GO:0008152 m…	GO:0016020 membrane; GO:0044464 cell part; GO:0005622 intracellular; GO:0005737 cytoplasm; GO:0044424 intracellular part; GO:0005623 cell; GO:0005576 extracellular region;	GO:0008289 lipid binding; GO:0005319 lipid transporter activity; GO:0022892 substrate-specific transporter activity; GO:0004871 signal transducer activity; GO:0005488 binding; GO:0005215 transporter activity;	K14480	APOL; apolipoprotein L
P00813	Adenosine deaminase OS=Homo sapiens OX=9606 GN=ADA PE=1 SV=3	2.271	Up	0.000136949	ADA	40.764	18.7	7	7	7	1.375	1.143	1.724	1.423	1.443	0.691	0.562	0.616	0.625	0.605	cytoplasm	GO:0002694 regulation of leukocyte activation; GO:0010941 regulation of cell death; GO:0048732 gland development; GO:0022414 reproductive process; GO:0043009 chordate embryonic development; GO:0030323 respiratory tube development; GO:0031347 regulation of defense response; GO:0044237 cellular metabolic process; GO:0030888 regulation of B cell proliferation; GO:0042110 T cell activation; GO:000815…	GO:0030425 dendrite; GO:0016020 membrane; GO:0005615 extracellular space; GO:0044421 extracellular region part; GO:0009897 external side of plasma membrane; GO:0031410 cytoplasmic vesicle; GO:0030054 cell junction; GO:0071944 cell periphery; GO:0031982 vesicle; GO:0099568 cytoplasmic region; GO:0005737 cytoplasm; GO:0044433 cytoplasmic vesicle part; GO:0032838 cell projection cytoplasm; GO:004302…	GO:0004000 adenosine deaminase activity; GO:0001882 nucleoside binding; GO:0043167 ion binding; GO:0005515 protein binding; GO:0016787 hydrolase activity; GO:0008270 zinc ion binding; GO:1901363 heterocyclic compound binding; GO:0097159 organic cyclic compound binding; GO:0097367 carbohydrate derivative binding; GO:0016814 hydrolase activity, acting on carbon-nitrogen (but not peptide) bonds, in …	K01488	add, ADA; adenosine deaminase [EC:3.5.4.4]	hsa00230 Purine metabolism; hsa01100 Metabolic pathways; hsa05340 Primary immunodeficiency	IPR001365; IPR032466;	Adenosine/AMP deaminase domain; Metal-dependent hydrolase;
P29590	Protein PML OS=Homo sapiens OX=9606 GN=PML PE=1 SV=3	2.264	Up	0.000143972	PML	97.55	24.4	20	23	20	1.396	1.125	1.352	1.718	1.138	0.636	0.56	0.6	0.674	0.654	nucleus	GO:0044700 single organism signaling; GO:0048732 gland development; GO:0010608 posttranscriptional regulation of gene expression; GO:0098542 defense response to other organism; GO:0050711 negative regulation of interleukin-1 secretion; GO:0010564 regulation of cell cycle process; GO:0044237 cellular metabolic process; GO:0009607 response to biotic stimulus; GO:0072431 signal transduction involved…	GO:0016020 membrane; GO:0000784 nuclear chromosome, telomeric region; GO:0000781 chromosome, telomeric region; GO:0005783 endoplasmic reticulum; GO:0042175 nuclear outer membrane-endoplasmic reticulum membrane network; GO:0031410 cytoplasmic vesicle; GO:0019898 extrinsic component of membrane; GO:0031090 organelle membrane; GO:0031982 vesicle; GO:0005737 cytoplasm; GO:0044433 cytoplasmic vesicle …	GO:0003677 DNA binding; GO:0046982 protein heterodimerization activity; GO:0031625 ubiquitin protein ligase binding; GO:0046983 protein dimerization activity; GO:0043167 ion binding; GO:0005515 protein binding; GO:0003712 transcription cofactor activity; GO:0008270 zinc ion binding; GO:0032183 SUMO binding; GO:0032182 ubiquitin-like protein binding; GO:1901363 heterocyclic compound binding; GO:00…	K10054	PML, TRIM19; probable transcription factor PML	hsa04120 Ubiquitin mediated proteolysis; hsa04144 Endocytosis; hsa05164 Influenza A; hsa05168 Herpes simplex infection; hsa05200 Pathways in cancer; hsa05202 Transcriptional misregulation in cancer; hsa05221 Acute myeloid leukemia	IPR001841; IPR013083; IPR000315;	Zinc finger, RING-type; Zinc finger, RING/FYVE/PHD-type; B-box-type zinc finger;
P13796	Plastin-2 OS=Homo sapiens OX=9606 GN=LCP1 PE=1 SV=6	2.26	Up	0.00098193	LCP1	70.288	38.9	23	47	17	1.315	1.073	1.361	1.93	1.95	0.616	0.549	0.634	0.714	0.694	cytoplasm	GO:0044700 single organism signaling; GO:0044085 cellular component biogenesis; GO:0031100 animal organ regeneration; GO:0045321 leukocyte activation; GO:0051674 localization of cell; GO:0044699 single-organism process; GO:1902115 regulation of organelle assembly; GO:0051130 positive regulation of cellular component organization; GO:0042110 T cell activation; GO:0007165 signal transduction; GO:00…	GO:0016020 membrane; GO:0005615 extracellular space; GO:0044421 extracellular region part; GO:0071944 cell periphery; GO:0030054 cell junction; GO:0032587 ruffle membrane; GO:0031982 vesicle; GO:0005737 cytoplasm; GO:0032991 macromolecular complex; GO:0099512 supramolecular fiber; GO:0044424 intracellular part; GO:0099080 supramolecular complex; GO:0098858 actin-based cell projection; GO:0005623 …	GO:0051015 actin filament binding; GO:0042802 identical protein binding; GO:0008092 cytoskeletal protein binding; GO:0005488 binding; GO:0043167 ion binding; GO:0044877 macromolecular complex binding; GO:0003779 actin binding; GO:0046872 metal ion binding; GO:0043169 cation binding; GO:0005515 protein binding; GO:0005509 calcium ion binding; GO:0051020 GTPase binding; GO:0019899 enzyme binding; G…	K17276	LCP1, PLS2; plastin-2		IPR002048; IPR001715; IPR011992;	EF-hand domain; Calponin homology domain; EF-hand domain pair;
Q8N6S5	ADP-ribosylation factor-like protein 6-interacting protein 6 OS=Homo sapiens OX=9606 GN=ARL6IP6 PE=1 SV=1	2.26	Up	9.8896e-05	ARL6IP6	24.676	11.9	2	2	2	1.511	1.128	1.625	1.396	1.416	0.619	0.566	0.629	0.69	0.67	plasma membrane		GO:0031224 intrinsic component of membrane; GO:0016020 membrane; GO:0016021 integral component of membrane; GO:0044425 membrane part;
P01701	Immunoglobulin lambda variable 1-51 OS=Homo sapiens OX=9606 GN=IGLV1-51 PE=1 SV=2	2.257	Up	0.00149764	IGLV1-51	12.249	13.7	2	4	2	1.26	0.972	1.523	1.769	1.189	0.686	0.594	0.655	0.513	0.493	extracellular	GO:0044700 single organism signaling; GO:0016064 immunoglobulin mediated immune response; GO:0051674 localization of cell; GO:0007166 cell surface receptor signaling pathway; GO:0038094 Fc-gamma receptor signaling pathway; GO:0044699 single-organism process; GO:0006909 phagocytosis; GO:0051234 establishment of localization; GO:0006956 complement activation; GO:0007165 signal transduction; GO:0008…	GO:0070062 extracellular exosome; GO:0043226 organelle; GO:0016020 membrane; GO:0044421 extracellular region part; GO:0044464 cell part; GO:0071944 cell periphery; GO:0031982 vesicle; GO:1903561 extracellular vesicle; GO:0043227 membrane-bounded organelle; GO:0005623 cell; GO:0005576 extracellular region; GO:0043230 extracellular organelle; GO:0005886 plasma membrane;	GO:0004252 serine-type endopeptidase activity; GO:0004175 endopeptidase activity; GO:0008233 peptidase activity; GO:0003824 catalytic activity; GO:0017171 serine hydrolase activity; GO:0005488 binding; GO:0008236 serine-type peptidase activity; GO:0070011 peptidase activity, acting on L-amino acid peptides; GO:0016787 hydrolase activity; GO:0005515 protein binding; GO:0003823 antigen binding;				IPR007110; IPR013783; IPR013106; IPR003599;	Immunoglobulin-like domain; Immunoglobulin-like fold; Immunoglobulin V-set domain; Immunoglobulin subtype;
P52789	Hexokinase-2 OS=Homo sapiens OX=9606 GN=HK2 PE=1 SV=2	2.243	Up	0.0115959	HK2	102.38	7.6	7	8	5	1.088	1.93	1.072	1.467	1.487	0.635	0.609	0.602	0.632	0.612	cytoplasm	GO:0009116 nucleoside metabolic process; GO:0065008 regulation of biological quality; GO:0048732 gland development; GO:0006165 nucleoside diphosphate phosphorylation; GO:0019362 pyridine nucleotide metabolic process; GO:0006096 glycolytic process; GO:0042593 glucose homeostasis; GO:0009185 ribonucleoside diphosphate metabolic process; GO:0010821 regulation of mitochondrion organization; GO:004423…	GO:0043229 intracellular organelle; GO:0016020 membrane; GO:0019867 outer membrane; GO:0044429 mitochondrial part; GO:0098588 bounding membrane of organelle; GO:0031090 organelle membrane; GO:0005741 mitochondrial outer membrane; GO:0005737 cytoplasm; GO:0044446 intracellular organelle part; GO:0031967 organelle envelope; GO:0044424 intracellular part; GO:0005829 cytosol; GO:0005623 cell; GO:0044…	GO:1901265 nucleoside phosphate binding; GO:0016773 phosphotransferase activity, alcohol group as acceptor; GO:0005515 protein binding; GO:0048029 monosaccharide binding; GO:1901363 heterocyclic compound binding; GO:0097159 organic cyclic compound binding; GO:0016301 kinase activity; GO:0008865 fructokinase activity; GO:0032553 ribonucleotide binding; GO:0003824 catalytic activity; GO:0005488 bin…	K00844	HK; hexokinase [EC:2.7.1.1]	hsa00010 Glycolysis / Gluconeogenesis; hsa00051 Fructose and mannose metabolism; hsa00052 Galactose metabolism; hsa00500 Starch and sucrose metabolism; hsa00520 Amino sugar and nucleotide sugar metabolism; hsa00524 Neomycin, kanamycin and gentamicin biosynthesis; hsa01100 Metabolic pathways; hsa01200 Carbon metabolism; hsa04066 HIF-1 signaling pathway; hsa04910 Insulin signaling pathway; hsa04930…	IPR022672; IPR022673;	Hexokinase, N-terminal; Hexokinase, C-terminal;
O00151	PDZ and LIM domain protein 1 OS=Homo sapiens OX=9606 GN=PDLIM1 PE=1 SV=4	2.242	Up	0.00071868	PDLIM1	36.071	47.7	14	25	14	1.491	1.289	1.572	1.252	1.272	0.621	0.621	0.635	0.623	0.603	cytoplasm	GO:0050794 regulation of cellular process; GO:0010468 regulation of gene expression; GO:0006355 regulation of transcription, DNA-templated; GO:0006950 response to stress; GO:0031326 regulation of cellular biosynthetic process; GO:0080090 regulation of primary metabolic process; GO:0009628 response to abiotic stimulus; GO:0060255 regulation of macromolecule metabolic process; GO:0019219 regulation…	GO:0043229 intracellular organelle; GO:0043232 intracellular non-membrane-bounded organelle; GO:0030054 cell junction; GO:0005737 cytoplasm; GO:0070161 anchoring junction; GO:0032991 macromolecular complex; GO:0044424 intracellular part; GO:0005913 cell-cell adherens junction; GO:0005667 transcription factor complex; GO:0005911 cell-cell junction; GO:0005623 cell; GO:0043228 non-membrane-bounded …	GO:0043167 ion binding; GO:0005515 protein binding; GO:0008270 zinc ion binding; GO:0003712 transcription cofactor activity; GO:0098632 protein binding involved in cell-cell adhesion; GO:0050839 cell adhesion molecule binding; GO:0098641 cadherin binding involved in cell-cell adhesion; GO:0098631 protein binding involved in cell adhesion; GO:0046914 transition metal ion binding; GO:0005488 bindin…				IPR001781; IPR006643; IPR001478; IPR031847;	Zinc finger, LIM-type; Zasp-like motif; PDZ domain; Domain of unknown function DUF4749;
O95466	Formin-like protein 1 OS=Homo sapiens OX=9606 GN=FMNL1 PE=1 SV=3	2.242	Up	0.0058965	FMNL1	121.85	4.1	4	4	3	1.398	0.958	1.462	1.821	1.841	0.745	0.451	0.511	0.808	0.788	nucleus	GO:0050794 regulation of cellular process; GO:0016477 cell migration; GO:0016043 cellular component organization; GO:0065008 regulation of biological quality; GO:0051674 localization of cell; GO:0030866 cortical actin cytoskeleton organization; GO:0044763 single-organism cellular process; GO:0044699 single-organism process; GO:0048870 cell motility; GO:0030865 cortical cytoskeleton organization; …	GO:0097708 intracellular vesicle; GO:0043229 intracellular organelle; GO:0016020 membrane; GO:0044421 extracellular region part; GO:0042995 cell projection; GO:0005938 cell cortex; GO:0031410 cytoplasmic vesicle; GO:0071944 cell periphery; GO:0031982 vesicle; GO:0005737 cytoplasm; GO:0099568 cytoplasmic region; GO:0045335 phagocytic vesicle; GO:0044424 intracellular part; GO:0032059 bleb; GO:0005…	GO:0031267 small GTPase binding; GO:0051015 actin filament binding; GO:0017048 Rho GTPase binding; GO:0048365 Rac GTPase binding; GO:0008092 cytoskeletal protein binding; GO:0017016 Ras GTPase binding; GO:0005488 binding; GO:0044877 macromolecular complex binding; GO:0003779 actin binding; GO:0005522 profilin binding; GO:0005515 protein binding; GO:0051020 GTPase binding; GO:0019899 enzyme bindin…				IPR014767; IPR010473; IPR010472; IPR014768; IPR015425; IPR016024;	Diaphanous autoregulatory (DAD) domain; Formin, GTPase-binding domain; Formin, FH3 domain; Rho GTPase-binding/formin homology 3 (GBD/FH3) domain; Formin, FH2 domain; Armadillo-type fold;
P14598	Neutrophil cytosol factor 1 OS=Homo sapiens OX=9606 GN=NCF1 PE=1 SV=4	2.238	Up	0.0039393	NCF1	44.681	15.6	4	5	4	1.164	1.455	1.018	1.801	1.821	0.644	0.475	0.496	0.815	0.795	cytoplasm	GO:0044700 single organism signaling; GO:0044085 cellular component biogenesis; GO:0006801 superoxide metabolic process; GO:0065008 regulation of biological quality; GO:0007166 cell surface receptor signaling pathway; GO:0044699 single-organism process; GO:0044237 cellular metabolic process; GO:0015031 protein transport; GO:0051234 establishment of localization; GO:0006605 protein targeting; GO:0…	GO:0016020 membrane; GO:0030425 dendrite; GO:0005783 endoplasmic reticulum; GO:0031410 cytoplasmic vesicle; GO:0019898 extrinsic component of membrane; GO:0071944 cell periphery; GO:0031982 vesicle; GO:0005737 cytoplasm; GO:0043025 neuronal cell body; GO:0032991 macromolecular complex; GO:0031224 intrinsic component of membrane; GO:0044424 intracellular part; GO:0005887 integral component of plas…	GO:1901981 phosphatidylinositol phosphate binding; GO:0016651 oxidoreductase activity, acting on NAD(P)H; GO:0043167 ion binding; GO:0005515 protein binding; GO:0098772 molecular function regulator; GO:0043325 phosphatidylinositol-3,4-bisphosphate binding; GO:0017124 SH3 domain binding; GO:0016175 superoxide-generating NADPH oxidase activity; GO:1902936 phosphatidylinositol bisphosphate binding; …	K08011	NCF1, P47PHOX; neutrophil cytosolic factor 1	hsa04062 Chemokine signaling pathway; hsa04145 Phagosome; hsa04380 Osteoclast differentiation; hsa04666 Fc gamma R-mediated phagocytosis; hsa04670 Leukocyte transendothelial migration; hsa05140 Leishmaniasis; hsa05418 Fluid shear stress and atherosclerosis	IPR001452; IPR015039; IPR001683; IPR032136;	SH3 domain; NADPH oxidase subunit p47Phox, C-terminal; Phox homologous domain; Neutrophil cytosol factor 1, C-terminal;
P78324	Tyrosine-protein phosphatase non-receptor type substrate 1 OS=Homo sapiens OX=9606 GN=SIRPA PE=1 SV=2	2.237	Up	0.00067805	SIRPA	54.966	11.5	4	4	4	1.483	1.38	1.613	1.12	1.14	0.768	0.534	0.509	0.691	0.671	plasma membrane	GO:0016477 cell migration; GO:0045321 leukocyte activation; GO:0002283 neutrophil activation involved in immune response; GO:0051674 localization of cell; GO:0002252 immune effector process; GO:0044699 single-organism process; GO:0050896 response to stimulus; GO:0051234 establishment of localization; GO:0022610 biological adhesion; GO:0002275 myeloid cell activation involved in immune response; G…	GO:0016020 membrane; GO:0044421 extracellular region part; GO:0031090 organelle membrane; GO:0031410 cytoplasmic vesicle; GO:0071944 cell periphery; GO:0005737 cytoplasm; GO:0031982 vesicle; GO:0044433 cytoplasmic vesicle part; GO:0031224 intrinsic component of membrane; GO:0044424 intracellular part; GO:0005623 cell; GO:0044422 organelle part; GO:0070821 tertiary granule membrane; GO:0070062 ext…	GO:0019904 protein domain specific binding; GO:0005515 protein binding; GO:0017124 SH3 domain binding; GO:0005488 binding;	K06551	SIRPA_B1_G, CD172; signal-regulatory protein alpha/beta1/gamma	hsa04380 Osteoclast differentiation	IPR007110; IPR013783; IPR013106; IPR003599; IPR003597;	Immunoglobulin-like domain; Immunoglobulin-like fold; Immunoglobulin V-set domain; Immunoglobulin subtype; Immunoglobulin C1-set;
P16284	Platelet endothelial cell adhesion molecule OS=Homo sapiens OX=9606 GN=PECAM1 PE=1 SV=2	2.231	Up	0.00150425	PECAM1	82.521	20.5	11	17	11	1.663	1.226	1.735	1.017	1.037	0.567	0.565	0.658	0.738	0.718	peroxisome	GO:0044700 single organism signaling; GO:0045321 leukocyte activation; GO:0051674 localization of cell; GO:0001568 blood vessel development; GO:0044699 single-organism process; GO:0072011 glomerular endothelium development; GO:0006909 phagocytosis; GO:0051234 establishment of localization; GO:0050904 diapedesis; GO:0022610 biological adhesion; GO:0007165 signal transduction; GO:0007154 cell commu…	GO:0016020 membrane; GO:0005615 extracellular space; GO:0044421 extracellular region part; GO:0031090 organelle membrane; GO:0031410 cytoplasmic vesicle; GO:0098857 membrane microdomain; GO:0071944 cell periphery; GO:0030054 cell junction; GO:0005737 cytoplasm; GO:0031982 vesicle; GO:0044433 cytoplasmic vesicle part; GO:0031224 intrinsic component of membrane; GO:0044424 intracellular part; GO:00…	GO:0005515 protein binding; GO:0005488 binding;	K06471	PECAM1, CD31; platelet/endothelial cell adhesion molecule	hsa04514 Cell adhesion molecules (CAMs); hsa04670 Leukocyte transendothelial migration; hsa05144 Malaria; hsa05418 Fluid shear stress and atherosclerosis	IPR003598; IPR007110; IPR013783; IPR003599;	Immunoglobulin subtype 2; Immunoglobulin-like domain; Immunoglobulin-like fold; Immunoglobulin subtype;
P00558	Phosphoglycerate kinase 1 OS=Homo sapiens OX=9606 GN=PGK1 PE=1 SV=3	2.222	Up	0.0120167	PGK1	44.614	78.7	36	207	31	1.555	1.672	1.412	0.897	0.917	0.653	0.6	0.627	0.612	0.592	cytoplasm	GO:0046365 monosaccharide catabolic process; GO:0006757 ATP generation from ADP; GO:0009116 nucleoside metabolic process; GO:0042278 purine nucleoside metabolic process; GO:0006165 nucleoside diphosphate phosphorylation; GO:0046031 ADP metabolic process; GO:0019362 pyridine nucleotide metabolic process; GO:0019319 hexose biosynthetic process; GO:0006096 glycolytic process; GO:0009167 purine ribon…	GO:0016020 membrane; GO:0044421 extracellular region part; GO:0098857 membrane microdomain; GO:0031982 vesicle; GO:0005737 cytoplasm; GO:0044424 intracellular part; GO:0005623 cell; GO:0005829 cytosol; GO:0005576 extracellular region; GO:0043226 organelle; GO:0070062 extracellular exosome; GO:0044425 membrane part; GO:0005622 intracellular; GO:0044464 cell part; GO:0098805 whole membrane; GO:0098…	GO:0005524 ATP binding; GO:1901265 nucleoside phosphate binding; GO:0001882 nucleoside binding; GO:0043167 ion binding; GO:0005515 protein binding; GO:0000166 nucleotide binding; GO:0016774 phosphotransferase activity, carboxyl group as acceptor; GO:0097159 organic cyclic compound binding; GO:1901363 heterocyclic compound binding; GO:0032549 ribonucleoside binding; GO:0097367 carbohydrate derivat…	K00927	PGK, pgk; phosphoglycerate kinase [EC:2.7.2.3]	hsa00010 Glycolysis / Gluconeogenesis; hsa01100 Metabolic pathways; hsa01200 Carbon metabolism; hsa01230 Biosynthesis of amino acids; hsa04066 HIF-1 signaling pathway	IPR015824; IPR015901;	Phosphoglycerate kinase, N-terminal; Phosphoglycerate kinase, C-terminal;
P31749	RAC-alpha serine/threonine-protein kinase OS=Homo sapiens OX=9606 GN=AKT1 PE=1 SV=2	2.221	Up	0.00043891	AKT1	55.686	9.2	4	4	1	1.459	1.369	1.586	1.184	1.204	0.704	0.608	0.733	0.475	0.455	cytoplasm	GO:0044700 single organism signaling; GO:0002694 regulation of leukocyte activation; GO:0032872 regulation of stress-activated MAPK cascade; GO:0048732 gland development; GO:0022414 reproductive process; GO:0010608 posttranscriptional regulation of gene expression; GO:0032436 positive regulation of proteasomal ubiquitin-dependent protein catabolic process; GO:0042593 glucose homeostasis; GO:00902…	GO:0016020 membrane; GO:0030054 cell junction; GO:0071944 cell periphery; GO:0031982 vesicle; GO:0005737 cytoplasm; GO:0032991 macromolecular complex; GO:0044424 intracellular part; GO:0005911 cell-cell junction; GO:0005623 cell; GO:0044422 organelle part; GO:0043228 non-membrane-bounded organelle; GO:0005856 cytoskeleton; GO:0031974 membrane-enclosed lumen; GO:0005815 microtubule organizing cent…	GO:0030235 nitric-oxide synthase regulator activity; GO:1901265 nucleoside phosphate binding; GO:0019903 protein phosphatase binding; GO:0016773 phosphotransferase activity, alcohol group as acceptor; GO:0019901 protein kinase binding; GO:0005515 protein binding; GO:0004672 protein kinase activity; GO:0098772 molecular function regulator; GO:0051721 protein phosphatase 2A binding; GO:0032794 GTPa…	K04456	AKT; RAC serine/threonine-protein kinase [EC:2.7.11.1]	hsa01521 EGFR tyrosine kinase inhibitor resistance; hsa01522 Endocrine resistance; hsa01524 Platinum drug resistance; hsa04010 MAPK signaling pathway; hsa04012 ErbB signaling pathway; hsa04014 Ras signaling pathway; hsa04015 Rap1 signaling pathway; hsa04022 cGMP-PKG signaling pathway; hsa04024 cAMP signaling pathway; hsa04062 Chemokine signaling pathway; hsa04066 HIF-1 signaling pathway; hsa04068…	IPR000719; IPR011993; IPR000961; IPR011009; IPR017892; IPR001849;	Protein kinase domain; PH domain-like; AGC-kinase, C-terminal; Protein kinase-like domain; Protein kinase, C-terminal; Pleckstrin homology domain;
Q5SRH9	Tetratricopeptide repeat protein 39A OS=Homo sapiens OX=9606 GN=TTC39A PE=2 SV=1	2.22	Up	0.00084105	TTC39A	69.778	1.3	1	1	1	1.317	1.335	1.091	1.85	1.07	0.752	0.613	0.601	0.553	0.533	nucleus			GO:0005515 protein binding; GO:0005488 binding;				IPR011990;	Tetratricopeptide-like helical domain;
Q7Z7L8	Uncharacterized protein C11orf96 OS=Homo sapiens OX=9606 GN=C11orf96 PE=1 SV=3	2.218	Up	0.017177	C11orf96	46.113	5.5	3	3	3	1.862	1.106	1.878	0.774	0.794	0.626	0.523	0.679	0.706	0.686	extracellular							IPR031521;	Domain of unknown function DUF4695;
Q6PCE3	Glucose 1,6-bisphosphate synthase OS=Homo sapiens OX=9606 GN=PGM2L1 PE=1 SV=3	2.199	Up	0.00158211	PGM2L1	70.441	3.9	2	2	2	1.697	0.999	1.599	1.321	1.341	0.698	0.589	0.74	0.527	0.507	cytoplasm	GO:0016310 phosphorylation; GO:0044281 small molecule metabolic process; GO:0044699 single-organism process; GO:0044238 primary metabolic process; GO:0005975 carbohydrate metabolic process; GO:0044237 cellular metabolic process; GO:0006796 phosphate-containing compound metabolic process; GO:0071704 organic substance metabolic process; GO:0006006 glucose metabolic process; GO:0044723 single-organi…	GO:0044464 cell part; GO:0005622 intracellular; GO:0005737 cytoplasm; GO:0044424 intracellular part; GO:0005829 cytosol; GO:0005623 cell; GO:0044444 cytoplasmic part;	GO:0016301 kinase activity; GO:0016853 isomerase activity; GO:0016773 phosphotransferase activity, alcohol group as acceptor; GO:0047933 glucose-1,6-bisphosphate synthase activity; GO:0003824 catalytic activity; GO:0005488 binding; GO:0043167 ion binding; GO:0016868 intramolecular transferase activity, phosphotransferases; GO:0046872 metal ion binding; GO:0043169 cation binding; GO:0016740 transf…	K11809	PGM2L1; glucose-1,6-bisphosphate synthase [EC:2.7.1.106]	hsa00500 Starch and sucrose metabolism	IPR005846; IPR005843; IPR005845; IPR016055; IPR005844;	Alpha-D-phosphohexomutase, alpha/beta/alpha domain III; Alpha-D-phosphohexomutase, C-terminal; Alpha-D-phosphohexomutase, alpha/beta/alpha domain II; Alpha-D-phosphohexomutase, alpha/beta/alpha I/II/III; Alpha-D-phosphohexomutase, alpha/beta/alpha domain I;
P98095	Fibulin-2 OS=Homo sapiens OX=9606 GN=FBLN2 PE=1 SV=2	2.195	Up	0.002456	FBLN2	126.57	12	11	16	11	1.325	1.013	1.976	1.275	1.295	0.758	0.584	0.628	0.576	0.556	extracellular	GO:0050789 regulation of biological process; GO:0010810 regulation of cell-substrate adhesion; GO:0045785 positive regulation of cell adhesion; GO:0048518 positive regulation of biological process; GO:0010811 positive regulation of cell-substrate adhesion; GO:0030155 regulation of cell adhesion; GO:0065007 biological regulation;	GO:0031012 extracellular matrix; GO:0070062 extracellular exosome; GO:0043226 organelle; GO:0005615 extracellular space; GO:0044421 extracellular region part; GO:0031982 vesicle; GO:1903561 extracellular vesicle; GO:0005578 proteinaceous extracellular matrix; GO:0043227 membrane-bounded organelle; GO:0005576 extracellular region; GO:0043230 extracellular organelle;	GO:0005201 extracellular matrix structural constituent; GO:0005488 binding; GO:0043167 ion binding; GO:0046872 metal ion binding; GO:0043169 cation binding; GO:0005515 protein binding; GO:0005509 calcium ion binding; GO:0005198 structural molecule activity; GO:0050840 extracellular matrix binding;	K17307	FBLN1_2; fibulin 1/2		IPR026823; IPR001881; IPR000742; IPR009030; IPR000020;	Complement Clr-like EGF domain; EGF-like calcium-binding domain; EGF-like domain; Growth factor receptor cysteine-rich domain; Anaphylatoxin/fibulin;
Q96AJ9	Vesicle transport through interaction with t-SNAREs homolog 1A OS=Homo sapiens OX=9606 GN=VTI1A PE=1 SV=2	2.184	Up	0.00055613	VTI1A	25.217	4.1	1	2	1	1.619	1.415	1.347	1.187	1.207	0.685	0.672	0.724	0.468	0.448	cytoplasm	GO:0044707 single-multicellular organism process; GO:0046907 intracellular transport; GO:0016043 cellular component organization; GO:0090174 organelle membrane fusion; GO:0010256 endomembrane system organization; GO:0072594 establishment of protein localization to organelle; GO:0048193 Golgi vesicle transport; GO:0044699 single-organism process; GO:0006623 protein targeting to vacuole; GO:0048280…	GO:0016020 membrane; GO:0031090 organelle membrane; GO:0005737 cytoplasm; GO:0044433 cytoplasmic vesicle part; GO:0043025 neuronal cell body; GO:0032991 macromolecular complex; GO:0032588 trans-Golgi network membrane; GO:0005623 cell; GO:0044422 organelle part; GO:0070382 exocytic vesicle; GO:0008021 synaptic vesicle; GO:0030136 clathrin-coated vesicle; GO:0031902 late endosome membrane; GO:00056…	GO:0005484 SNAP receptor activity; GO:0000149 SNARE binding; GO:0005515 protein binding; GO:0005488 binding;	K08493	VTI1; vesicle transport through interaction with t-SNAREs 1	hsa04130 SNARE interactions in vesicular transport	IPR007705; IPR000727; IPR010989;	Vesicle transport v-SNARE, N-terminal; Target SNARE coiled-coil homology domain; SNARE;
P29966	Myristoylated alanine-rich C-kinase substrate OS=Homo sapiens OX=9606 GN=MARCKS PE=1 SV=4	2.182	Up	0.0165024	MARCKS	31.554	36.4	7	13	6	1.778	0.792	1.862	1.196	1.216	0.6	0.497	0.665	0.817	0.797	nucleus	GO:0050794 regulation of cellular process; GO:0090087 regulation of peptide transport; GO:0065008 regulation of biological quality; GO:0051049 regulation of transport; GO:0050796 regulation of insulin secretion; GO:0023051 regulation of signaling; GO:0051046 regulation of secretion; GO:1903530 regulation of secretion by cell; GO:0070201 regulation of establishment of protein localization; GO:0002…	GO:0016020 membrane; GO:0044421 extracellular region part; GO:0005938 cell cortex; GO:0030054 cell junction; GO:0071944 cell periphery; GO:0005737 cytoplasm; GO:0099568 cytoplasmic region; GO:0031982 vesicle; GO:0044424 intracellular part; GO:0042585 germinal vesicle; GO:0005623 cell; GO:0044422 organelle part; GO:0043228 non-membrane-bounded organelle; GO:0070062 extracellular exosome; GO:000585…	GO:0051015 actin filament binding; GO:0008092 cytoskeletal protein binding; GO:0005488 binding; GO:0019901 protein kinase binding; GO:0044877 macromolecular complex binding; GO:0003779 actin binding; GO:0005080 protein kinase C binding; GO:0005515 protein binding; GO:0019900 kinase binding; GO:0005516 calmodulin binding; GO:0019899 enzyme binding; GO:0032403 protein complex binding;	K12561	MARCKS; myristoylated alanine-rich C-kinase substrate	hsa04666 Fc gamma R-mediated phagocytosis; hsa05206 MicroRNAs in cancer
Q96EV8	Dysbindin OS=Homo sapiens OX=9606 GN=DTNBP1 PE=1 SV=1	2.181	Up	0.00048389	DTNBP1	39.493	7.4	2	2	2	1.263	1.389	1.418	1.469	1.489	0.763	0.48	0.74	0.557	0.537	cytoplasm,nucleus	GO:0032872 regulation of stress-activated MAPK cascade; GO:0007596 blood coagulation; GO:0065008 regulation of biological quality; GO:0014059 regulation of dopamine secretion; GO:0032989 cellular component morphogenesis; GO:0032091 negative regulation of protein binding; GO:0043506 regulation of JUN kinase activity; GO:0071900 regulation of protein serine/threonine kinase activity; GO:0099003 ves…	GO:0030425 dendrite; GO:0016020 membrane; GO:0031082 BLOC complex; GO:0031090 organelle membrane; GO:0099568 cytoplasmic region; GO:0005737 cytoplasm; GO:0032838 cell projection cytoplasm; GO:0044433 cytoplasmic vesicle part; GO:0032991 macromolecular complex; GO:0016528 sarcoplasm; GO:0005623 cell; GO:0044422 organelle part; GO:0043197 dendritic spine; GO:0043228 non-membrane-bounded organelle; …	GO:0005515 protein binding; GO:0005488 binding;	K20189	DTNBP1, BLOC1S8; dysbindin
P14317	Hematopoietic lineage cell-specific protein OS=Homo sapiens OX=9606 GN=HCLS1 PE=1 SV=3	2.177	Up	0.00123832	HCLS1	54.013	22.6	10	13	10	1.452	1.176	1.283	1.722	1.742	0.594	0.608	0.518	0.867	0.847	cytoplasm	GO:0044700 single organism signaling; GO:0044085 cellular component biogenesis; GO:0010941 regulation of cell death; GO:0065008 regulation of biological quality; GO:0032270 positive regulation of cellular protein metabolic process; GO:0051896 regulation of protein kinase B signaling; GO:0002262 myeloid cell homeostasis; GO:1903533 regulation of protein targeting; GO:0009891 positive regulation of…	GO:0043229 intracellular organelle; GO:0016020 membrane; GO:0071944 cell periphery; GO:0005737 cytoplasm; GO:0032991 macromolecular complex; GO:0044424 intracellular part; GO:0005667 transcription factor complex; GO:0005623 cell; GO:0005829 cytosol; GO:0005739 mitochondrion; GO:0005886 plasma membrane; GO:0043231 intracellular membrane-bounded organelle; GO:0043226 organelle; GO:0005634 nucleus; …	GO:0008092 cytoskeletal protein binding; GO:0001085 RNA polymerase II transcription factor binding; GO:0005488 binding; GO:0044877 macromolecular complex binding; GO:0019901 protein kinase binding; GO:0003779 actin binding; GO:0019904 protein domain specific binding; GO:0005515 protein binding; GO:0019900 kinase binding; GO:0017124 SH3 domain binding; GO:0019899 enzyme binding; GO:0008134 transcr…	K06106	CTTN, EMS1; cortactin	hsa04530 Tight junction; hsa05100 Bacterial invasion of epithelial cells; hsa05130 Pathogenic Escherichia coli infection; hsa05131 Shigellosis; hsa05205 Proteoglycans in cancer	IPR001452;	SH3 domain;
Q9Y3Z3	Deoxynucleoside triphosphate triphosphohydrolase SAMHD1 OS=Homo sapiens OX=9606 GN=SAMHD1 PE=1 SV=2	2.177	Up	9.7053e-05	SAMHD1	72.2	43.3	24	39	24	1.417	1.095	1.399	1.614	1.634	0.658	0.604	0.619	0.657	0.637	nucleus	GO:0044085 cellular component biogenesis; GO:0044700 single organism signaling; GO:0007166 cell surface receptor signaling pathway; GO:0009117 nucleotide metabolic process; GO:0098542 defense response to other organism; GO:0044699 single-organism process; GO:0044764 multi-organism cellular process; GO:0031347 regulation of defense response; GO:0009262 deoxyribonucleotide metabolic process; GO:004…	GO:0043229 intracellular organelle; GO:0016020 membrane; GO:0071944 cell periphery; GO:0044446 intracellular organelle part; GO:0031981 nuclear lumen; GO:0044424 intracellular part; GO:0005623 cell; GO:0044422 organelle part; GO:0005886 plasma membrane; GO:0043231 intracellular membrane-bounded organelle; GO:0043226 organelle; GO:0031974 membrane-enclosed lumen; GO:0005654 nucleoplasm; GO:0005634…	GO:0016793 triphosphoric monoester hydrolase activity; GO:0003723 RNA binding; GO:1901265 nucleoside phosphate binding; GO:0032554 purine deoxyribonucleotide binding; GO:0043167 ion binding; GO:0032567 dGTP binding; GO:0008832 dGTPase activity; GO:0005515 protein binding; GO:0016787 hydrolase activity; GO:0000166 nucleotide binding; GO:0008270 zinc ion binding; GO:0032552 deoxyribonucleotide bind…	K22544	hsa05170 Human immunodeficiency virus 1 infection		IPR006674; IPR013761; IPR001660; IPR003607;	HD domain; Sterile alpha motif/pointed domain; Sterile alpha motif domain; HD/PDEase domain;
P18077	60S ribosomal protein L35a OS=Homo sapiens OX=9606 GN=RPL35A PE=1 SV=2	2.176	Up	0.00097986	RPL35A	12.538	40	5	11	5	1.474	1.133	1.462	1.409	1.429	0.711	0.73	0.636	0.44	0.42	cytoplasm	GO:0044085 cellular component biogenesis; GO:0022613 ribonucleoprotein complex biogenesis; GO:0072594 establishment of protein localization to organelle; GO:0006518 peptide metabolic process; GO:0009058 biosynthetic process; GO:0044764 multi-organism cellular process; GO:0044237 cellular metabolic process; GO:0015031 protein transport; GO:0042273 ribosomal large subunit biogenesis; GO:0051234 est…	GO:0016020 membrane; GO:0044421 extracellular region part; GO:0031982 vesicle; GO:0005737 cytoplasm; GO:0032991 macromolecular complex; GO:0044424 intracellular part; GO:0005623 cell; GO:0044422 organelle part; GO:0043228 non-membrane-bounded organelle; GO:0070062 extracellular exosome; GO:0044391 ribosomal subunit; GO:0005622 intracellular; GO:0044464 cell part; GO:1903561 extracellular vesicle;…	GO:0097159 organic cyclic compound binding; GO:1901363 heterocyclic compound binding; GO:0003723 RNA binding; GO:0000049 tRNA binding; GO:0005488 binding; GO:0003676 nucleic acid binding; GO:0005515 protein binding; GO:0005198 structural molecule activity; GO:0003735 structural constituent of ribosome;	K02917	RP-L35Ae, RPL35A; large subunit ribosomal protein L35Ae	hsa03010 Ribosome	IPR009000;	Translation protein, beta-barrel domain;
P61513	60S ribosomal protein L37a OS=Homo sapiens OX=9606 GN=RPL37A PE=1 SV=2	2.173	Up	0.00051508	RPL37A	10.275	18.5	2	3	2	1.482	1.222	1.608	1.281	1.301	0.647	0.694	0.751	0.482	0.462	extracellular	GO:0044085 cellular component biogenesis; GO:0022613 ribonucleoprotein complex biogenesis; GO:0072594 establishment of protein localization to organelle; GO:0006518 peptide metabolic process; GO:0009058 biosynthetic process; GO:0044764 multi-organism cellular process; GO:0044237 cellular metabolic process; GO:0015031 protein transport; GO:0051234 establishment of localization; GO:0006605 protein …	GO:0044421 extracellular region part; GO:0030054 cell junction; GO:0031982 vesicle; GO:0005737 cytoplasm; GO:0032991 macromolecular complex; GO:0044424 intracellular part; GO:0005623 cell; GO:0044422 organelle part; GO:0043228 non-membrane-bounded organelle; GO:0070062 extracellular exosome; GO:0005925 focal adhesion; GO:0044391 ribosomal subunit; GO:0005622 intracellular; GO:0044464 cell part; G…	GO:0097159 organic cyclic compound binding; GO:1901363 heterocyclic compound binding; GO:0003723 RNA binding; GO:0005488 binding; GO:0043167 ion binding; GO:0003676 nucleic acid binding; GO:0046872 metal ion binding; GO:0043169 cation binding; GO:0005515 protein binding; GO:0005198 structural molecule activity; GO:0003735 structural constituent of ribosome;	K02921	RP-L37Ae, RPL37A; large subunit ribosomal protein L37Ae	hsa03010 Ribosome	IPR011332; IPR011331;	Zinc-binding ribosomal protein; Ribosomal protein L37ae/L37e;
Q9ULZ3	Apoptosis-associated speck-like protein containing a CARD OS=Homo sapiens OX=9606 GN=PYCARD PE=1 SV=2	2.173	Up	0.0024994	PYCARD	21.627	22.1	4	5	4	1.245	1.041	1.387	1.937	1.057	0.713	0.56	0.558	0.751	0.731	nucleus	GO:0044700 single organism signaling; GO:0002694 regulation of leukocyte activation; GO:0010941 regulation of cell death; GO:0032872 regulation of stress-activated MAPK cascade; GO:0032680 regulation of tumor necrosis factor production; GO:0098542 defense response to other organism; GO:0002586 regulation of antigen processing and presentation of peptide antigen via MHC class II; GO:0070555 respon…	GO:0034774 secretory granule lumen; GO:0005783 endoplasmic reticulum; GO:0061695 transferase complex, transferring phosphorus-containing groups; GO:0031410 cytoplasmic vesicle; GO:0031982 vesicle; GO:0005737 cytoplasm; GO:0044433 cytoplasmic vesicle part; GO:0008385 IkappaB kinase complex; GO:0032991 macromolecular complex; GO:0072559 NLRP3 inflammasome complex; GO:0044424 intracellular part; GO:…	GO:0008233 peptidase activity; GO:0005102 receptor binding; GO:0061134 peptidase regulator activity; GO:0043028 cysteine-type endopeptidase regulator activity involved in apoptotic process; GO:0046983 protein dimerization activity; GO:0070700 BMP receptor binding; GO:0016504 peptidase activator activity; GO:0008234 cysteine-type peptidase activity; GO:0016787 hydrolase activity; GO:0005515 protei…	K12799	PYCARD, ASC; apoptosis-associated speck-like protein containing a CARD	hsa04217 Necroptosis; hsa04621 NOD-like receptor signaling pathway; hsa04623 Cytosolic DNA-sensing pathway; hsa04625 C-type lectin receptor signaling pathway; hsa05132 Salmonella infection; hsa05133 Pertussis; hsa05134 Legionellosis; hsa05164 Influenza A	IPR033516; IPR004020; IPR011029; IPR001315;	CARD8/ASC/NALP1, CARD domain; DAPIN domain; Death-like domain; CARD domain;
P12314	High affinity immunoglobulin gamma Fc receptor I OS=Homo sapiens OX=9606 GN=FCGR1A PE=1 SV=2	2.171	Up	0.004877	FCGR1A	42.631	5.3	1	1	1	1.664	0.844	1.692	1.413	1.433	0.754	0.6	0.601	0.63	0.61	extracellular,plasma membrane	GO:0044700 single organism signaling; GO:0007166 cell surface receptor signaling pathway; GO:0038094 Fc-gamma receptor signaling pathway; GO:0071346 cellular response to interferon-gamma; GO:0044699 single-organism process; GO:0071345 cellular response to cytokine stimulus; GO:0051234 establishment of localization; GO:0006909 phagocytosis; GO:0060333 interferon-gamma-mediated signaling pathway; G…	GO:0016020 membrane; GO:0031090 organelle membrane; GO:0031410 cytoplasmic vesicle; GO:0045334 clathrin-coated endocytic vesicle; GO:0071944 cell periphery; GO:0031982 vesicle; GO:0005737 cytoplasm; GO:0030669 clathrin-coated endocytic vesicle membrane; GO:0044433 cytoplasmic vesicle part; GO:0031224 intrinsic component of membrane; GO:0044424 intracellular part; GO:0005623 cell; GO:0044422 organ…	GO:0005057 signal transducer activity, downstream of receptor; GO:0019865 immunoglobulin binding; GO:0005488 binding; GO:0044877 macromolecular complex binding; GO:0005515 protein binding; GO:0004871 signal transducer activity; GO:0019864 IgG binding; GO:0032403 protein complex binding;	K06498	FCGR1A, CD64; high affinity immunoglobulin gamma Fc receptor I	hsa04145 Phagosome; hsa04380 Osteoclast differentiation; hsa04640 Hematopoietic cell lineage; hsa04666 Fc gamma R-mediated phagocytosis; hsa05140 Leishmaniasis; hsa05150 Staphylococcus aureus infection; hsa05152 Tuberculosis; hsa05202 Transcriptional misregulation in cancer; hsa05221 Acute myeloid leukemia; hsa05322 Systemic lupus erythematosus	IPR003598; IPR007110; IPR013783; IPR003599; IPR013151;	Immunoglobulin subtype 2; Immunoglobulin-like domain; Immunoglobulin-like fold; Immunoglobulin subtype; Immunoglobulin;
Q16778	Histone H2B type 2-E OS=Homo sapiens OX=9606 GN=HIST2H2BE PE=1 SV=3	2.167	Up	0.00024094	HIST2H2BE	13.92	53.2	8	40	2	1.453	1.167	1.688	1.305	1.325	0.543	0.72	0.652	0.675	0.655	nucleus	GO:0044085 cellular component biogenesis; GO:0016043 cellular component organization; GO:0034728 nucleosome organization; GO:0098542 defense response to other organism; GO:0006959 humoral immune response; GO:0043207 response to external biotic stimulus; GO:0050896 response to stimulus; GO:0051707 response to other organism; GO:0045087 innate immune response; GO:0009607 response to biotic stimulus…	GO:0005615 extracellular space; GO:0044421 extracellular region part; GO:0005737 cytoplasm; GO:0031982 vesicle; GO:0032991 macromolecular complex; GO:0044424 intracellular part; GO:0005623 cell; GO:0044422 organelle part; GO:0044427 chromosomal part; GO:0043228 non-membrane-bounded organelle; GO:0031974 membrane-enclosed lumen; GO:0070062 extracellular exosome; GO:0005654 nucleoplasm; GO:0070013 …	GO:0097159 organic cyclic compound binding; GO:1901363 heterocyclic compound binding; GO:0003677 DNA binding; GO:0046982 protein heterodimerization activity; GO:0005488 binding; GO:0046983 protein dimerization activity; GO:0003676 nucleic acid binding; GO:0005515 protein binding;	K11252	H2B; histone H2B	hsa05034 Alcoholism; hsa05203 Viral carcinogenesis; hsa05322 Systemic lupus erythematosus	IPR009072; IPR007125;	Histone-fold; Histone H2A/H2B/H3;
P43121	Cell surface glycoprotein MUC18 OS=Homo sapiens OX=9606 GN=MCAM PE=1 SV=2	2.164	Up	0.00034488	MCAM	71.607	19.5	11	17	11	1.516	1.212	1.752	1.131	1.151	0.639	0.645	0.697	0.612	0.492	extracellular,plasma membrane	GO:0050794 regulation of cellular process; GO:0072359 circulatory system development; GO:0061042 vascular wound healing; GO:0044707 single-multicellular organism process; GO:0030335 positive regulation of cell migration; GO:0060055 angiogenesis involved in wound healing; GO:0001568 blood vessel development; GO:0040017 positive regulation of locomotion; GO:0044699 single-organism process; GO:20001…	GO:0043229 intracellular organelle; GO:0016020 membrane; GO:0005615 extracellular space; GO:0044421 extracellular region part; GO:0009897 external side of plasma membrane; GO:0030054 cell junction; GO:0071944 cell periphery; GO:0070161 anchoring junction; GO:0031224 intrinsic component of membrane; GO:0044424 intracellular part; GO:0005623 cell; GO:0016021 integral component of membrane; GO:00055…	GO:0005515 protein binding; GO:0005488 binding;	K06534	MCAM, CD146; melanoma cell adhesion molecule		IPR003598; IPR007110; IPR013783; IPR013162; IPR003599; IPR013106; IPR013151;	Immunoglobulin subtype 2; Immunoglobulin-like domain; Immunoglobulin-like fold; CD80-like, immunoglobulin C2-set; Immunoglobulin subtype; Immunoglobulin V-set domain; Immunoglobulin;
Q02108	Guanylate cyclase soluble subunit alpha-1 OS=Homo sapiens OX=9606 GN=GUCY1A1 PE=1 SV=2	2.158	Up	6.0792e-05	GUCY1A1	77.452	11.4	6	6	6	1.446	1.21	1.57	1.385	1.405	0.67	0.549	0.681	0.7	0.68	cytoplasm	GO:0044700 single organism signaling; GO:0065008 regulation of biological quality; GO:0060087 relaxation of vascular smooth muscle; GO:0009891 positive regulation of biosynthetic process; GO:0044237 cellular metabolic process; GO:0009607 response to biotic stimulus; GO:0009605 response to external stimulus; GO:0046390 ribose phosphate biosynthetic process; GO:0008152 metabolic process; GO:0030810…	GO:0016020 membrane; GO:0071944 cell periphery; GO:0008074 guanylate cyclase complex, soluble; GO:0044464 cell part; GO:0005622 intracellular; GO:0005737 cytoplasm; GO:0032991 macromolecular complex; GO:0044424 intracellular part; GO:0044445 cytosolic part; GO:0043234 protein complex; GO:0005623 cell; GO:0005829 cytosol; GO:0005886 plasma membrane; GO:0044444 cytoplasmic part;	GO:0009975 cyclase activity; GO:1901265 nucleoside phosphate binding; GO:0001882 nucleoside binding; GO:0043167 ion binding; GO:0016829 lyase activity; GO:0005515 protein binding; GO:0000166 nucleotide binding; GO:0004383 guanylate cyclase activity; GO:1901363 heterocyclic compound binding; GO:0097159 organic cyclic compound binding; GO:0032549 ribonucleoside binding; GO:0020037 heme binding; GO:…	K12318	GUCY1A; guanylate cyclase soluble subunit alpha [EC:4.6.1.2]	hsa00230 Purine metabolism; hsa04022 cGMP-PKG signaling pathway; hsa04270 Vascular smooth muscle contraction; hsa04540 Gap junction; hsa04611 Platelet activation; hsa04713 Circadian entrainment; hsa04730 Long-term depression; hsa04921 Oxytocin signaling pathway; hsa04924 Renin secretion; hsa04970 Salivary secretion	IPR029787; IPR011644; IPR001054; IPR024096; IPR011645;	Nucleotide cyclase; Heme-NO binding; Adenylyl cyclase class-3/4/guanylyl cyclase; NO signalling/Golgi transport ligand-binding domain; Haem NO binding associated;
Q687X5	Metalloreductase STEAP4 OS=Homo sapiens OX=9606 GN=STEAP4 PE=1 SV=1	2.151	Up	0.045224	STEAP4	51.981	6.1	2	2	2	1.832	1.22	1.76	0.743	0.763	0.716	0.609	0.664	0.593	0.573	plasma membrane	GO:0065008 regulation of biological quality; GO:0055076 transition metal ion homeostasis; GO:0030001 metal ion transport; GO:0033216 ferric iron import; GO:0048869 cellular developmental process; GO:0055072 iron ion homeostasis; GO:0044699 single-organism process; GO:0006826 iron ion transport; GO:0097459 iron ion import into cell; GO:0051234 establishment of localization; GO:0000041 transition m…	GO:0016020 membrane; GO:0044421 extracellular region part; GO:0031410 cytoplasmic vesicle; GO:0031090 organelle membrane; GO:0071944 cell periphery; GO:0031982 vesicle; GO:0005737 cytoplasm; GO:0031224 intrinsic component of membrane; GO:0044424 intracellular part; GO:0005887 integral component of plasma membrane; GO:0005623 cell; GO:0044422 organelle part; GO:0070062 extracellular exosome; GO:00…	GO:0008823 cupric reductase activity; GO:0016722 oxidoreductase activity, oxidizing metal ions; GO:0052851 ferric-chelate reductase (NADPH) activity; GO:0003824 catalytic activity; GO:0005488 binding; GO:0043167 ion binding; GO:0046872 metal ion binding; GO:0043169 cation binding; GO:0016723 oxidoreductase activity, oxidizing metal ions, NAD or NADP as acceptor; GO:0016491 oxidoreductase activity;	K19876	STEAP4; metalloreductase STEAP4 [EC:1.16.1.-]		IPR028939; IPR016040; IPR013130;	Pyrroline-5-carboxylate reductase, catalytic, N-terminal; NAD(P)-binding domain; Ferric reductase transmembrane component-like domain;
Q15118	[Pyruvate dehydrogenase (acetyl-transferring)] kinase isozyme 1, mitochondrial OS=Homo sapiens OX=9606 GN=PDK1 PE=1 SV=1	2.144	Up	0.031305	PDK1	49.244	20.6	7	8	7	1.29	2.142	1.117	0.907	0.927	0.663	0.65	0.651	0.581	0.561	mitochondria	GO:0044700 single organism signaling; GO:0010510 regulation of acetyl-CoA biosynthetic process from pyruvate; GO:0044699 single-organism process; GO:0019216 regulation of lipid metabolic process; GO:0097411 hypoxia-inducible factor-1alpha signaling pathway; GO:0044237 cellular metabolic process; GO:0006796 phosphate-containing compound metabolic process; GO:0006006 glucose metabolic process; GO:0…	GO:0005759 mitochondrial matrix; GO:0043229 intracellular organelle; GO:0044429 mitochondrial part; GO:0043232 intracellular non-membrane-bounded organelle; GO:0005737 cytoplasm; GO:0044446 intracellular organelle part; GO:0032991 macromolecular complex; GO:0031981 nuclear lumen; GO:0044424 intracellular part; GO:0045254 pyruvate dehydrogenase complex; GO:0005730 nucleolus; GO:0005623 cell; GO:00…	GO:0005524 ATP binding; GO:1901265 nucleoside phosphate binding; GO:0016773 phosphotransferase activity, alcohol group as acceptor; GO:0001882 nucleoside binding; GO:0043167 ion binding; GO:0005515 protein binding; GO:0004672 protein kinase activity; GO:0000166 nucleotide binding; GO:0097159 organic cyclic compound binding; GO:1901363 heterocyclic compound binding; GO:0032549 ribonucleoside bindi…	K12077	PDK1; pyruvate dehydrogenase kinase isoform 1 [EC:2.7.11.2]	hsa04066 HIF-1 signaling pathway; hsa04360 Axon guidance; hsa05230 Central carbon metabolism in cancer	IPR005467; IPR018955; IPR003594;	Histidine kinase domain; Branched-chain alpha-ketoacid dehydrogenase kinase/Pyruvate dehydrogenase kinase, N-terminal; Histidine kinase-like ATPase, C-terminal domain;
P31483	Nucleolysin TIA-1 isoform p40 OS=Homo sapiens OX=9606 GN=TIA1 PE=1 SV=3	2.14	Up	0.00092383	TIA1	42.963	13.7	5	5	2	1.617	1.383	1.219	1.28	1.3	0.834	0.539	0.683	0.514	0.494	nucleus	GO:0044700 single organism signaling; GO:0010941 regulation of cell death; GO:1903608 protein localization to cytoplasmic stress granule; GO:0007166 cell surface receptor signaling pathway; GO:0010608 posttranscriptional regulation of gene expression; GO:0044699 single-organism process; GO:0051241 negative regulation of multicellular organismal process; GO:0071363 cellular response to growth fact…	GO:0010494 cytoplasmic stress granule; GO:0043229 intracellular organelle; GO:0097165 nuclear stress granule; GO:0043232 intracellular non-membrane-bounded organelle; GO:0044446 intracellular organelle part; GO:0005737 cytoplasm; GO:0031981 nuclear lumen; GO:0032991 macromolecular complex; GO:0044424 intracellular part; GO:0005829 cytosol; GO:0005623 cell; GO:0044422 organelle part; GO:0036464 cy…	GO:0008143 poly(A) binding; GO:0097159 organic cyclic compound binding; GO:1901363 heterocyclic compound binding; GO:0003723 RNA binding; GO:0017091 AU-rich element binding; GO:1901265 nucleoside phosphate binding; GO:0005488 binding; GO:0003676 nucleic acid binding; GO:0005515 protein binding; GO:0000166 nucleotide binding; GO:0070717 poly-purine tract binding; GO:0036094 small molecule binding;…	K13201	TIA1, TIAL1; nucleolysin TIA-1/TIAR		IPR000504; IPR012677; IPR003954;	RNA recognition motif domain; Nucleotide-binding alpha-beta plait domain; RNA recognition motif domain, eukaryote;
Q9BS40	Latexin OS=Homo sapiens OX=9606 GN=LXN PE=1 SV=2	2.138	Up	0.0056635	LXN	25.75	8.6	2	3	2	1.356	1.463	1.374	1.322	1.342	0.747	0.621	0.738	0.473	0.453	cytoplasm	GO:0050794 regulation of cellular process; GO:0010951 negative regulation of endopeptidase activity; GO:0009581 detection of external stimulus; GO:0009628 response to abiotic stimulus; GO:0060255 regulation of macromolecule metabolic process; GO:0048523 negative regulation of cellular process; GO:0048519 negative regulation of biological process; GO:0031324 negative regulation of cellular metabol…	GO:0070062 extracellular exosome; GO:0043226 organelle; GO:0044421 extracellular region part; GO:0044464 cell part; GO:0005622 intracellular; GO:0005737 cytoplasm; GO:0031982 vesicle; GO:1903561 extracellular vesicle; GO:0044424 intracellular part; GO:0005623 cell; GO:0043227 membrane-bounded organelle; GO:0005576 extracellular region; GO:0043230 extracellular organelle;	GO:0043167 ion binding; GO:0061134 peptidase regulator activity; GO:0005515 protein binding; GO:0008201 heparin binding; GO:0004857 enzyme inhibitor activity; GO:0098772 molecular function regulator; GO:1901681 sulfur compound binding; GO:0004866 endopeptidase inhibitor activity; GO:0097367 carbohydrate derivative binding; GO:0030234 enzyme regulator activity; GO:0005488 binding; GO:0030414 pepti…
P26583	High mobility group protein B2 OS=Homo sapiens OX=9606 GN=HMGB2 PE=1 SV=2	2.134	Up	0.00172225	HMGB2	24.033	34.4	9	13	6	1.502	1.138	1.609	1.309	1.329	0.748	0.675	0.735	0.446	0.526	nucleus	GO:0044085 cellular component biogenesis; GO:0010941 regulation of cell death; GO:0006266 DNA ligation; GO:0022414 reproductive process; GO:0098542 defense response to other organism; GO:0009891 positive regulation of biosynthetic process; GO:0031347 regulation of defense response; GO:0044237 cellular metabolic process; GO:0009607 response to biotic stimulus; GO:0008152 metabolic process; GO:0007…	GO:0005615 extracellular space; GO:0044421 extracellular region part; GO:0005737 cytoplasm; GO:0032991 macromolecular complex; GO:0044424 intracellular part; GO:0005623 cell; GO:0044422 organelle part; GO:0044427 chromosomal part; GO:0043228 non-membrane-bounded organelle; GO:0031974 membrane-enclosed lumen; GO:0000793 condensed chromosome; GO:0005654 nucleoplasm; GO:0070013 intracellular organel…	GO:0001158 enhancer sequence-specific DNA binding; GO:0005102 receptor binding; GO:0003690 double-stranded DNA binding; GO:0003697 single-stranded DNA binding; GO:0005515 protein binding; GO:0035326 enhancer binding; GO:0000217 DNA secondary structure binding; GO:0003700 transcription factor activity, sequence-specific DNA binding; GO:1901363 heterocyclic compound binding; GO:0097159 organic cycl…	K11295	HMGB2; high mobility group protein B2		IPR009071;	High mobility group box domain;
Q8WWP7	GTPase IMAP family member 1 OS=Homo sapiens OX=9606 GN=GIMAP1 PE=1 SV=1	2.134	Up	0.0001383	GIMAP1	34.369	9.2	3	3	3	1.526	1.119	1.597	1.315	1.335	0.666	0.591	0.654	0.693	0.673	cytoplasm		GO:0043229 intracellular organelle; GO:0016020 membrane; GO:0042175 nuclear outer membrane-endoplasmic reticulum membrane network; GO:0005783 endoplasmic reticulum; GO:0098588 bounding membrane of organelle; GO:0031090 organelle membrane; GO:0044446 intracellular organelle part; GO:0005737 cytoplasm; GO:0000139 Golgi membrane; GO:0031224 intrinsic component of membrane; GO:0012505 endomembrane sy…	GO:1901265 nucleoside phosphate binding; GO:0001882 nucleoside binding; GO:0043167 ion binding; GO:0000166 nucleotide binding; GO:1901363 heterocyclic compound binding; GO:0097159 organic cyclic compound binding; GO:0032549 ribonucleoside binding; GO:0097367 carbohydrate derivative binding; GO:0032553 ribonucleotide binding; GO:0005488 binding; GO:0032550 purine ribonucleoside binding; GO:0043168…				IPR006703; IPR027417;	AIG1-type guanine nucleotide-binding (G) domain; P-loop containing nucleoside triphosphate hydrolase;
Q5J8M3	ER membrane protein complex subunit 4 OS=Homo sapiens OX=9606 GN=EMC4 PE=1 SV=2	2.132	Up	0.0114824	EMC4	20.086	14.2	2	2	2	1.671	0.857	1.939	1.152	1.072	0.537	0.712	0.629	0.758	0.738	cytoplasm	GO:0006457 protein folding; GO:0008219 cell death; GO:0006915 apoptotic process; GO:0044763 single-organism cellular process; GO:0044699 single-organism process; GO:0034975 protein folding in endoplasmic reticulum; GO:0012501 programmed cell death; GO:0009987 cellular process;	GO:0043229 intracellular organelle; GO:0016020 membrane; GO:0005783 endoplasmic reticulum; GO:0042175 nuclear outer membrane-endoplasmic reticulum membrane network; GO:0098796 membrane protein complex; GO:0005737 cytoplasm; GO:0044446 intracellular organelle part; GO:0012505 endomembrane system; GO:0032991 macromolecular complex; GO:0031224 intrinsic component of membrane; GO:0044424 intracellula…
Q6P179	Endoplasmic reticulum aminopeptidase 2 OS=Homo sapiens OX=9606 GN=ERAP2 PE=1 SV=2	2.131	Up	0.00092453	ERAP2	110.46	10.4	10	10	10	1.14	1.47	1.116	1.825	1.045	0.597	0.714	0.647	0.647	0.627	mitochondria	GO:0050794 regulation of cellular process; GO:0044700 single organism signaling; GO:0008217 regulation of blood pressure; GO:0065008 regulation of biological quality; GO:0006518 peptide metabolic process; GO:0044699 single-organism process; GO:0050896 response to stimulus; GO:0044237 cellular metabolic process; GO:0071704 organic substance metabolic process; GO:0019883 antigen processing and pres…	GO:0005788 endoplasmic reticulum lumen; GO:0043229 intracellular organelle; GO:0016020 membrane; GO:0042175 nuclear outer membrane-endoplasmic reticulum membrane network; GO:0005783 endoplasmic reticulum; GO:0005737 cytoplasm; GO:0044446 intracellular organelle part; GO:0031224 intrinsic component of membrane; GO:0012505 endomembrane system; GO:0044424 intracellular part; GO:0005623 cell; GO:0016…	GO:0008238 exopeptidase activity; GO:0008233 peptidase activity; GO:0043167 ion binding; GO:0070006 metalloaminopeptidase activity; GO:0008235 metalloexopeptidase activity; GO:0004177 aminopeptidase activity; GO:0016787 hydrolase activity; GO:0008237 metallopeptidase activity; GO:0033218 amide binding; GO:0008270 zinc ion binding; GO:0004175 endopeptidase activity; GO:0046914 transition metal ion…	K13723	ERAP2; endoplasmic reticulum aminopeptidase 2 [EC:3.4.11.-]		IPR014782; IPR024571;	Peptidase M1, membrane alanine aminopeptidase, N-terminal; ERAP1-like C-terminal domain;
Q8IV08	Phospholipase D3 OS=Homo sapiens OX=9606 GN=PLD3 PE=1 SV=1	2.13	Up	0.00067734	PLD3	54.705	6.1	3	3	3	1.549	1.107	1.718	1.177	1.197	0.67	0.567	0.699	0.67	0.65	plasma membrane	GO:0016042 lipid catabolic process; GO:1901575 organic substance catabolic process; GO:0008152 metabolic process; GO:0044710 single-organism metabolic process; GO:0044712 single-organism catabolic process; GO:0044699 single-organism process; GO:0044238 primary metabolic process; GO:0009056 catabolic process; GO:0071704 organic substance metabolic process; GO:0006629 lipid metabolic process;	GO:0043229 intracellular organelle; GO:0016020 membrane; GO:0042175 nuclear outer membrane-endoplasmic reticulum membrane network; GO:0005783 endoplasmic reticulum; GO:0044421 extracellular region part; GO:0044446 intracellular organelle part; GO:0005737 cytoplasm; GO:0031982 vesicle; GO:0031224 intrinsic component of membrane; GO:0012505 endomembrane system; GO:0044424 intracellular part; GO:000…	GO:0042578 phosphoric ester hydrolase activity; GO:0003824 catalytic activity; GO:0005488 binding; GO:0070290 N-acylphosphatidylethanolamine-specific phospholipase D activity; GO:0016788 hydrolase activity, acting on ester bonds; GO:0004630 phospholipase D activity; GO:0004620 phospholipase activity; GO:0005515 protein binding; GO:0008081 phosphoric diester hydrolase activity; GO:0016787 hydrolas…	K16860	PLD3_4; phospholipase D3/4 [EC:3.1.4.4]	hsa00564 Glycerophospholipid metabolism; hsa00565 Ether lipid metabolism; hsa01100 Metabolic pathways	IPR032803; IPR001736;	PLD-like domain; Phospholipase D/Transphosphatidylase;
Q9NUV9	GTPase IMAP family member 4 OS=Homo sapiens OX=9606 GN=GIMAP4 PE=1 SV=1	2.129	Up	0.0020814	GIMAP4	37.533	31.3	8	10	8	1.492	1.056	1.444	1.49	1.51	0.542	0.484	0.739	0.81	0.79	cytoplasm		GO:0044464 cell part; GO:0005622 intracellular; GO:0005737 cytoplasm; GO:0044424 intracellular part; GO:0005829 cytosol; GO:0005623 cell; GO:0044444 cytoplasmic part;	GO:1901265 nucleoside phosphate binding; GO:0001882 nucleoside binding; GO:0043167 ion binding; GO:0000166 nucleotide binding; GO:1901363 heterocyclic compound binding; GO:0097159 organic cyclic compound binding; GO:0032549 ribonucleoside binding; GO:0097367 carbohydrate derivative binding; GO:0032553 ribonucleotide binding; GO:0005488 binding; GO:0032550 purine ribonucleoside binding; GO:0043168…				IPR006703; IPR027417;	AIG1-type guanine nucleotide-binding (G) domain; P-loop containing nucleoside triphosphate hydrolase;
P18428	Lipopolysaccharide-binding protein OS=Homo sapiens OX=9606 GN=LBP PE=1 SV=3	2.107	Up	0.0033166	LBP	53.383	6.9	3	4	3	1.27	1.051	1.53	1.696	1.716	0.707	0.67	0.797	0.459	0.439	extracellular	GO:0044700 single organism signaling; GO:0009593 detection of chemical stimulus; GO:0002694 regulation of leukocyte activation; GO:0030335 positive regulation of cell migration; GO:0045321 leukocyte activation; GO:0042108 positive regulation of cytokine biosynthetic process; GO:0007166 cell surface receptor signaling pathway; GO:0032680 regulation of tumor necrosis factor production; GO:0009891 p…	GO:0070062 extracellular exosome; GO:0043226 organelle; GO:0016020 membrane; GO:0005615 extracellular space; GO:0044421 extracellular region part; GO:0044464 cell part; GO:0031982 vesicle; GO:1903561 extracellular vesicle; GO:0009986 cell surface; GO:0005623 cell; GO:0043227 membrane-bounded organelle; GO:0005576 extracellular region; GO:0043230 extracellular organelle;	GO:0008289 lipid binding; GO:0001530 lipopolysaccharide binding; GO:0097367 carbohydrate derivative binding; GO:0005515 protein binding; GO:0005102 receptor binding; GO:0070891 lipoteichoic acid binding; GO:0005488 binding;	K05399	LBP; lipopolysaccharide-binding protein	hsa04064 NF-kappa B signaling pathway; hsa04620 Toll-like receptor signaling pathway; hsa05132 Salmonella infection; hsa05152 Tuberculosis	IPR017943; IPR017942; IPR001124;	Bactericidal permeability-increasing protein, alpha/beta domain; Lipid-binding serum glycoprotein, N-terminal; Lipid-binding serum glycoprotein, C-terminal;
P33241	Lymphocyte-specific protein 1 OS=Homo sapiens OX=9606 GN=LSP1 PE=1 SV=1	2.107	Up	0.0067573	LSP1	37.191	17.1	6	9	6	1.088	1.201	1.222	1.914	1.034	0.65	0.519	0.502	0.904	0.884	nucleus	GO:0050794 regulation of cellular process; GO:0044700 single organism signaling; GO:0051716 cellular response to stimulus; GO:0006950 response to stress; GO:0044763 single-organism cellular process; GO:0044699 single-organism process; GO:0023052 signaling; GO:0050896 response to stimulus; GO:0006935 chemotaxis; GO:0009605 response to external stimulus; GO:0007165 signal transduction; GO:0042221 r…	GO:0043229 intracellular organelle; GO:0016020 membrane; GO:0044421 extracellular region part; GO:0043232 intracellular non-membrane-bounded organelle; GO:0071944 cell periphery; GO:0031982 vesicle; GO:0044424 intracellular part; GO:0005623 cell; GO:0015629 actin cytoskeleton; GO:0005576 extracellular region; GO:0005886 plasma membrane; GO:0043228 non-membrane-bounded organelle; GO:0043226 organe…	GO:0003779 actin binding; GO:0005515 protein binding; GO:0008092 cytoskeletal protein binding; GO:0004871 signal transducer activity; GO:0005488 binding;	K14957	LSP1; lymphocyte-specific protein 1	hsa04625 C-type lectin receptor signaling pathway; hsa05152 Tuberculosis
P78346	Ribonuclease P protein subunit p30 OS=Homo sapiens OX=9606 GN=RPP30 PE=1 SV=1	2.107	Up	0.001235	RPP30	29.321	6.7	2	2	2	1.359	1.652	1.247	1.242	1.262	0.607	0.772	0.757	0.474	0.454	cytoplasm	GO:0044085 cellular component biogenesis; GO:0022613 ribonucleoprotein complex biogenesis; GO:0006725 cellular aromatic compound metabolic process; GO:0044237 cellular metabolic process; GO:0071704 organic substance metabolic process; GO:0008152 metabolic process; GO:0046483 heterocycle metabolic process; GO:0006139 nucleobase-containing compound metabolic process; GO:0001682 tRNA 5'-leader remov…	GO:0043229 intracellular organelle; GO:1905348 endonuclease complex; GO:0043232 intracellular non-membrane-bounded organelle; GO:0005655 nucleolar ribonuclease P complex; GO:0044446 intracellular organelle part; GO:0032991 macromolecular complex; GO:0031981 nuclear lumen; GO:0044452 nucleolar part; GO:0044424 intracellular part; GO:0005730 nucleolus; GO:0005623 cell; GO:0044422 organelle part; GO…	GO:0003723 RNA binding; GO:0004526 ribonuclease P activity; GO:0004521 endoribonuclease activity; GO:0005515 protein binding; GO:0016787 hydrolase activity; GO:0016891 endoribonuclease activity, producing 5'-phosphomonoesters; GO:1901363 heterocyclic compound binding; GO:0097159 organic cyclic compound binding; GO:0004549 tRNA-specific ribonuclease activity; GO:0016893 endonuclease activity, acti…	K03539	RPP1, RPP30; ribonuclease P/MRP protein subunit RPP1 [EC:3.1.26.5]	hsa03008 Ribosome biogenesis in eukaryotes; hsa03013 RNA transport	IPR016195;	Polymerase/histidinol phosphatase-like;
Q16363	Laminin subunit alpha-4 OS=Homo sapiens OX=9606 GN=LAMA4 PE=1 SV=4	2.105	Up	0.000139445	LAMA4	202.52	9.8	15	16	15	1.552	1.43	1.369	1.075	0.982	0.645	0.597	0.704	0.632	0.612	extracellular	GO:0050794 regulation of cellular process; GO:0016043 cellular component organization; GO:0051270 regulation of cellular component movement; GO:0044763 single-organism cellular process; GO:0044699 single-organism process; GO:0030334 regulation of cell migration; GO:0030155 regulation of cell adhesion; GO:0051239 regulation of multicellular organismal process; GO:0022610 biological adhesion; GO:00…	GO:0005605 basal lamina; GO:0031012 extracellular matrix; GO:0070062 extracellular exosome; GO:0043226 organelle; GO:0044421 extracellular region part; GO:0031982 vesicle; GO:1903561 extracellular vesicle; GO:0005578 proteinaceous extracellular matrix; GO:0043227 membrane-bounded organelle; GO:0044420 extracellular matrix component; GO:0005576 extracellular region; GO:0043230 extracellular organe…	GO:0005201 extracellular matrix structural constituent; GO:0005515 protein binding; GO:0005102 receptor binding; GO:0005198 structural molecule activity; GO:0005488 binding;	K06241	LAMA4; laminin, alpha 4	hsa04151 PI3K-Akt signaling pathway; hsa04510 Focal adhesion; hsa04512 ECM-receptor interaction; hsa05143 African trypanosomiasis; hsa05145 Toxoplasmosis; hsa05146 Amoebiasis; hsa05165 Human papillomavirus infection; hsa05200 Pathways in cancer; hsa05222 Small cell lung cancer	IPR009254; IPR002049; IPR010307; IPR000742; IPR001791; IPR013320;	Laminin alpha, domain I; Laminin EGF domain; Laminin domain II; EGF-like domain; Laminin G domain; Concanavalin A-like lectin/glucanase domain;
P28676	Grancalcin OS=Homo sapiens OX=9606 GN=GCA PE=1 SV=2	2.103	Up	0.0033581	GCA	24.01	8.3	2	3	2	1.474	0.926	1.62	1.53	1.55	0.711	0.556	0.802	0.57	0.55	cytoplasm	GO:0016043 cellular component organization; GO:0045321 leukocyte activation; GO:0002283 neutrophil activation involved in immune response; GO:0002252 immune effector process; GO:0044699 single-organism process; GO:0050896 response to stimulus; GO:0071704 organic substance metabolic process; GO:0051234 establishment of localization; GO:0008152 metabolic process; GO:1902578 single-organism localiza…	GO:0034774 secretory granule lumen; GO:0016020 membrane; GO:0044421 extracellular region part; GO:0031410 cytoplasmic vesicle; GO:0071944 cell periphery; GO:0031982 vesicle; GO:0005737 cytoplasm; GO:0044433 cytoplasmic vesicle part; GO:0044424 intracellular part; GO:0035578 azurophil granule lumen; GO:0005623 cell; GO:0044422 organelle part; GO:0005775 vacuolar lumen; GO:0070062 extracellular exo…	GO:0004198 calcium-dependent cysteine-type endopeptidase activity; GO:0008233 peptidase activity; GO:0046982 protein heterodimerization activity; GO:0043167 ion binding; GO:0046983 protein dimerization activity; GO:0005515 protein binding; GO:0016787 hydrolase activity; GO:0008234 cysteine-type peptidase activity; GO:0004175 endopeptidase activity; GO:0042802 identical protein binding; GO:0003824…				IPR011992; IPR002048;	EF-hand domain pair; EF-hand domain;
Q9UKU0	Long-chain-fatty-acid--CoA ligase 6 OS=Homo sapiens OX=9606 GN=ACSL6 PE=2 SV=4	2.102	Up	0.047763	ACSL6	77.751	2.4	3	4	1	1.335	1.523	1.493	1.194	1.214	0.665	1.008	0.657	0.308	0.288	cytoplasm	GO:0051188 cofactor biosynthetic process; GO:0046949 fatty-acyl-CoA biosynthetic process; GO:0035337 fatty-acyl-CoA metabolic process; GO:0044699 single-organism process; GO:0009058 biosynthetic process; GO:0044255 cellular lipid metabolic process; GO:0044237 cellular metabolic process; GO:0035384 thioester biosynthetic process; GO:0044272 sulfur compound biosynthetic process; GO:0071704 organic …	GO:0016020 membrane; GO:0042175 nuclear outer membrane-endoplasmic reticulum membrane network; GO:0019867 outer membrane; GO:0005783 endoplasmic reticulum; GO:0031090 organelle membrane; GO:0071944 cell periphery; GO:0005737 cytoplasm; GO:0044438 microbody part; GO:0031224 intrinsic component of membrane; GO:0044424 intracellular part; GO:0005623 cell; GO:0044422 organelle part; GO:0005778 peroxi…	GO:1901265 nucleoside phosphate binding; GO:0046983 protein dimerization activity; GO:0016874 ligase activity; GO:0005515 protein binding; GO:0016877 ligase activity, forming carbon-sulfur bonds; GO:0097159 organic cyclic compound binding; GO:1901363 heterocyclic compound binding; GO:0042802 identical protein binding; GO:0003824 catalytic activity; GO:0032553 ribonucleotide binding; GO:0005488 bi…	K01897	ACSL, fadD; long-chain acyl-CoA synthetase [EC:6.2.1.3]	hsa00061 Fatty acid biosynthesis; hsa00071 Fatty acid degradation; hsa01100 Metabolic pathways; hsa01212 Fatty acid metabolism; hsa03320 PPAR signaling pathway; hsa04146 Peroxisome; hsa04216 Ferroptosis; hsa04714 Thermogenesis; hsa04920 Adipocytokine signaling pathway	IPR000873;	AMP-dependent synthetase/ligase;
Q8NHV1	GTPase IMAP family member 7 OS=Homo sapiens OX=9606 GN=GIMAP7 PE=1 SV=1	2.09	Up	0.0002235	GIMAP7	34.508	11.7	2	4	2	1.528	1.288	1.52	1.159	1.179	0.614	0.62	0.601	0.794	0.774	cytoplasm		GO:0043229 intracellular organelle; GO:0005783 endoplasmic reticulum; GO:0043232 intracellular non-membrane-bounded organelle; GO:0005737 cytoplasm; GO:0012505 endomembrane system; GO:0044424 intracellular part; GO:0005829 cytosol; GO:0005623 cell; GO:0043228 non-membrane-bounded organelle; GO:0043226 organelle; GO:0043231 intracellular membrane-bounded organelle; GO:0005622 intracellular; GO:004…	GO:1901265 nucleoside phosphate binding; GO:0046983 protein dimerization activity; GO:0016817 hydrolase activity, acting on acid anhydrides; GO:0016787 hydrolase activity; GO:0005515 protein binding; GO:1901363 heterocyclic compound binding; GO:0097159 organic cyclic compound binding; GO:0042802 identical protein binding; GO:0016462 pyrophosphatase activity; GO:0032553 ribonucleotide binding; GO:…				IPR006703; IPR027417;	AIG1-type guanine nucleotide-binding (G) domain; P-loop containing nucleoside triphosphate hydrolase;
O75027	ATP-binding cassette sub-family B member 7, mitochondrial OS=Homo sapiens OX=9606 GN=ABCB7 PE=1 SV=2	2.089	Up	0.0005241	ABCB7	82.64	8.8	6	8	6	1.193	1.275	1.779	1.255	1.275	0.699	0.565	0.633	0.737	0.717	plasma membrane	GO:0006879 cellular iron ion homeostasis; GO:0065008 regulation of biological quality; GO:0055076 transition metal ion homeostasis; GO:0030003 cellular cation homeostasis; GO:0055072 iron ion homeostasis; GO:0044699 single-organism process; GO:0055082 cellular chemical homeostasis; GO:0051234 establishment of localization; GO:0042592 homeostatic process; GO:1902578 single-organism localization; G…	GO:0043229 intracellular organelle; GO:0016020 membrane; GO:0044429 mitochondrial part; GO:0031090 organelle membrane; GO:0031967 organelle envelope; GO:0044446 intracellular organelle part; GO:0005737 cytoplasm; GO:0031224 intrinsic component of membrane; GO:0044424 intracellular part; GO:0005623 cell; GO:0016021 integral component of membrane; GO:0044422 organelle part; GO:0005739 mitochondrion…	GO:0015232 heme transporter activity; GO:1901265 nucleoside phosphate binding; GO:0015399 primary active transmembrane transporter activity; GO:0016817 hydrolase activity, acting on acid anhydrides; GO:0016787 hydrolase activity; GO:0051184 cofactor transporter activity; GO:0016887 ATPase activity; GO:0097159 organic cyclic compound binding; GO:1901363 heterocyclic compound binding; GO:0016462 py…	K05662	ABCB7; ATP-binding cassette, subfamily B (MDR/TAP), member 7	hsa02010 ABC transporters	IPR003593; IPR003439; IPR027417; IPR011527;	AAA+ ATPase domain; ABC transporter-like; P-loop containing nucleoside triphosphate hydrolase; ABC transporter type 1, transmembrane domain;
Q9NZT2	Opioid growth factor receptor OS=Homo sapiens OX=9606 GN=OGFR PE=1 SV=3	2.088	Up	0.00114363	OGFR	73.324	2.5	2	2	2	1.33	1.289	1.367	1.529	1.049	0.736	0.768	0.69	0.447	0.427	nucleus	GO:0044700 single organism signaling; GO:0050794 regulation of cellular process; GO:0051716 cellular response to stimulus; GO:0040008 regulation of growth; GO:0044699 single-organism process; GO:0023052 signaling; GO:0050896 response to stimulus; GO:0001558 regulation of cell growth; GO:0007186 G-protein coupled receptor signaling pathway; GO:0007165 signal transduction; GO:0050789 regulation of …	GO:0043226 organelle; GO:0043231 intracellular membrane-bounded organelle; GO:0043229 intracellular organelle; GO:0016020 membrane; GO:0005634 nucleus; GO:0044464 cell part; GO:0005622 intracellular; GO:0005737 cytoplasm; GO:0044424 intracellular part; GO:0043227 membrane-bounded organelle; GO:0005623 cell;	GO:0038023 signaling receptor activity; GO:0008528 G-protein coupled peptide receptor activity; GO:0004985 opioid receptor activity; GO:0060089 molecular transducer activity; GO:0004872 receptor activity; GO:0005488 binding; GO:0004930 G-protein coupled receptor activity; GO:0005515 protein binding; GO:0001653 peptide receptor activity; GO:0004888 transmembrane signaling receptor activity; GO:000…				IPR006757;	Opioid growth factor receptor (OGFr) conserved domain;
Q96PU8	Protein quaking OS=Homo sapiens OX=9606 GN=QKI PE=1 SV=1	2.08	Up	0.00026455	QKI	37.67	10.6	3	4	3	1.306	1.208	1.459	1.52	1.54	0.781	0.623	0.703	0.534	0.514	cytoplasm	GO:0050658 RNA transport; GO:0065008 regulation of biological quality; GO:0022414 reproductive process; GO:0007272 ensheathment of neurons; GO:0010608 posttranscriptional regulation of gene expression; GO:0044255 cellular lipid metabolic process; GO:0044237 cellular metabolic process; GO:0008610 lipid biosynthetic process; GO:0008152 metabolic process; GO:0007286 spermatid development; GO:0015931…	GO:0043226 organelle; GO:0043231 intracellular membrane-bounded organelle; GO:0043229 intracellular organelle; GO:0005634 nucleus; GO:0044464 cell part; GO:0005622 intracellular; GO:0005737 cytoplasm; GO:0044424 intracellular part; GO:0043227 membrane-bounded organelle; GO:0005623 cell;	GO:0097159 organic cyclic compound binding; GO:1901363 heterocyclic compound binding; GO:0003729 mRNA binding; GO:0003723 RNA binding; GO:0005488 binding; GO:0003676 nucleic acid binding; GO:0005515 protein binding; GO:0019904 protein domain specific binding; GO:0017124 SH3 domain binding;	K14945	QKI; protein quaking		IPR032367; IPR004087; IPR032377; IPR004088;	Protein quaking, putative nuclear localisation signal; K Homology domain; STAR protein, homodimerisation region; K Homology domain, type 1;
O60234	Glia maturation factor gamma OS=Homo sapiens OX=9606 GN=GMFG PE=1 SV=1	2.078	Up	0.0020449	GMFG	16.801	35.2	4	6	3	1.412	1.066	1.559	1.522	1.542	0.584	0.561	0.614	0.916	0.896	cytoplasm	GO:0030833 regulation of actin filament polymerization; GO:0065008 regulation of biological quality; GO:0045321 leukocyte activation; GO:0051129 negative regulation of cellular component organization; GO:0044699 single-organism process; GO:0034315 regulation of Arp2/3 complex-mediated actin nucleation; GO:0030832 regulation of actin filament length; GO:0044237 cellular metabolic process; GO:00314…	GO:0034774 secretory granule lumen; GO:0043229 intracellular organelle; GO:0097708 intracellular vesicle; GO:0031410 cytoplasmic vesicle; GO:0031982 vesicle; GO:0005737 cytoplasm; GO:0044446 intracellular organelle part; GO:0044433 cytoplasmic vesicle part; GO:0012505 endomembrane system; GO:0044424 intracellular part; GO:0005623 cell; GO:0005576 extracellular region; GO:1904813 ficolin-1-rich gr…	GO:0008083 growth factor activity; GO:0005102 receptor binding; GO:0071933 Arp2/3 complex binding; GO:0044877 macromolecular complex binding; GO:0004860 protein kinase inhibitor activity; GO:0005515 protein binding; GO:0019887 protein kinase regulator activity; GO:0019207 kinase regulator activity; GO:0004857 enzyme inhibitor activity; GO:0098772 molecular function regulator; GO:0008092 cytoskele…				IPR002108; IPR029006;	Actin-depolymerising factor homology domain; ADF-H/Gelsolin-like domain;
P08575	Receptor-type tyrosine-protein phosphatase C OS=Homo sapiens OX=9606 GN=PTPRC PE=1 SV=3	2.078	Up	0.00067602	PTPRC	147.48	12.9	15	18	15	1.295	1.056	1.41	1.761	1.781	0.674	0.646	0.613	0.724	0.504	peroxisome	GO:0044700 single organism signaling; GO:0002694 regulation of leukocyte activation; GO:0098542 defense response to other organism; GO:0002698 negative regulation of immune effector process; GO:0044237 cellular metabolic process; GO:0009607 response to biotic stimulus; GO:0042110 T cell activation; GO:0030888 regulation of B cell proliferation; GO:0008152 metabolic process; GO:0032946 positive re…	GO:0016020 membrane; GO:0044421 extracellular region part; GO:0009897 external side of plasma membrane; GO:0031090 organelle membrane; GO:0031410 cytoplasmic vesicle; GO:0098857 membrane microdomain; GO:0030054 cell junction; GO:0071944 cell periphery; GO:0005737 cytoplasm; GO:0031982 vesicle; GO:0044433 cytoplasmic vesicle part; GO:0031224 intrinsic component of membrane; GO:0044424 intracellula…	GO:0038023 signaling receptor activity; GO:0016791 phosphatase activity; GO:0019901 protein kinase binding; GO:0016787 hydrolase activity; GO:0005515 protein binding; GO:0004721 phosphoprotein phosphatase activity; GO:0004888 transmembrane signaling receptor activity; GO:0019900 kinase binding; GO:0004871 signal transducer activity; GO:0060089 molecular transducer activity; GO:0004872 receptor ac…	K06478	PTPRC, CD45; receptor-type tyrosine-protein phosphatase C [EC:3.1.3.48]	hsa04514 Cell adhesion molecules (CAMs); hsa04660 T cell receptor signaling pathway; hsa04666 Fc gamma R-mediated phagocytosis; hsa05340 Primary immunodeficiency	IPR029021; IPR024739; IPR000387; IPR013783; IPR003595; IPR000242; IPR003961;	Protein-tyrosine phosphatase-like; Protein tyrosine phosphatase, receptor type, N-terminal; Tyrosine specific protein phosphatases domain; Immunoglobulin-like fold; Protein-tyrosine phosphatase, catalytic; PTP type protein phosphatase; Fibronectin type III;
P13611	Versican core protein OS=Homo sapiens OX=9606 GN=VCAN PE=1 SV=3	2.073	Up	0.0007445	VCAN	372.82	6.2	21	31	21	1.47	1.11	1.704	1.165	1.185	0.684	0.633	0.738	0.574	0.554	mitochondria	GO:0001649 osteoblast differentiation; GO:0016053 organic acid biosynthetic process; GO:0051674 localization of cell; GO:0030206 chondroitin sulfate biosynthetic process; GO:0006024 glycosaminoglycan biosynthetic process; GO:0006026 aminoglycan catabolic process; GO:0048869 cellular developmental process; GO:0022008 neurogenesis; GO:0044699 single-organism process; GO:0009058 biosynthetic process…	GO:0016020 membrane; GO:0005615 extracellular space; GO:0044421 extracellular region part; GO:0005737 cytoplasm; GO:0044424 intracellular part; GO:0005623 cell; GO:0044422 organelle part; GO:0005775 vacuolar lumen; GO:0031974 membrane-enclosed lumen; GO:0070013 intracellular organelle lumen; GO:0005622 intracellular; GO:0044464 cell part; GO:0005764 lysosome; GO:0044431 Golgi apparatus part; GO:0…	GO:0005201 extracellular matrix structural constituent; GO:0097367 carbohydrate derivative binding; GO:0005488 binding; GO:0043167 ion binding; GO:0005540 hyaluronic acid binding; GO:0043169 cation binding; GO:0046872 metal ion binding; GO:0030246 carbohydrate binding; GO:0005515 protein binding; GO:0005509 calcium ion binding; GO:0005539 glycosaminoglycan binding; GO:0005198 structural molecule …	K06793	VCAN, CSPG2; versican core protein	hsa04514 Cell adhesion molecules (CAMs)	IPR007110; IPR016187; IPR001881; IPR003599; IPR000742; IPR016186; IPR001304; IPR033987; IPR000436; IPR013783; IPR000538; IPR013106;	Immunoglobulin-like domain; C-type lectin fold; EGF-like calcium-binding domain; Immunoglobulin subtype; EGF-like domain; C-type lectin-like/link domain; C-type lectin-like; Aggrecan/versican, C-type lectin-like domain; Sushi/SCR/CCP domain; Immunoglobulin-like fold; Link domain; Immunoglobulin V-set domain;
P32456	Guanylate-binding protein 2 OS=Homo sapiens OX=9606 GN=GBP2 PE=1 SV=3	2.072	Up	0.0111777	GBP2	67.208	19.8	12	17	7	1.284	1.065	1.242	1.9	1.02	0.674	0.615	0.682	0.679	0.659	cytoplasm	GO:0050794 regulation of cellular process; GO:0044700 single organism signaling; GO:0060337 type I interferon signaling pathway; GO:0051716 cellular response to stimulus; GO:0034097 response to cytokine; GO:0006950 response to stress; GO:0007166 cell surface receptor signaling pathway; GO:0071310 cellular response to organic substance; GO:0071346 cellular response to interferon-gamma; GO:0044699 …	GO:0016020 membrane; GO:0031090 organelle membrane; GO:0005737 cytoplasm; GO:0044424 intracellular part; GO:0005623 cell; GO:0044422 organelle part; GO:0043228 non-membrane-bounded organelle; GO:0031974 membrane-enclosed lumen; GO:0005856 cytoskeleton; GO:0005654 nucleoplasm; GO:0070013 intracellular organelle lumen; GO:0005622 intracellular; GO:0044464 cell part; GO:0048471 perinuclear region of…	GO:1901265 nucleoside phosphate binding; GO:0001882 nucleoside binding; GO:0043167 ion binding; GO:0016817 hydrolase activity, acting on acid anhydrides; GO:0016787 hydrolase activity; GO:0005515 protein binding; GO:0000166 nucleotide binding; GO:0017111 nucleoside-triphosphatase activity; GO:1901363 heterocyclic compound binding; GO:0097159 organic cyclic compound binding; GO:0032549 ribonucleos…	K20897	GBP2; guanylate-binding protein 2	hsa04621 NOD-like receptor signaling pathway	IPR015894; IPR027417; IPR030386; IPR003191;	Guanylate-binding protein, N-terminal; P-loop containing nucleoside triphosphate hydrolase; GB1/RHD3-type guanine nucleotide-binding (G) domain; Guanylate-binding protein, C-terminal;
Q96FN4	Copine-2 OS=Homo sapiens OX=9606 GN=CPNE2 PE=1 SV=3	2.072	Up	0.0002376	CPNE2	61.189	12.2	6	7	5	1.477	1.162	1.682	1.187	1.207	0.672	0.65	0.704	0.632	0.612	cytoplasm	GO:0051716 cellular response to stimulus; GO:0042221 response to chemical; GO:0071241 cellular response to inorganic substance; GO:0071277 cellular response to calcium ion; GO:0051592 response to calcium ion; GO:0010035 response to inorganic substance; GO:0050896 response to stimulus; GO:0071248 cellular response to metal ion; GO:0009987 cellular process; GO:0010038 response to metal ion; GO:0070…	GO:0043229 intracellular organelle; GO:0016020 membrane; GO:0044421 extracellular region part; GO:0071944 cell periphery; GO:0005737 cytoplasm; GO:0031982 vesicle; GO:0044424 intracellular part; GO:0005623 cell; GO:0005576 extracellular region; GO:0005886 plasma membrane; GO:0043226 organelle; GO:0070062 extracellular exosome; GO:0043231 intracellular membrane-bounded organelle; GO:0005634 nucleu…	GO:0005515 protein binding; GO:0005488 binding;				IPR010734; IPR000008; IPR002035;	Copine; C2 domain; von Willebrand factor, type A;
P38571	Lysosomal acid lipase/cholesteryl ester hydrolase OS=Homo sapiens OX=9606 GN=LIPA PE=1 SV=2	2.068	Up	0.00058108	LIPA	45.418	4.5	2	2	2	1.2	1.553	1.106	1.595	1.015	0.685	0.667	0.73	0.555	0.535	extracellular	GO:0016043 cellular component organization; GO:0044707 single-multicellular organism process; GO:0065008 regulation of biological quality; GO:0030323 respiratory tube development; GO:0048869 cellular developmental process; GO:0032989 cellular component morphogenesis; GO:0044699 single-organism process; GO:0050896 response to stimulus; GO:0048871 multicellular organismal homeostasis; GO:0060249 an…	GO:0044421 extracellular region part; GO:0031982 vesicle; GO:0005737 cytoplasm; GO:0044424 intracellular part; GO:0005623 cell; GO:0044422 organelle part; GO:0043228 non-membrane-bounded organelle; GO:0005775 vacuolar lumen; GO:0070062 extracellular exosome; GO:0031974 membrane-enclosed lumen; GO:0070013 intracellular organelle lumen; GO:0044464 cell part; GO:0005622 intracellular; GO:0005764 lys…	GO:0016787 hydrolase activity; GO:0052689 carboxylic ester hydrolase activity; GO:0016298 lipase activity; GO:0003824 catalytic activity; GO:0004771 sterol esterase activity; GO:0016788 hydrolase activity, acting on ester bonds;	K01052	LIPA; lysosomal acid lipase/cholesteryl ester hydrolase [EC:3.1.1.13]	hsa00100 Steroid biosynthesis; hsa04142 Lysosome; hsa04979 Cholesterol metabolism	IPR029058; IPR000073;	Alpha/Beta hydrolase fold; Alpha/beta hydrolase fold-1;
P63279	SUMO-conjugating enzyme UBC9 OS=Homo sapiens OX=9606 GN=UBE2I PE=1 SV=1	2.057	Up	0.00035797	UBE2I	18.007	25.9	4	9	4	1.405	1.267	1.358	1.452	1.472	0.753	0.641	0.767	0.504	0.484	cytoplasm	GO:0032270 positive regulation of cellular protein metabolic process; GO:0033235 positive regulation of protein sumoylation; GO:0006289 nucleotide-excision repair; GO:0044237 cellular metabolic process; GO:0008152 metabolic process; GO:0043122 regulation of I-kappaB kinase/NF-kappaB signaling; GO:0044093 positive regulation of molecular function; GO:0051347 positive regulation of transferase acti…	GO:0005737 cytoplasm; GO:0032991 macromolecular complex; GO:0044424 intracellular part; GO:0016604 nuclear body; GO:0005623 cell; GO:0044422 organelle part; GO:0044427 chromosomal part; GO:0043228 non-membrane-bounded organelle; GO:0000793 condensed chromosome; GO:0031974 membrane-enclosed lumen; GO:1902494 catalytic complex; GO:0016605 PML body; GO:0005654 nucleoplasm; GO:0070013 intracellular o…	GO:1901265 nucleoside phosphate binding; GO:0061656 SUMO conjugating enzyme activity; GO:0071535 RING-like zinc finger domain binding; GO:0005515 protein binding; GO:1901363 heterocyclic compound binding; GO:0097159 organic cyclic compound binding; GO:0032553 ribonucleotide binding; GO:0003824 catalytic activity; GO:0005488 binding; GO:0032550 purine ribonucleoside binding; GO:0043168 anion bindi…	K10577	UBE2I, UBC9; ubiquitin-conjugating enzyme E2 I	hsa03013 RNA transport; hsa04064 NF-kappa B signaling pathway; hsa04120 Ubiquitin mediated proteolysis; hsa05206 MicroRNAs in cancer	IPR016135; IPR000608;	Ubiquitin-conjugating enzyme/RWD-like; Ubiquitin-conjugating enzyme E2;
P35637	RNA-binding protein FUS OS=Homo sapiens OX=9606 GN=FUS PE=1 SV=1	2.049	Up	0.00101947	FUS	53.425	13.1	7	13	5	1.306	1.19	1.521	1.434	1.454	0.712	0.532	0.857	0.559	0.539	nucleus	GO:0050794 regulation of cellular process; GO:0006725 cellular aromatic compound metabolic process; GO:0060255 regulation of macromolecule metabolic process; GO:0019219 regulation of nucleobase-containing compound metabolic process; GO:0050896 response to stimulus; GO:0044237 cellular metabolic process; GO:0071704 organic substance metabolic process; GO:2001141 regulation of RNA biosynthetic proc…	GO:0030425 dendrite; GO:0005737 cytoplasm; GO:0043025 neuronal cell body; GO:0032991 macromolecular complex; GO:0044424 intracellular part; GO:0005623 cell; GO:0044422 organelle part; GO:0043197 dendritic spine; GO:0031974 membrane-enclosed lumen; GO:0005654 nucleoplasm; GO:0070013 intracellular organelle lumen; GO:0044309 neuron spine; GO:0044464 cell part; GO:0005622 intracellular; GO:0048471 p…	GO:0046966 thyroid hormone receptor binding; GO:1901265 nucleoside phosphate binding; GO:0005102 receptor binding; GO:0005515 protein binding; GO:0051427 hormone receptor binding; GO:0031489 myosin V binding; GO:1901363 heterocyclic compound binding; GO:0097159 organic cyclic compound binding; GO:0042974 retinoic acid receptor binding; GO:0042802 identical protein binding; GO:0008092 cytoskeletal…	K13098	TLS, FUS; RNA-binding protein FUS	hsa05202 Transcriptional misregulation in cancer	IPR000504; IPR012677; IPR001876;	RNA recognition motif domain; Nucleotide-binding alpha-beta plait domain; Zinc finger, RanBP2-type;
Q02153	Guanylate cyclase soluble subunit beta-1 OS=Homo sapiens OX=9606 GN=GUCY1B1 PE=1 SV=1	2.049	Up	0.00024283	GUCY1B1	70.514	11.6	5	5	5	1.364	1.145	1.667	1.237	1.257	0.646	0.593	0.675	0.728	0.708	cytoplasm	GO:0044700 single organism signaling; GO:0009117 nucleotide metabolic process; GO:0044699 single-organism process; GO:0009058 biosynthetic process; GO:0044237 cellular metabolic process; GO:0006796 phosphate-containing compound metabolic process; GO:0046390 ribose phosphate biosynthetic process; GO:0008152 metabolic process; GO:0007165 signal transduction; GO:1901137 carbohydrate derivative biosy…	GO:0016020 membrane; GO:0071944 cell periphery; GO:0008074 guanylate cyclase complex, soluble; GO:0044464 cell part; GO:0005622 intracellular; GO:0005737 cytoplasm; GO:0032991 macromolecular complex; GO:0044424 intracellular part; GO:0044445 cytosolic part; GO:0043234 protein complex; GO:0005623 cell; GO:0005829 cytosol; GO:0005886 plasma membrane; GO:0044444 cytoplasmic part;	GO:0009975 cyclase activity; GO:1901265 nucleoside phosphate binding; GO:0005515 protein binding; GO:0004383 guanylate cyclase activity; GO:1901363 heterocyclic compound binding; GO:0097159 organic cyclic compound binding; GO:0020037 heme binding; GO:0032553 ribonucleotide binding; GO:0003824 catalytic activity; GO:0005488 binding; GO:0032550 purine ribonucleoside binding; GO:0043169 cation bindi…	K12319	GUCY1B; guanylate cyclase soluble subunit beta [EC:4.6.1.2]	hsa00230 Purine metabolism; hsa04022 cGMP-PKG signaling pathway; hsa04270 Vascular smooth muscle contraction; hsa04540 Gap junction; hsa04611 Platelet activation; hsa04713 Circadian entrainment; hsa04730 Long-term depression; hsa04921 Oxytocin signaling pathway; hsa04924 Renin secretion; hsa04970 Salivary secretion	IPR029787; IPR011644; IPR001054; IPR024096; IPR011645;	Nucleotide cyclase; Heme-NO binding; Adenylyl cyclase class-3/4/guanylyl cyclase; NO signalling/Golgi transport ligand-binding domain; Haem NO binding associated;
P13807	Glycogen [starch] synthase, muscle OS=Homo sapiens OX=9606 GN=GYS1 PE=1 SV=2	2.048	Up	0.000160954	GYS1	83.785	19.8	13	19	13	1.445	1.476	1.374	1.045	1.065	0.643	0.616	0.643	0.706	0.686	nucleus	GO:0072359 circulatory system development; GO:0044707 single-multicellular organism process; GO:0016051 carbohydrate biosynthetic process; GO:0000271 polysaccharide biosynthetic process; GO:0044042 glucan metabolic process; GO:0044699 single-organism process; GO:0009058 biosynthetic process; GO:0006112 energy reserve metabolic process; GO:0044237 cellular metabolic process; GO:0044264 cellular po…	GO:0016020 membrane; GO:0044464 cell part; GO:0005622 intracellular; GO:0005737 cytoplasm; GO:0016234 inclusion body; GO:0044424 intracellular part; GO:0005829 cytosol; GO:0005623 cell; GO:0044444 cytoplasmic part;	GO:0016758 transferase activity, transferring hexosyl groups; GO:0005536 glucose binding; GO:0019901 protein kinase binding; GO:0046527 glucosyltransferase activity; GO:0008194 UDP-glycosyltransferase activity; GO:0004373 glycogen (starch) synthase activity; GO:0005515 protein binding; GO:0048029 monosaccharide binding; GO:0019900 kinase binding; GO:0061547 glycogen synthase activity, transferrin…	K00693	GYS; glycogen synthase [EC:2.4.1.11]	hsa00500 Starch and sucrose metabolism; hsa01100 Metabolic pathways; hsa04151 PI3K-Akt signaling pathway; hsa04152 AMPK signaling pathway; hsa04910 Insulin signaling pathway; hsa04922 Glucagon signaling pathway; hsa04931 Insulin resistance
P04080	Cystatin-B OS=Homo sapiens OX=9606 GN=CSTB PE=1 SV=2	2.043	Up	1.95101e-05	CSTB	11.139	42.9	4	10	4	1.257	1.337	1.29	1.437	1.457	0.656	0.628	0.741	0.579	0.559	cytoplasm	GO:0045321 leukocyte activation; GO:0044699 single-organism process; GO:0051234 establishment of localization; GO:0007610 behavior; GO:0010466 negative regulation of peptidase activity; GO:0002274 myeloid leukocyte activation; GO:0044765 single-organism transport; GO:0046903 secretion; GO:0052548 regulation of endopeptidase activity; GO:0002443 leukocyte mediated immunity; GO:0080090 regulation o…	GO:0034774 secretory granule lumen; GO:1904724 tertiary granule lumen; GO:0005615 extracellular space; GO:0044421 extracellular region part; GO:0031410 cytoplasmic vesicle; GO:0005737 cytoplasm; GO:0031982 vesicle; GO:0044433 cytoplasmic vesicle part; GO:0044424 intracellular part; GO:0005623 cell; GO:1904813 ficolin-1-rich granule lumen; GO:0044422 organelle part; GO:0043228 non-membrane-bounded…	GO:0003723 RNA binding; GO:0061134 peptidase regulator activity; GO:0005515 protein binding; GO:0098772 molecular function regulator; GO:0004857 enzyme inhibitor activity; GO:0004866 endopeptidase inhibitor activity; GO:0004869 cysteine-type endopeptidase inhibitor activity; GO:1901363 heterocyclic compound binding; GO:0097159 organic cyclic compound binding; GO:0002020 protease binding; GO:00302…	K13907	CSTA_B; cystatin-A/B		IPR000010;	Cystatin domain;
Q15363	Transmembrane emp24 domain-containing protein 2 OS=Homo sapiens OX=9606 GN=TMED2 PE=1 SV=1	2.039	Up	0.022884	TMED2	22.761	21.9	5	9	5	1.289	1.288	1.468	1.34	1.36	0.815	0.633	0.802	0.391	0.371	extracellular	GO:0044085 cellular component biogenesis; GO:0035459 cargo loading into vesicle; GO:0048208 COPII vesicle coating; GO:0022414 reproductive process; GO:0035148 tube formation; GO:0035282 segmentation; GO:0043009 chordate embryonic development; GO:0001892 embryonic placenta development; GO:0090002 establishment of protein localization to plasma membrane; GO:0015031 protein transport; GO:0060674 pla…	GO:0030658 transport vesicle membrane; GO:0016020 membrane; GO:0042175 nuclear outer membrane-endoplasmic reticulum membrane network; GO:0005783 endoplasmic reticulum; GO:0031090 organelle membrane; GO:0031410 cytoplasmic vesicle; GO:0042588 zymogen granule; GO:0030137 COPI-coated vesicle; GO:0030660 Golgi-associated vesicle membrane; GO:0031982 vesicle; GO:0005737 cytoplasm; GO:0044433 cytoplasm…	GO:0005515 protein binding; GO:0005488 binding;	K20347	TMED2, EMP24; p24 family protein beta-1		IPR009038;	GOLD domain;
P09917	Arachidonate 5-lipoxygenase OS=Homo sapiens OX=9606 GN=ALOX5 PE=1 SV=2	2.035	Up	0.005716	ALOX5	77.982	15.6	9	11	9	1.339	0.9	1.272	1.89	1.2671	0.742	0.63	0.707	0.575	0.555	cytoplasm	GO:0045321 leukocyte activation; GO:0016053 organic acid biosynthetic process; GO:0019370 leukotriene biosynthetic process; GO:0002540 leukotriene production involved in inflammatory response; GO:2001300 lipoxin metabolic process; GO:1901568 fatty acid derivative metabolic process; GO:0044699 single-organism process; GO:0009058 biosynthetic process; GO:0044255 cellular lipid metabolic process; GO…	GO:0016020 membrane; GO:0034774 secretory granule lumen; GO:0005615 extracellular space; GO:0044421 extracellular region part; GO:0031090 organelle membrane; GO:0031410 cytoplasmic vesicle; GO:0031982 vesicle; GO:0005737 cytoplasm; GO:0044433 cytoplasmic vesicle part; GO:0044424 intracellular part; GO:0005623 cell; GO:1904813 ficolin-1-rich granule lumen; GO:0044422 organelle part; GO:0005641 nuc…	GO:0016702 oxidoreductase activity, acting on single donors with incorporation of molecular oxygen, incorporation of two atoms of oxygen; GO:0016701 oxidoreductase activity, acting on single donors with incorporation of molecular oxygen; GO:0005506 iron ion binding; GO:0046914 transition metal ion binding; GO:0003824 catalytic activity; GO:0051213 dioxygenase activity; GO:0005488 binding; GO:0043…	K00461	ALOX5; arachidonate 5-lipoxygenase [EC:1.13.11.34]	hsa00590 Arachidonic acid metabolism; hsa01100 Metabolic pathways; hsa04664 Fc epsilon RI signaling pathway; hsa04726 Serotonergic synapse; hsa04913 Ovarian steroidogenesis; hsa05145 Toxoplasmosis	IPR001024; IPR013819;	PLAT/LH2 domain; Lipoxygenase, C-terminal;
P30740	Leukocyte elastase inhibitor OS=Homo sapiens OX=9606 GN=SERPINB1 PE=1 SV=1	2.027	Up	0.00042	SERPINB1	42.741	26.1	10	19	10	1.224	1.601	1.102	1.461	1.481	0.723	0.611	0.596	0.728	0.708	cytoplasm	GO:0050794 regulation of cellular process; GO:0010951 negative regulation of endopeptidase activity; GO:0045321 leukocyte activation; GO:0002283 neutrophil activation involved in immune response; GO:0002252 immune effector process; GO:0060255 regulation of macromolecule metabolic process; GO:0044699 single-organism process; GO:0048523 negative regulation of cellular process; GO:0048519 negative r…	GO:0016020 membrane; GO:0034774 secretory granule lumen; GO:0005615 extracellular space; GO:0044421 extracellular region part; GO:0031410 cytoplasmic vesicle; GO:0005737 cytoplasm; GO:0031982 vesicle; GO:0044433 cytoplasmic vesicle part; GO:0044424 intracellular part; GO:0005623 cell; GO:0044422 organelle part; GO:0031974 membrane-enclosed lumen; GO:0070062 extracellular exosome; GO:0031983 vesic…	GO:0004867 serine-type endopeptidase inhibitor activity; GO:0030234 enzyme regulator activity; GO:0030414 peptidase inhibitor activity; GO:0061134 peptidase regulator activity; GO:0061135 endopeptidase regulator activity; GO:0098772 molecular function regulator; GO:0004857 enzyme inhibitor activity; GO:0004866 endopeptidase inhibitor activity;	K13963	SERPINB; serpin B	hsa05146 Amoebiasis	IPR023796;	Serpin domain;
O00139	Kinesin-like protein KIF2A OS=Homo sapiens OX=9606 GN=KIF2A PE=1 SV=3	2.025	Up	4.2703e-05	KIF2A	79.954	2.4	2	2	2	1.266	1.375	1.266	1.521	1.541	0.683	0.604	0.764	0.629	0.609	cytoplasm,nucleus	GO:0044085 cellular component biogenesis; GO:0044707 single-multicellular organism process; GO:0016043 cellular component organization; GO:0048869 cellular developmental process; GO:0007067 mitotic nuclear division; GO:0048285 organelle fission; GO:0048193 Golgi vesicle transport; GO:0007051 spindle organization; GO:0044699 single-organism process; GO:1903047 mitotic cell cycle process; GO:005123…	GO:0016020 membrane; GO:0005874 microtubule; GO:0005737 cytoplasm; GO:0032991 macromolecular complex; GO:0036126 sperm flagellum; GO:0097729 9+2 motile cilium; GO:0044424 intracellular part; GO:0099512 supramolecular fiber; GO:0016604 nuclear body; GO:0005623 cell; GO:0099080 supramolecular complex; GO:0044422 organelle part; GO:0043228 non-membrane-bounded organelle; GO:0031974 membrane-enclosed…	GO:1901265 nucleoside phosphate binding; GO:0003774 motor activity; GO:0016817 hydrolase activity, acting on acid anhydrides; GO:0005515 protein binding; GO:0016787 hydrolase activity; GO:0016887 ATPase activity; GO:1901363 heterocyclic compound binding; GO:0097159 organic cyclic compound binding; GO:0016462 pyrophosphatase activity; GO:0008092 cytoskeletal protein binding; GO:0032553 ribonucleot…	K10393	KIF2_24, MCAK; kinesin family member 2/24		IPR027417; IPR001752;	P-loop containing nucleoside triphosphate hydrolase; Kinesin motor domain;
P08758	Annexin A5 OS=Homo sapiens OX=9606 GN=ANXA5 PE=1 SV=2	2.025	Up	5.8368e-05	ANXA5	35.936	49.7	19	39	19	1.418	1.503	1.394	1.113	1.133	0.663	0.642	0.714	0.662	0.642	cytoplasm	GO:0050794 regulation of cellular process; GO:0044700 single organism signaling; GO:0044707 single-multicellular organism process; GO:0010941 regulation of cell death; GO:0007596 blood coagulation; GO:0065008 regulation of biological quality; GO:0043069 negative regulation of programmed cell death; GO:0043067 regulation of programmed cell death; GO:0051241 negative regulation of multicellular org…	GO:0016020 membrane; GO:0044421 extracellular region part; GO:0005615 extracellular space; GO:0009897 external side of plasma membrane; GO:0030054 cell junction; GO:0071944 cell periphery; GO:0031982 vesicle; GO:0005737 cytoplasm; GO:0044424 intracellular part; GO:0005623 cell; GO:0070062 extracellular exosome; GO:0005925 focal adhesion; GO:0044464 cell part; GO:0044425 membrane part; GO:0005622 …	GO:0005544 calcium-dependent phospholipid binding; GO:0055102 lipase inhibitor activity; GO:0030234 enzyme regulator activity; GO:0005488 binding; GO:0005543 phospholipid binding; GO:0043167 ion binding; GO:0008289 lipid binding; GO:0004859 phospholipase inhibitor activity; GO:0043169 cation binding; GO:0046872 metal ion binding; GO:0005515 protein binding; GO:0043168 anion binding; GO:0005509 ca…	K16646	ANXA5; annexin A5
P04083	Annexin A1 OS=Homo sapiens OX=9606 GN=ANXA1 PE=1 SV=2	2.021	Up	0.033565	ANXA1	38.714	44.8	16	30	16	1.619	0.806	1.753	1.3	1.32	0.65	0.651	0.662	0.748	0.728	cytoplasm	GO:0044700 single organism signaling; GO:0002694 regulation of leukocyte activation; GO:0010941 regulation of cell death; GO:0048732 gland development; GO:0022414 reproductive process; GO:0002698 negative regulation of immune effector process; GO:0071384 cellular response to corticosteroid stimulus; GO:0009891 positive regulation of biosynthetic process; GO:0070555 response to interleukin-1; GO:0…	GO:0016020 membrane; GO:0044421 extracellular region part; GO:0009897 external side of plasma membrane; GO:0031090 organelle membrane; GO:0019898 extrinsic component of membrane; GO:0005737 cytoplasm; GO:0044433 cytoplasmic vesicle part; GO:0032991 macromolecular complex; GO:0005913 cell-cell adherens junction; GO:0005623 cell; GO:0044422 organelle part; GO:0005769 early endosome; GO:0070062 extr…	GO:0005102 receptor binding; GO:0046983 protein dimerization activity; GO:0004859 phospholipase inhibitor activity; GO:0003697 single-stranded DNA binding; GO:0016817 hydrolase activity, acting on acid anhydrides; GO:0005515 protein binding; GO:0016787 hydrolase activity; GO:0004857 enzyme inhibitor activity; GO:0098772 molecular function regulator; GO:0048306 calcium-dependent protein binding; G…	K17091	ANXA1; annexin A1
P09972	Fructose-bisphosphate aldolase C OS=Homo sapiens OX=9606 GN=ALDOC PE=1 SV=2	2.021	Up	0.0094572	ALDOC	39.455	59.9	26	60	19	1.32	1.639	1.367	0.953	0.973	0.68	0.623	0.677	0.632	0.612	cytoplasm	GO:0009116 nucleoside metabolic process; GO:0045321 leukocyte activation; GO:0006165 nucleoside diphosphate phosphorylation; GO:0019362 pyridine nucleotide metabolic process; GO:0006096 glycolytic process; GO:0009185 ribonucleoside diphosphate metabolic process; GO:0044237 cellular metabolic process; GO:0006006 glucose metabolic process; GO:0008152 metabolic process; GO:0006094 gluconeogenesis; G…	GO:0034774 secretory granule lumen; GO:1904724 tertiary granule lumen; GO:0044421 extracellular region part; GO:0031410 cytoplasmic vesicle; GO:0005737 cytoplasm; GO:0031982 vesicle; GO:0044433 cytoplasmic vesicle part; GO:0044424 intracellular part; GO:0005623 cell; GO:1904813 ficolin-1-rich granule lumen; GO:0044422 organelle part; GO:0043228 non-membrane-bounded organelle; GO:0005856 cytoskele…	GO:0008092 cytoskeletal protein binding; GO:0004332 fructose-bisphosphate aldolase activity; GO:0003824 catalytic activity; GO:0016830 carbon-carbon lyase activity; GO:0005488 binding; GO:0016829 lyase activity; GO:0005515 protein binding; GO:0016832 aldehyde-lyase activity;	K01623	ALDO; fructose-bisphosphate aldolase, class I [EC:4.1.2.13]	hsa00010 Glycolysis / Gluconeogenesis; hsa00030 Pentose phosphate pathway; hsa00051 Fructose and mannose metabolism; hsa01100 Metabolic pathways; hsa01200 Carbon metabolism; hsa01230 Biosynthesis of amino acids	IPR013785;	Aldolase-type TIM barrel;
P46821	Microtubule-associated protein 1B OS=Homo sapiens OX=9606 GN=MAP1B PE=1 SV=2	2.021	Up	0.000164246	MAP1B	270.63	16.4	32	37	31	1.405	1.174	1.669	1.214	1.234	0.717	0.661	0.685	0.64	0.62	nucleus	GO:0065008 regulation of biological quality; GO:0045666 positive regulation of neuron differentiation; GO:0061162 establishment of monopolar cell polarity; GO:0048869 cellular developmental process; GO:0048666 neuron development; GO:0032989 cellular component morphogenesis; GO:0022008 neurogenesis; GO:0044699 single-organism process; GO:0051234 establishment of localization; GO:0045927 positive r…	GO:0016020 membrane; GO:0030425 dendrite; GO:0005874 microtubule; GO:0071944 cell periphery; GO:0030054 cell junction; GO:0005737 cytoplasm; GO:0097730 non-motile cilium; GO:0032991 macromolecular complex; GO:0044424 intracellular part; GO:0099512 supramolecular fiber; GO:0099080 supramolecular complex; GO:0005623 cell; GO:0097731 9+0 non-motile cilium; GO:0032279 asymmetric synapse; GO:0043197 d…	GO:0015631 tubulin binding; GO:0005515 protein binding; GO:0008092 cytoskeletal protein binding; GO:0005198 structural molecule activity; GO:0008017 microtubule binding; GO:0005488 binding;	K10429	MAP1; microtubule-associated protein 1		IPR001279;	Metallo-beta-lactamase;
Q01469	Fatty acid-binding protein 5 OS=Homo sapiens OX=9606 GN=FABP5 PE=1 SV=3	2.017	Up	0.0126574	FABP5	15.164	58.5	8	15	8	1.443	0.831	1.969	1.301	1.321	0.649	0.664	0.815	0.62	0.6	extracellular	GO:0046470 phosphatidylcholine metabolic process; GO:0045321 leukocyte activation; GO:0046486 glycerolipid metabolic process; GO:0008654 phospholipid biosynthetic process; GO:0044699 single-organism process; GO:0009058 biosynthetic process; GO:0044255 cellular lipid metabolic process; GO:0044237 cellular metabolic process; GO:0006796 phosphate-containing compound metabolic process; GO:0008610 lip…	GO:0016020 membrane; GO:0034774 secretory granule lumen; GO:0044421 extracellular region part; GO:0031090 organelle membrane; GO:0031410 cytoplasmic vesicle; GO:0071944 cell periphery; GO:0031982 vesicle; GO:0005737 cytoplasm; GO:0044433 cytoplasmic vesicle part; GO:0044424 intracellular part; GO:0035578 azurophil granule lumen; GO:0005623 cell; GO:0044422 organelle part; GO:0005775 vacuolar lume…	GO:0031406 carboxylic acid binding; GO:0005488 binding; GO:0043167 ion binding; GO:0008289 lipid binding; GO:0043177 organic acid binding; GO:0005515 protein binding; GO:0043168 anion binding; GO:0033293 monocarboxylic acid binding; GO:0005504 fatty acid binding; GO:0005215 transporter activity; GO:0036094 small molecule binding;	K08754	FABP5; fatty acid-binding protein 5, epidermal	hsa03320 PPAR signaling pathway	IPR000463; IPR012674; IPR000566; IPR011038;	Cytosolic fatty-acid binding; Calycin; Lipocalin/cytosolic fatty-acid binding domain; Calycin-like;
O60568	Procollagen-lysine,2-oxoglutarate 5-dioxygenase 3 OS=Homo sapiens OX=9606 GN=PLOD3 PE=1 SV=1	2.016	Up	1.64993e-05	PLOD3	84.784	8	6	6	6	1.435	1.194	1.342	1.38	1.4	0.727	0.619	0.678	0.63	0.61	extracellular	GO:0044085 cellular component biogenesis; GO:0065008 regulation of biological quality; GO:0030199 collagen fibril organization; GO:0043009 chordate embryonic development; GO:0030323 respiratory tube development; GO:0048869 cellular developmental process; GO:0032989 cellular component morphogenesis; GO:0044699 single-organism process; GO:0045446 endothelial cell differentiation; GO:0097746 regulat…	GO:0043229 intracellular organelle; GO:0016020 membrane; GO:0044421 extracellular region part; GO:0042175 nuclear outer membrane-endoplasmic reticulum membrane network; GO:0005783 endoplasmic reticulum; GO:0030867 rough endoplasmic reticulum membrane; GO:0098588 bounding membrane of organelle; GO:0031090 organelle membrane; GO:0005791 rough endoplasmic reticulum; GO:0031982 vesicle; GO:0044446 in…	GO:0019842 vitamin binding; GO:0005506 iron ion binding; GO:0016758 transferase activity, transferring hexosyl groups; GO:0070815 peptidyl-lysine 5-dioxygenase activity; GO:0008378 galactosyltransferase activity; GO:0031418 L-ascorbic acid binding; GO:0043167 ion binding; GO:0043177 organic acid binding; GO:0046527 glucosyltransferase activity; GO:0008194 UDP-glycosyltransferase activity; GO:0016…	K13646	PLOD3; lysyl hydroxylase/galactosyltransferase/glucosyltransferase [EC:1.14.11.4 2.4.1.50 2.4.1.66]	hsa00310 Lysine degradation; hsa00514 Other types of O-glycan biosynthesis	IPR006620; IPR005123; IPR029044;	Prolyl 4-hydroxylase, alpha subunit; Oxoglutarate/iron-dependent dioxygenase; Nucleotide-diphospho-sugar transferases;
P31146	Coronin-1A OS=Homo sapiens OX=9606 GN=CORO1A PE=1 SV=4	2.01	Up	0.0038765	CORO1A	51.026	32.3	17	23	15	1.219	1.024	1.296	1.811	1.231	0.658	0.587	0.564	0.853	0.833	mitochondria	GO:0044700 single organism signaling; GO:0060627 regulation of vesicle-mediated transport; GO:0044085 cellular component biogenesis; GO:0002694 regulation of leukocyte activation; GO:0010941 regulation of cell death; GO:0030335 positive regulation of cell migration; GO:0065008 regulation of biological quality; GO:0045321 leukocyte activation; GO:0032944 regulation of mononuclear cell proliferatio…	GO:0016020 membrane; GO:0044421 extracellular region part; GO:0031090 organelle membrane; GO:0099568 cytoplasmic region; GO:0005737 cytoplasm; GO:0044433 cytoplasmic vesicle part; GO:0032991 macromolecular complex; GO:0099080 supramolecular complex; GO:0005623 cell; GO:0044422 organelle part; GO:0005769 early endosome; GO:0043228 non-membrane-bounded organelle; GO:0070062 extracellular exosome; G…	GO:0051015 actin filament binding; GO:0003723 RNA binding; GO:0032036 myosin heavy chain binding; GO:0046983 protein dimerization activity; GO:0044877 macromolecular complex binding; GO:0005515 protein binding; GO:0043548 phosphatidylinositol 3-kinase binding; GO:1901363 heterocyclic compound binding; GO:0097159 organic cyclic compound binding; GO:0008092 cytoskeletal protein binding; GO:0042802 …	K13882	CORO1A; coronin-1A	hsa04145 Phagosome; hsa05152 Tuberculosis	IPR017986; IPR015943; IPR015048; IPR015049;	WD40-repeat-containing domain; WD40/YVTN repeat-like-containing domain; Domain of unknown function DUF1899; Trimerisation motif;
Q8IU85	Calcium/calmodulin-dependent protein kinase type 1D OS=Homo sapiens OX=9606 GN=CAMK1D PE=1 SV=1	2.008	Up	7.6084e-05	CAMK1D	42.913	6.5	2	2	2	1.22	1.529	1.235	1.419	1.039	0.66	0.616	0.648	0.767	0.747	cytoplasm	GO:0060627 regulation of vesicle-mediated transport; GO:0044700 single organism signaling; GO:0030335 positive regulation of cell migration; GO:0010941 regulation of cell death; GO:0060263 regulation of respiratory burst; GO:0044237 cellular metabolic process; GO:0060267 positive regulation of respiratory burst; GO:0008152 metabolic process; GO:0051240 positive regulation of multicellular organis…	GO:0043226 organelle; GO:0043231 intracellular membrane-bounded organelle; GO:0043229 intracellular organelle; GO:0005634 nucleus; GO:0044464 cell part; GO:0005622 intracellular; GO:0005737 cytoplasm; GO:0044424 intracellular part; GO:0043227 membrane-bounded organelle; GO:0005623 cell;	GO:0005524 ATP binding; GO:1901265 nucleoside phosphate binding; GO:0016773 phosphotransferase activity, alcohol group as acceptor; GO:0001882 nucleoside binding; GO:0043167 ion binding; GO:0005515 protein binding; GO:0004683 calmodulin-dependent protein kinase activity; GO:0004672 protein kinase activity; GO:0000166 nucleotide binding; GO:0005516 calmodulin binding; GO:0097159 organic cyclic com…	K08794	CAMK1; calcium/calmodulin-dependent protein kinase I [EC:2.7.11.17]	hsa04921 Oxytocin signaling pathway; hsa04925 Aldosterone synthesis and secretion	IPR000719; IPR011009;	Protein kinase domain; Protein kinase-like domain;
Q13094	Lymphocyte cytosolic protein 2 OS=Homo sapiens OX=9606 GN=LCP2 PE=1 SV=1	2.006	Up	0.00043734	LCP2	60.187	3.9	2	2	2	1.31	1.217	1.168	1.75	1.77	0.61	0.685	0.722	0.698	0.678	cytoplasm	GO:0044700 single organism signaling; GO:0065008 regulation of biological quality; GO:0007596 blood coagulation; GO:0045321 leukocyte activation; GO:0032270 positive regulation of cellular protein metabolic process; GO:0007166 cell surface receptor signaling pathway; GO:0044699 single-organism process; GO:0045576 mast cell activation; GO:0015031 protein transport; GO:0051234 establishment of loca…	GO:0016020 membrane; GO:0030054 cell junction; GO:0098857 membrane microdomain; GO:0071944 cell periphery; GO:0005737 cytoplasm; GO:0032991 macromolecular complex; GO:0044424 intracellular part; GO:0005911 cell-cell junction; GO:0005829 cytosol; GO:0005623 cell; GO:0005886 plasma membrane; GO:0044459 plasma membrane part; GO:0098590 plasma membrane region; GO:0044464 cell part; GO:0044425 membran…	GO:0005515 protein binding; GO:0005488 binding;	K07361	LCP2; lymphocyte cytosolic protein 2	hsa04015 Rap1 signaling pathway; hsa04380 Osteoclast differentiation; hsa04611 Platelet activation; hsa04650 Natural killer cell mediated cytotoxicity; hsa04660 T cell receptor signaling pathway; hsa04664 Fc epsilon RI signaling pathway	IPR000980; IPR013761; IPR001660;	SH2 domain; Sterile alpha motif/pointed domain; Sterile alpha motif domain;
Q71UI9	Histone H2A.V OS=Homo sapiens OX=9606 GN=H2AFV PE=1 SV=3	2.006	Up	0.0117775	H2AFV	13.509	20.3	3	10	1	1.582	1.159	1.687	1.023	1.043	0.657	0.673	0.664	0.724	0.704	nucleus	GO:0050794 regulation of cellular process; GO:0016043 cellular component organization; GO:0060255 regulation of macromolecule metabolic process; GO:0019219 regulation of nucleobase-containing compound metabolic process; GO:0044699 single-organism process; GO:0048523 negative regulation of cellular process; GO:0031324 negative regulation of cellular metabolic process; GO:0048519 negative regulatio…	GO:0044421 extracellular region part; GO:0031982 vesicle; GO:0032991 macromolecular complex; GO:0044424 intracellular part; GO:0005623 cell; GO:0044422 organelle part; GO:0044427 chromosomal part; GO:0043228 non-membrane-bounded organelle; GO:0031974 membrane-enclosed lumen; GO:0070062 extracellular exosome; GO:0070013 intracellular organelle lumen; GO:0044454 nuclear chromosome part; GO:0005622 …	GO:0097159 organic cyclic compound binding; GO:1901363 heterocyclic compound binding; GO:0003677 DNA binding; GO:0046982 protein heterodimerization activity; GO:0005488 binding; GO:0046983 protein dimerization activity; GO:0003676 nucleic acid binding; GO:0005515 protein binding;	K11251	H2A; histone H2A	hsa04217 Necroptosis; hsa05034 Alcoholism; hsa05322 Systemic lupus erythematosus	IPR032454; IPR009072; IPR007125;	Histone H2A, C-terminal domain; Histone-fold; Histone H2A/H2B/H3;
Q9BUF5	Tubulin beta-6 chain OS=Homo sapiens OX=9606 GN=TUBB6 PE=1 SV=1	2.003	Up	0.00112375	TUBB6	49.857	38.6	14	53	6	1.298	1.331	1.361	1.336	1.356	0.778	0.608	0.647	0.626	0.606	cytoplasm,nucleus	GO:0016043 cellular component organization; GO:0007010 cytoskeleton organization; GO:0007017 microtubule-based process; GO:0009987 cellular process; GO:0006996 organelle organization; GO:0071840 cellular component organization or biogenesis;	GO:0043229 intracellular organelle; GO:0099513 polymeric cytoskeletal fiber; GO:0044421 extracellular region part; GO:0005874 microtubule; GO:0043232 intracellular non-membrane-bounded organelle; GO:0044430 cytoskeletal part; GO:0005737 cytoplasm; GO:0044446 intracellular organelle part; GO:0031982 vesicle; GO:0099512 supramolecular fiber; GO:0044424 intracellular part; GO:0099080 supramolecular …	GO:1901265 nucleoside phosphate binding; GO:0001882 nucleoside binding; GO:0043167 ion binding; GO:0016817 hydrolase activity, acting on acid anhydrides; GO:0016787 hydrolase activity; GO:0000166 nucleotide binding; GO:0017111 nucleoside-triphosphatase activity; GO:1901363 heterocyclic compound binding; GO:0097159 organic cyclic compound binding; GO:0032549 ribonucleoside binding; GO:0097367 carb…	K07375	TUBB; tubulin beta	hsa04145 Phagosome; hsa04540 Gap junction; hsa05130 Pathogenic Escherichia coli infection	IPR003008; IPR023123; IPR018316; IPR008280;	Tubulin/FtsZ, GTPase domain; Tubulin, C-terminal; Tubulin/FtsZ, 2-layer sandwich domain; Tubulin/FtsZ, C-terminal;
Q92608	Dedicator of cytokinesis protein 2 OS=Homo sapiens OX=9606 GN=DOCK2 PE=1 SV=2	2.001	Up	0.000143052	DOCK2	211.95	2	4	4	3	1.444	1.123	1.555	1.316	1.336	0.759	0.653	0.677	0.628	0.608	plasma membrane	GO:0044700 single organism signaling; GO:0060627 regulation of vesicle-mediated transport; GO:0045321 leukocyte activation; GO:0031347 regulation of defense response; GO:0042110 T cell activation; GO:0009605 response to external stimulus; GO:0030036 actin cytoskeleton organization; GO:0050690 regulation of defense response to virus by virus; GO:0032879 regulation of localization; GO:0044093 posit…	GO:0034774 secretory granule lumen; GO:0016020 membrane; GO:0044421 extracellular region part; GO:0031410 cytoplasmic vesicle; GO:0031982 vesicle; GO:0005737 cytoplasm; GO:0044433 cytoplasmic vesicle part; GO:0044424 intracellular part; GO:0005623 cell; GO:0044422 organelle part; GO:0043228 non-membrane-bounded organelle; GO:0031974 membrane-enclosed lumen; GO:0005856 cytoskeleton; GO:0070062 ext…	GO:0005102 receptor binding; GO:0005085 guanyl-nucleotide exchange factor activity; GO:0060589 nucleoside-triphosphatase regulator activity; GO:0030695 GTPase regulator activity; GO:0042608 T cell receptor binding; GO:0044877 macromolecular complex binding; GO:0005515 protein binding; GO:0098772 molecular function regulator; GO:0030676 Rac guanyl-nucleotide exchange factor activity; GO:0030234 en…	K12367	DOCK2; dedicator of cytokinesis protein 2	hsa04062 Chemokine signaling pathway; hsa04666 Fc gamma R-mediated phagocytosis	IPR001452; IPR027357; IPR010703; IPR027007; IPR016024; IPR032376;	SH3 domain; DHR-2 domain; Dedicator of cytokinesis, C-terminal; DHR-1 domain; Armadillo-type fold; Dedicator of cytokinesis, N-terminal domain;
Q6YN16	Hydroxysteroid dehydrogenase-like protein 2 OS=Homo sapiens OX=9606 GN=HSDL2 PE=1 SV=1	0.499	Down	1.90171e-05	HSDL2	45.394	40.2	20	33	20	0.615	0.683	0.701	0.713	0.733	1.372	1.537	1.265	1.266	1.246	cytoplasm	GO:0044699 single-organism process; GO:0008152 metabolic process; GO:0055114 oxidation-reduction process; GO:0044710 single-organism metabolic process;	GO:0043226 organelle; GO:0043231 intracellular membrane-bounded organelle; GO:0043229 intracellular organelle; GO:0016020 membrane; GO:0044464 cell part; GO:0005622 intracellular; GO:0005777 peroxisome; GO:0042579 microbody; GO:0005737 cytoplasm; GO:0044424 intracellular part; GO:0005623 cell; GO:0043227 membrane-bounded organelle; GO:0005739 mitochondrion; GO:0044444 cytoplasmic part;	GO:0003824 catalytic activity; GO:0016491 oxidoreductase activity;				IPR003033; IPR016040;	SCP2 sterol-binding domain; NAD(P)-binding domain;
P00918	Carbonic anhydrase 2 OS=Homo sapiens OX=9606 GN=CA2 PE=1 SV=2	0.498	Down	0.041099	CA2	29.246	54.2	13	63	13	0.427	0.879	0.427	0.936	0.956	1.377	1.485	1.278	1.223	1.203	cytoplasm	GO:0044700 single organism signaling; GO:0065008 regulation of biological quality; GO:1904385 cellular response to angiotensin; GO:0030641 regulation of cellular pH; GO:0030004 cellular monovalent inorganic cation homeostasis; GO:0032847 regulation of cellular pH reduction; GO:0044237 cellular metabolic process; GO:0032228 regulation of synaptic transmission, GABAergic; GO:0008152 metabolic proce…	GO:0016323 basolateral plasma membrane; GO:0016020 membrane; GO:0005615 extracellular space; GO:0044421 extracellular region part; GO:0071944 cell periphery; GO:0031982 vesicle; GO:0005737 cytoplasm; GO:0044424 intracellular part; GO:0098858 actin-based cell projection; GO:0005623 cell; GO:0070062 extracellular exosome; GO:0098590 plasma membrane region; GO:0043209 myelin sheath; GO:0044464 cell …	GO:0052689 carboxylic ester hydrolase activity; GO:0043167 ion binding; GO:0016829 lyase activity; GO:0005515 protein binding; GO:0016787 hydrolase activity; GO:0016836 hydro-lyase activity; GO:0008270 zinc ion binding; GO:0004089 carbonate dehydratase activity; GO:0016835 carbon-oxygen lyase activity; GO:0004064 arylesterase activity; GO:0046914 transition metal ion binding; GO:0003824 catalytic…	K18245	CA2; carbonic anhydrase 2 [EC:4.2.1.1]	hsa00910 Nitrogen metabolism; hsa04964 Proximal tubule bicarbonate reclamation; hsa04966 Collecting duct acid secretion; hsa04971 Gastric acid secretion; hsa04972 Pancreatic secretion; hsa04976 Bile secretion	IPR001148;	Alpha carbonic anhydrase;
P43251	Biotinidase OS=Homo sapiens OX=9606 GN=BTD PE=1 SV=2	0.498	Down	0.0024207	BTD	61.132	6.4	2	4	2	0.717	0.846	0.504	0.624	0.644	1.532	1.285	1.527	1.059	1.039	extracellular	GO:0044707 single-multicellular organism process; GO:0006768 biotin metabolic process; GO:0044699 single-organism process; GO:0044237 cellular metabolic process; GO:0071704 organic substance metabolic process; GO:0006766 vitamin metabolic process; GO:0008152 metabolic process; GO:0046483 heterocycle metabolic process; GO:0032787 monocarboxylic acid metabolic process; GO:0034641 cellular nitrogen …	GO:0005759 mitochondrial matrix; GO:0043229 intracellular organelle; GO:0005615 extracellular space; GO:0044421 extracellular region part; GO:0044429 mitochondrial part; GO:0005737 cytoplasm; GO:0044446 intracellular organelle part; GO:0031982 vesicle; GO:0044424 intracellular part; GO:0005623 cell; GO:0005576 extracellular region; GO:0044422 organelle part; GO:0005739 mitochondrion; GO:0043231 i…	GO:0047708 biotinidase activity; GO:0016787 hydrolase activity; GO:0016811 hydrolase activity, acting on carbon-nitrogen (but not peptide) bonds, in linear amides; GO:0003824 catalytic activity; GO:0016810 hydrolase activity, acting on carbon-nitrogen (but not peptide) bonds;	K01435	BTD; biotinidase [EC:3.5.1.12]	hsa00780 Biotin metabolism; hsa01100 Metabolic pathways; hsa04977 Vitamin digestion and absorption	IPR003010;	Carbon-nitrogen hydrolase;
Q53SF7	Cordon-bleu protein-like 1 OS=Homo sapiens OX=9606 GN=COBLL1 PE=1 SV=2	0.498	Down	0.00055931	COBLL1	131.79	14.6	13	15	13	0.614	0.783	0.671	0.633	0.653	1.351	1.148	1.71	1.211	1.191	nucleus	GO:0044085 cellular component biogenesis; GO:0034622 cellular macromolecular complex assembly; GO:0016043 cellular component organization; GO:0071822 protein complex subunit organization; GO:0044763 single-organism cellular process; GO:0008154 actin polymerization or depolymerization; GO:0044699 single-organism process; GO:0007015 actin filament organization; GO:0030041 actin filament polymerizat…	GO:0070062 extracellular exosome; GO:0043226 organelle; GO:0044421 extracellular region part; GO:0031982 vesicle; GO:1903561 extracellular vesicle; GO:0043227 membrane-bounded organelle; GO:0005576 extracellular region; GO:0043230 extracellular organelle;	GO:0003779 actin binding; GO:0050839 cell adhesion molecule binding; GO:0005515 protein binding; GO:0008092 cytoskeletal protein binding; GO:0003785 actin monomer binding; GO:0005488 binding; GO:0045296 cadherin binding;				IPR019025; IPR003124;	Cordon-bleu, ubiquitin-like domain; WH2 domain;
Q6ZMP0	Thrombospondin type-1 domain-containing protein 4 OS=Homo sapiens OX=9606 GN=THSD4 PE=2 SV=2	0.498	Down	0.0022014	THSD4	112.45	3.7	4	4	4	0.51	0.623	0.684	0.971	0.991	1.319	1.515	1.274	1.489	1.469	extracellular	GO:0044085 cellular component biogenesis; GO:0016043 cellular component organization; GO:0048251 elastic fiber assembly; GO:0044763 single-organism cellular process; GO:0044699 single-organism process; GO:0044238 primary metabolic process; GO:0085029 extracellular matrix assembly; GO:0071704 organic substance metabolic process; GO:0008152 metabolic process; GO:0022607 cellular component assembly;…	GO:0031012 extracellular matrix; GO:0070062 extracellular exosome; GO:0043226 organelle; GO:0044421 extracellular region part; GO:0031982 vesicle; GO:1903561 extracellular vesicle; GO:0005578 proteinaceous extracellular matrix; GO:0099512 supramolecular fiber; GO:0099080 supramolecular complex; GO:0001527 microfibril; GO:0043227 membrane-bounded organelle; GO:0044420 extracellular matrix componen…	GO:0004175 endopeptidase activity; GO:0004222 metalloendopeptidase activity; GO:0008233 peptidase activity; GO:0003824 catalytic activity; GO:0070011 peptidase activity, acting on L-amino acid peptides; GO:0016787 hydrolase activity; GO:0008237 metallopeptidase activity;				IPR010294; IPR010909;	ADAM-TS Spacer 1; PLAC;
Q86TX2	Acyl-coenzyme A thioesterase 1 OS=Homo sapiens OX=9606 GN=ACOT1 PE=1 SV=1	0.498	Down	0.00104147	ACOT1	46.277	39.2	16	28	15	0.575	0.817	0.609	0.66	0.68	1.232	1.661	1.091	1.364	1.344	cytoplasm	GO:0051188 cofactor biosynthetic process; GO:0046949 fatty-acyl-CoA biosynthetic process; GO:0035337 fatty-acyl-CoA metabolic process; GO:0044699 single-organism process; GO:0009058 biosynthetic process; GO:0044255 cellular lipid metabolic process; GO:0044237 cellular metabolic process; GO:0035384 thioester biosynthetic process; GO:0044272 sulfur compound biosynthetic process; GO:0071704 organic …	GO:0044464 cell part; GO:0005622 intracellular; GO:0005737 cytoplasm; GO:0044424 intracellular part; GO:0005623 cell; GO:0005829 cytosol; GO:0044444 cytoplasmic part;	GO:0102991 myristoyl-CoA hydrolase activity; GO:0052689 carboxylic ester hydrolase activity; GO:0003824 catalytic activity; GO:0016788 hydrolase activity, acting on ester bonds; GO:0047617 acyl-CoA hydrolase activity; GO:0016787 hydrolase activity; GO:0016289 CoA hydrolase activity; GO:0016790 thiolester hydrolase activity; GO:0016290 palmitoyl-CoA hydrolase activity;	K01068	ACOT1_2_4; acyl-coenzyme A thioesterase 1/2/4 [EC:3.1.2.2]	hsa00062 Fatty acid elongation; hsa01040 Biosynthesis of unsaturated fatty acids; hsa01100 Metabolic pathways	IPR006862; IPR014940; IPR029058;	Acyl-CoA thioester hydrolase/bile acid-CoA amino acid N-acetyltransferase; BAAT/Acyl-CoA thioester hydrolase C-terminal; Alpha/Beta hydrolase fold;
Q9Y6V0	Protein piccolo OS=Homo sapiens OX=9606 GN=PCLO PE=1 SV=5	0.498	Down	0.00125797	PCLO	560.69	0.2	1	1	1	0.64	0.705	0.586	0.783	0.803	1.228	1.226	1.174	1.82	1.8	cytoplasm,nucleus	GO:0060627 regulation of vesicle-mediated transport; GO:0044085 cellular component biogenesis; GO:0044700 single organism signaling; GO:0001505 regulation of neurotransmitter levels; GO:0065008 regulation of biological quality; GO:0009914 hormone transport; GO:0007269 neurotransmitter secretion; GO:0051046 regulation of secretion; GO:0044699 single-organism process; GO:0099504 synaptic vesicle cy…	GO:0016020 membrane; GO:0044421 extracellular region part; GO:0005938 cell cortex; GO:0030054 cell junction; GO:0071944 cell periphery; GO:0031982 vesicle; GO:0005737 cytoplasm; GO:0099568 cytoplasmic region; GO:0030863 cortical cytoskeleton; GO:0044424 intracellular part; GO:0005623 cell; GO:0032279 asymmetric synapse; GO:0043228 non-membrane-bounded organelle; GO:0005856 cytoskeleton; GO:007006…	GO:0005544 calcium-dependent phospholipid binding; GO:0005488 binding; GO:0005543 phospholipid binding; GO:0043167 ion binding; GO:0008289 lipid binding; GO:0046872 metal ion binding; GO:0043169 cation binding; GO:0005522 profilin binding; GO:0043168 anion binding; GO:0005515 protein binding; GO:0005509 calcium ion binding;	K16882	PCLO; protein piccolo	hsa04911 Insulin secretion	IPR008899; IPR013083; IPR001478; IPR011011; IPR000008;	Zinc finger, piccolo-type; Zinc finger, RING/FYVE/PHD-type; PDZ domain; Zinc finger, FYVE/PHD-type; C2 domain;
P33121	Long-chain-fatty-acid--CoA ligase 1 OS=Homo sapiens OX=9606 GN=ACSL1 PE=1 SV=1	0.497	Down	0.00030201	ACSL1	77.942	33.8	23	63	21	0.614	0.833	0.667	0.632	0.652	1.369	1.603	1.381	1.172	1.152	cytoplasm	GO:0044700 single organism signaling; GO:0032270 positive regulation of cellular protein metabolic process; GO:0007166 cell surface receptor signaling pathway; GO:0035337 fatty-acyl-CoA metabolic process; GO:0044255 cellular lipid metabolic process; GO:0071345 cellular response to cytokine stimulus; GO:0044237 cellular metabolic process; GO:0044272 sulfur compound biosynthetic process; GO:0008610…	GO:0016020 membrane; GO:0019867 outer membrane; GO:0042175 nuclear outer membrane-endoplasmic reticulum membrane network; GO:0005783 endoplasmic reticulum; GO:0031090 organelle membrane; GO:0071944 cell periphery; GO:0005737 cytoplasm; GO:0031224 intrinsic component of membrane; GO:0044438 microbody part; GO:0044424 intracellular part; GO:0005623 cell; GO:0044422 organelle part; GO:0005778 peroxi…	GO:0005524 ATP binding; GO:1901265 nucleoside phosphate binding; GO:0004467 long-chain fatty acid-CoA ligase activity; GO:0001882 nucleoside binding; GO:0043167 ion binding; GO:0016874 ligase activity; GO:0016877 ligase activity, forming carbon-sulfur bonds; GO:0000166 nucleotide binding; GO:0097159 organic cyclic compound binding; GO:1901363 heterocyclic compound binding; GO:0032549 ribonucleosi…	K01897	ACSL, fadD; long-chain acyl-CoA synthetase [EC:6.2.1.3]	hsa00061 Fatty acid biosynthesis; hsa00071 Fatty acid degradation; hsa01100 Metabolic pathways; hsa01212 Fatty acid metabolism; hsa03320 PPAR signaling pathway; hsa04146 Peroxisome; hsa04216 Ferroptosis; hsa04714 Thermogenesis; hsa04920 Adipocytokine signaling pathway	IPR000873;	AMP-dependent synthetase/ligase;
P48047	ATP synthase subunit O, mitochondrial OS=Homo sapiens OX=9606 GN=ATP5O PE=1 SV=1	0.497	Down	3.5426e-05	ATP5O	23.277	53.1	10	32	10	0.609	0.706	0.647	0.756	0.776	1.339	1.43	1.477	1.227	1.207	mitochondria	GO:0009116 nucleoside metabolic process; GO:0042278 purine nucleoside metabolic process; GO:0009167 purine ribonucleoside monophosphate metabolic process; GO:0090662 ATP hydrolysis coupled transmembrane transport; GO:0009117 nucleotide metabolic process; GO:0006839 mitochondrial transport; GO:0044699 single-organism process; GO:0009058 biosynthetic process; GO:0046129 purine ribonucleoside biosyn…	GO:0016020 membrane; GO:0044421 extracellular region part; GO:0098800 inner mitochondrial membrane protein complex; GO:0031090 organelle membrane; GO:0098796 membrane protein complex; GO:0071944 cell periphery; GO:0031982 vesicle; GO:0005737 cytoplasm; GO:0032991 macromolecular complex; GO:0098798 mitochondrial protein complex; GO:0044424 intracellular part; GO:0044455 mitochondrial membrane part…	GO:0042625 ATPase coupled ion transmembrane transporter activity; GO:0015399 primary active transmembrane transporter activity; GO:0022892 substrate-specific transporter activity; GO:0016817 hydrolase activity, acting on acid anhydrides; GO:0044769 ATPase activity, coupled to transmembrane movement of ions, rotational mechanism; GO:0015077 monovalent inorganic cation transmembrane transporter act…	K02137	ATPeF0O, ATP5O, ATP5; F-type H+-transporting ATPase subunit O	hsa00190 Oxidative phosphorylation; hsa01100 Metabolic pathways; hsa04714 Thermogenesis; hsa05010 Alzheimer disease; hsa05012 Parkinson disease; hsa05016 Huntington disease	IPR026015;	F1F0 ATP synthase OSCP/delta subunit, N-terminal domain;
Q03426	Mevalonate kinase OS=Homo sapiens OX=9606 GN=MVK PE=1 SV=1	0.497	Down	0.00094331	MVK	42.45	8.8	4	5	4	0.61	0.901	0.54	0.649	0.669	1.317	1.356	1.534	1.229	1.209	extracellular	GO:0016310 phosphorylation; GO:0019287 isopentenyl diphosphate biosynthetic process, mevalonate pathway; GO:1901615 organic hydroxy compound metabolic process; GO:1902652 secondary alcohol metabolic process; GO:0050728 negative regulation of inflammatory response; GO:0006066 alcohol metabolic process; GO:1902653 secondary alcohol biosynthetic process; GO:0008654 phospholipid biosynthetic process;…	GO:0044421 extracellular region part; GO:0031982 vesicle; GO:0005737 cytoplasm; GO:0044424 intracellular part; GO:0005623 cell; GO:0005829 cytosol; GO:0005576 extracellular region; GO:0043226 organelle; GO:0070062 extracellular exosome; GO:0005622 intracellular; GO:0044464 cell part; GO:1903561 extracellular vesicle; GO:0043227 membrane-bounded organelle; GO:0043230 extracellular organelle; GO:00…	GO:0005524 ATP binding; GO:1901265 nucleoside phosphate binding; GO:0016773 phosphotransferase activity, alcohol group as acceptor; GO:0001882 nucleoside binding; GO:0043167 ion binding; GO:0005515 protein binding; GO:0000166 nucleotide binding; GO:0004496 mevalonate kinase activity; GO:0097159 organic cyclic compound binding; GO:1901363 heterocyclic compound binding; GO:0032549 ribonucleoside bi…	K00869	E2.7.1.36, MVK, mvaK1; mevalonate kinase [EC:2.7.1.36]	hsa00900 Terpenoid backbone biosynthesis; hsa01100 Metabolic pathways; hsa04146 Peroxisome	IPR020568; IPR006204; IPR014721; IPR013750;	Ribosomal protein S5 domain 2-type fold; GHMP kinase N-terminal domain; Ribosomal protein S5 domain 2-type fold, subgroup; GHMP kinase, C-terminal domain;
Q9BYF1	Angiotensin-converting enzyme 2 OS=Homo sapiens OX=9606 GN=ACE2 PE=1 SV=2	0.497	Down	0.00157578	ACE2	92.462	11.8	7	9	7	0.683	0.779	0.575	0.689	0.709	1.414	1.368	1.337	1.362	1.342	peroxisome	GO:0044409 entry into host; GO:0065008 regulation of biological quality; GO:0006518 peptide metabolic process; GO:0007586 digestion; GO:0045933 positive regulation of muscle contraction; GO:0016486 peptide hormone processing; GO:0031347 regulation of defense response; GO:0060177 regulation of angiotensin metabolic process; GO:0044237 cellular metabolic process; GO:0050877 neurological system proc…	GO:0016020 membrane; GO:0005615 extracellular space; GO:0044421 extracellular region part; GO:0071944 cell periphery; GO:0098857 membrane microdomain; GO:0031982 vesicle; GO:0005737 cytoplasm; GO:0031224 intrinsic component of membrane; GO:0044424 intracellular part; GO:0005623 cell; GO:0016021 integral component of membrane; GO:0005576 extracellular region; GO:0005886 plasma membrane; GO:0043226…	GO:0004180 carboxypeptidase activity; GO:0008238 exopeptidase activity; GO:0008233 peptidase activity; GO:0008235 metalloexopeptidase activity; GO:0043167 ion binding; GO:0008237 metallopeptidase activity; GO:0016787 hydrolase activity; GO:0005515 protein binding; GO:0008270 zinc ion binding; GO:0001618 virus receptor activity; GO:0004175 endopeptidase activity; GO:0008241 peptidyl-dipeptidase ac…	K09708	ACE2, ACEH; angiotensin-converting enzyme 2 [EC:3.4.17.23]	hsa04614 Renin-angiotensin system; hsa04974 Protein digestion and absorption	IPR031588;	Collectrin domain;
P04181	Ornithine aminotransferase, mitochondrial OS=Homo sapiens OX=9606 GN=OAT PE=1 SV=1	0.496	Down	4.3411e-06	OAT	48.534	30.3	12	18	12	0.686	0.683	0.681	0.629	0.649	1.532	1.239	1.332	1.296	1.276	mitochondria	GO:0044085 cellular component biogenesis; GO:0016043 cellular component organization; GO:0055129 L-proline biosynthetic process; GO:0016053 organic acid biosynthetic process; GO:0007601 visual perception; GO:0044699 single-organism process; GO:0009058 biosynthetic process; GO:1901566 organonitrogen compound biosynthetic process; GO:0044237 cellular metabolic process; GO:0050877 neurological syste…	GO:0005759 mitochondrial matrix; GO:0043229 intracellular organelle; GO:0044429 mitochondrial part; GO:0005737 cytoplasm; GO:0044446 intracellular organelle part; GO:0031981 nuclear lumen; GO:0044424 intracellular part; GO:0005623 cell; GO:0005739 mitochondrion; GO:0044422 organelle part; GO:0031974 membrane-enclosed lumen; GO:0043226 organelle; GO:0043231 intracellular membrane-bounded organelle…	GO:0097159 organic cyclic compound binding; GO:1901363 heterocyclic compound binding; GO:0016769 transferase activity, transferring nitrogenous groups; GO:0004587 ornithine-oxo-acid transaminase activity; GO:0042802 identical protein binding; GO:0003824 catalytic activity; GO:0005488 binding; GO:0043167 ion binding; GO:0043168 anion binding; GO:0005515 protein binding; GO:0008483 transaminase act…	K00819	rocD, OAT; ornithine--oxo-acid transaminase [EC:2.6.1.13]	hsa00330 Arginine and proline metabolism; hsa01100 Metabolic pathways	IPR015424; IPR015422; IPR015421;	Pyridoxal phosphate-dependent transferase; Pyridoxal phosphate-dependent transferase, major region, subdomain 2; Pyridoxal phosphate-dependent transferase, major region, subdomain 1;
Q8IXU6	Solute carrier family 35 member F2 OS=Homo sapiens OX=9606 GN=SLC35F2 PE=1 SV=1	0.496	Down	0.00044116	SLC35F2	41.211	9.6	2	3	2	0.613	0.636	0.701	0.773	0.793	1.23	1.395	1.16	1.706	1.686	plasma membrane	GO:0006810 transport; GO:0051179 localization; GO:0051234 establishment of localization;	GO:0031224 intrinsic component of membrane; GO:0016020 membrane; GO:0016021 integral component of membrane; GO:0044425 membrane part;		K15287	SLC35F1_2; solute carrier family 35, member F1/2
Q8NE62	Choline dehydrogenase, mitochondrial OS=Homo sapiens OX=9606 GN=CHDH PE=1 SV=2	0.496	Down	0.000182512	CHDH	65.358	32	16	22	16	0.694	0.808	0.649	0.592	0.612	1.53	1.458	1.362	1.181	1.161	mitochondria	GO:0042398 cellular modified amino acid biosynthetic process; GO:0044699 single-organism process; GO:0097164 ammonium ion metabolic process; GO:0009058 biosynthetic process; GO:1901566 organonitrogen compound biosynthetic process; GO:0044237 cellular metabolic process; GO:0031456 glycine betaine biosynthetic process; GO:0071704 organic substance metabolic process; GO:0006576 cellular biogenic ami…	GO:0043229 intracellular organelle; GO:0016020 membrane; GO:0044429 mitochondrial part; GO:0031090 organelle membrane; GO:0031967 organelle envelope; GO:0044446 intracellular organelle part; GO:0005737 cytoplasm; GO:0044424 intracellular part; GO:0005623 cell; GO:0044422 organelle part; GO:0005739 mitochondrion; GO:0005740 mitochondrial envelope; GO:0043231 intracellular membrane-bounded organell…	GO:1901265 nucleoside phosphate binding; GO:0050660 flavin adenine dinucleotide binding; GO:0043167 ion binding; GO:0005515 protein binding; GO:0008812 choline dehydrogenase activity; GO:0000166 nucleotide binding; GO:0048037 cofactor binding; GO:0016491 oxidoreductase activity; GO:0016614 oxidoreductase activity, acting on CH-OH group of donors; GO:1901363 heterocyclic compound binding; GO:00971…	K00108	betA, CHDH; choline dehydrogenase [EC:1.1.99.1]	hsa00260 Glycine, serine and threonine metabolism; hsa01100 Metabolic pathways	IPR000172; IPR007867; IPR023753;	Glucose-methanol-choline oxidoreductase, N-terminal; Glucose-methanol-choline oxidoreductase, C-terminal; FAD/NAD(P)-binding domain;
Q96PE7	Methylmalonyl-CoA epimerase, mitochondrial OS=Homo sapiens OX=9606 GN=MCEE PE=1 SV=1	0.496	Down	0.00010203	MCEE	18.749	26.7	5	7	5	0.645	0.787	0.651	0.651	0.671	1.313	1.602	1.4	1.2	1.18	mitochondria	GO:0044699 single-organism process; GO:0044255 cellular lipid metabolic process; GO:0044237 cellular metabolic process; GO:0071704 organic substance metabolic process; GO:0008152 metabolic process; GO:0032787 monocarboxylic acid metabolic process; GO:0044248 cellular catabolic process; GO:0009987 cellular process; GO:0006629 lipid metabolic process; GO:0019626 short-chain fatty acid catabolic pro…	GO:0005759 mitochondrial matrix; GO:0043229 intracellular organelle; GO:0044429 mitochondrial part; GO:0005737 cytoplasm; GO:0044446 intracellular organelle part; GO:0044424 intracellular part; GO:0005623 cell; GO:0005739 mitochondrion; GO:0044422 organelle part; GO:0031974 membrane-enclosed lumen; GO:0043226 organelle; GO:0043231 intracellular membrane-bounded organelle; GO:0070013 intracellular…	GO:0016853 isomerase activity; GO:0016854 racemase and epimerase activity; GO:0003824 catalytic activity; GO:0004493 methylmalonyl-CoA epimerase activity; GO:0005488 binding; GO:0043167 ion binding; GO:0043169 cation binding; GO:0046872 metal ion binding; GO:0005515 protein binding;	K05606	MCEE, epi; methylmalonyl-CoA/ethylmalonyl-CoA epimerase [EC:5.1.99.1]	hsa00280 Valine, leucine and isoleucine degradation; hsa00630 Glyoxylate and dicarboxylate metabolism; hsa00640 Propanoate metabolism; hsa01100 Metabolic pathways; hsa01200 Carbon metabolism	IPR029068;	Glyoxalase/Bleomycin resistance protein/Dihydroxybiphenyl dioxygenase;
Q9Y291	28S ribosomal protein S33, mitochondrial OS=Homo sapiens OX=9606 GN=MRPS33 PE=1 SV=1	0.496	Down	0.00159729	MRPS33	12.629	8.5	1	2	1	0.583	0.695	0.56	0.886	0.906	1.421	1.615	1.344	1.111	1.091	nucleus	GO:0016043 cellular component organization; GO:0006518 peptide metabolic process; GO:0044267 cellular protein metabolic process; GO:0044699 single-organism process; GO:0009058 biosynthetic process; GO:1901566 organonitrogen compound biosynthetic process; GO:0044237 cellular metabolic process; GO:0043241 protein complex disassembly; GO:0071704 organic substance metabolic process; GO:0008152 metabo…	GO:0016020 membrane; GO:0031090 organelle membrane; GO:0015935 small ribosomal subunit; GO:0005737 cytoplasm; GO:0032991 macromolecular complex; GO:0044424 intracellular part; GO:0005623 cell; GO:0000313 organellar ribosome; GO:0044422 organelle part; GO:0043228 non-membrane-bounded organelle; GO:0005740 mitochondrial envelope; GO:0031974 membrane-enclosed lumen; GO:0070013 intracellular organell…	GO:0003735 structural constituent of ribosome; GO:0005198 structural molecule activity;	K17411	MRPS33; small subunit ribosomal protein S33
O75964	ATP synthase subunit g, mitochondrial OS=Homo sapiens OX=9606 GN=ATP5L PE=1 SV=3	0.495	Down	0.000104124	ATP5L	11.428	45.6	5	12	5	0.596	0.707	0.639	0.754	0.774	1.425	1.418	1.468	1.139	1.119	cytoplasm	GO:0009116 nucleoside metabolic process; GO:0042278 purine nucleoside metabolic process; GO:0009167 purine ribonucleoside monophosphate metabolic process; GO:0090662 ATP hydrolysis coupled transmembrane transport; GO:0009117 nucleotide metabolic process; GO:0006839 mitochondrial transport; GO:0044699 single-organism process; GO:0009058 biosynthetic process; GO:0046129 purine ribonucleoside biosyn…	GO:0016020 membrane; GO:0044421 extracellular region part; GO:0098800 inner mitochondrial membrane protein complex; GO:0031090 organelle membrane; GO:0098796 membrane protein complex; GO:0031982 vesicle; GO:0005737 cytoplasm; GO:0032991 macromolecular complex; GO:0098798 mitochondrial protein complex; GO:0044424 intracellular part; GO:0005623 cell; GO:0044455 mitochondrial membrane part; GO:00444…	GO:0015075 ion transmembrane transporter activity; GO:0022892 substrate-specific transporter activity; GO:0015077 monovalent inorganic cation transmembrane transporter activity; GO:0022890 inorganic cation transmembrane transporter activity; GO:0015078 hydrogen ion transmembrane transporter activity; GO:0008324 cation transmembrane transporter activity; GO:0022891 substrate-specific transmembrane…	K02140	ATPeFG, ATP5L, ATP20; F-type H+-transporting ATPase subunit g	hsa00190 Oxidative phosphorylation; hsa01100 Metabolic pathways; hsa04714 Thermogenesis
Q8WW52	Protein FAM151A OS=Homo sapiens OX=9606 GN=FAM151A PE=2 SV=2	0.495	Down	6.2889e-05	FAM151A	64.027	12.1	6	10	6	0.64	0.588	0.771	0.725	0.745	1.518	1.401	1.291	1.292	1.272	endoplasmic reticulum		GO:0016020 membrane; GO:0070062 extracellular exosome; GO:0043226 organelle; GO:0044421 extracellular region part; GO:0044425 membrane part; GO:0031982 vesicle; GO:1903561 extracellular vesicle; GO:0031224 intrinsic component of membrane; GO:0043227 membrane-bounded organelle; GO:0016021 integral component of membrane; GO:0005576 extracellular region; GO:0043230 extracellular organelle;
Q92947	Glutaryl-CoA dehydrogenase, mitochondrial OS=Homo sapiens OX=9606 GN=GCDH PE=1 SV=1	0.495	Down	0.00060197	GCDH	48.127	25.1	9	15	9	0.577	0.681	0.682	0.739	0.709	1.471	1.523	1.398	1.018	0.998	mitochondria	GO:0051188 cofactor biosynthetic process; GO:1901606 alpha-amino acid catabolic process; GO:0035337 fatty-acyl-CoA metabolic process; GO:0044699 single-organism process; GO:0009058 biosynthetic process; GO:0044255 cellular lipid metabolic process; GO:0044237 cellular metabolic process; GO:0035384 thioester biosynthetic process; GO:0044272 sulfur compound biosynthetic process; GO:0008152 metabolic…	GO:0005759 mitochondrial matrix; GO:0043229 intracellular organelle; GO:0044429 mitochondrial part; GO:0005737 cytoplasm; GO:0044446 intracellular organelle part; GO:0044424 intracellular part; GO:0005623 cell; GO:0005739 mitochondrion; GO:0044422 organelle part; GO:0031974 membrane-enclosed lumen; GO:0043226 organelle; GO:0043231 intracellular membrane-bounded organelle; GO:0070013 intracellular…	GO:1901265 nucleoside phosphate binding; GO:0050660 flavin adenine dinucleotide binding; GO:0043167 ion binding; GO:0004361 glutaryl-CoA dehydrogenase activity; GO:0000166 nucleotide binding; GO:1901681 sulfur compound binding; GO:0048037 cofactor binding; GO:0016491 oxidoreductase activity; GO:0016627 oxidoreductase activity, acting on the CH-CH group of donors; GO:1901363 heterocyclic compound …	K00252	GCDH, gcdH; glutaryl-CoA dehydrogenase [EC:1.3.8.6]	hsa00071 Fatty acid degradation; hsa00310 Lysine degradation; hsa00380 Tryptophan metabolism; hsa01100 Metabolic pathways	IPR009100; IPR013786; IPR006091; IPR009075;	Acyl-CoA dehydrogenase/oxidase, N-terminal and middle domain; Acyl-CoA dehydrogenase/oxidase, N-terminal; Acyl-CoA oxidase/dehydrogenase, central domain; Acyl-CoA dehydrogenase/oxidase C-terminal;
P82921	28S ribosomal protein S21, mitochondrial OS=Homo sapiens OX=9606 GN=MRPS21 PE=1 SV=3	0.493	Down	0.000182734	MRPS21	10.688	29.9	2	3	2	0.663	0.629	0.656	0.779	0.799	1.325	1.687	1.202	1.318	1.298	extracellular	GO:0016043 cellular component organization; GO:0006518 peptide metabolic process; GO:0044267 cellular protein metabolic process; GO:0044699 single-organism process; GO:0009058 biosynthetic process; GO:1901566 organonitrogen compound biosynthetic process; GO:0044237 cellular metabolic process; GO:0043241 protein complex disassembly; GO:0071704 organic substance metabolic process; GO:0008152 metabo…	GO:0016020 membrane; GO:0031090 organelle membrane; GO:0015935 small ribosomal subunit; GO:0005737 cytoplasm; GO:0032991 macromolecular complex; GO:0044424 intracellular part; GO:0005623 cell; GO:0000313 organellar ribosome; GO:0044422 organelle part; GO:0043228 non-membrane-bounded organelle; GO:0005740 mitochondrial envelope; GO:0031974 membrane-enclosed lumen; GO:0070013 intracellular organell…	GO:0097159 organic cyclic compound binding; GO:1901363 heterocyclic compound binding; GO:0003723 RNA binding; GO:0005488 binding; GO:0003676 nucleic acid binding; GO:0005198 structural molecule activity; GO:0003735 structural constituent of ribosome;	K02970	RP-S21, MRPS21, rpsU; small subunit ribosomal protein S21	hsa03010 Ribosome
Q08426	Peroxisomal bifunctional enzyme OS=Homo sapiens OX=9606 GN=EHHADH PE=1 SV=3	0.492	Down	0.00029863	EHHADH	79.494	39.7	30	47	30	0.597	0.781	0.557	0.703	0.723	1.444	1.498	1.226	1.196	1.176	mitochondria	GO:0034440 lipid oxidation; GO:0044267 cellular protein metabolic process; GO:0044699 single-organism process; GO:0044255 cellular lipid metabolic process; GO:0044237 cellular metabolic process; GO:0071704 organic substance metabolic process; GO:0008152 metabolic process; GO:0030258 lipid modification; GO:0043543 protein acylation; GO:0032787 monocarboxylic acid metabolic process; GO:0044248 cell…	GO:0043229 intracellular organelle; GO:0044439 peroxisomal part; GO:0005777 peroxisome; GO:0044446 intracellular organelle part; GO:0005737 cytoplasm; GO:0044438 microbody part; GO:0044424 intracellular part; GO:0005829 cytosol; GO:0005623 cell; GO:0044422 organelle part; GO:0005739 mitochondrion; GO:0031974 membrane-enclosed lumen; GO:0043231 intracellular membrane-bounded organelle; GO:0043226 …	GO:0005102 receptor binding; GO:0016829 lyase activity; GO:0016836 hydro-lyase activity; GO:0005515 protein binding; GO:0004165 dodecenoyl-CoA delta-isomerase activity; GO:0016835 carbon-oxygen lyase activity; GO:0004300 enoyl-CoA hydratase activity; GO:0016491 oxidoreductase activity; GO:0016614 oxidoreductase activity, acting on CH-OH group of donors; GO:0016616 oxidoreductase activity, acting …	K07514	EHHADH; enoyl-CoA hydratase / 3-hydroxyacyl-CoA dehydrogenase / 3,2-trans-enoyl-CoA isomerase [EC:4.2.1.17 1.1.1.35 5.3.3.8]	hsa00071 Fatty acid degradation; hsa00280 Valine, leucine and isoleucine degradation; hsa00310 Lysine degradation; hsa00380 Tryptophan metabolism; hsa00410 beta-Alanine metabolism; hsa00640 Propanoate metabolism; hsa00650 Butanoate metabolism; hsa01100 Metabolic pathways; hsa01200 Carbon metabolism; hsa01212 Fatty acid metabolism; hsa03320 PPAR signaling pathway; hsa04146 Peroxisome	IPR029045; IPR013328; IPR008927; IPR016040; IPR006176; IPR006108;	ClpP/crotonase-like domain; 6-phosphogluconate dehydrogenase, domain 2; 6-phosphogluconate dehydrogenase C-terminal domain-like; NAD(P)-binding domain; 3-hydroxyacyl-CoA dehydrogenase, NAD binding; 3-hydroxyacyl-CoA dehydrogenase, C-terminal;
O94788	Retinal dehydrogenase 2 OS=Homo sapiens OX=9606 GN=ALDH1A2 PE=1 SV=3	0.491	Down	0.004097	ALDH1A2	56.723	14.1	6	13	3	0.586	0.518	0.792	0.816	0.836	1.476	0.978	1.618	1.455	2.435	cytoplasm	GO:0044700 single organism signaling; GO:0021700 developmental maturation; GO:0010941 regulation of cell death; GO:0065008 regulation of biological quality; GO:0048732 gland development; GO:0006066 alcohol metabolic process; GO:0030323 respiratory tube development; GO:0043009 chordate embryonic development; GO:0007420 brain development; GO:0044255 cellular lipid metabolic process; GO:0044237 cell…	GO:0044464 cell part; GO:0005622 intracellular; GO:0005737 cytoplasm; GO:0048471 perinuclear region of cytoplasm; GO:0044424 intracellular part; GO:0005829 cytosol; GO:0005623 cell; GO:0044444 cytoplasmic part;	GO:0004028 3-chloroallyl aldehyde dehydrogenase activity; GO:0016620 oxidoreductase activity, acting on the aldehyde or oxo group of donors, NAD or NADP as acceptor; GO:0019842 vitamin binding; GO:0003824 catalytic activity; GO:0005488 binding; GO:0005501 retinoid binding; GO:0016903 oxidoreductase activity, acting on the aldehyde or oxo group of donors; GO:0008289 lipid binding; GO:0019840 isopr…	K07249	ALDH1A; retinal dehydrogenase [EC:1.2.1.36]	hsa00830 Retinol metabolism; hsa01100 Metabolic pathways	IPR016161; IPR015590; IPR016162; IPR016163;	Aldehyde/histidinol dehydrogenase; Aldehyde dehydrogenase domain; Aldehyde dehydrogenase N-terminal domain; Aldehyde dehydrogenase, C-terminal;
Q53H82	Endoribonuclease LACTB2 OS=Homo sapiens OX=9606 GN=LACTB2 PE=1 SV=2	0.491	Down	0.026462	LACTB2	32.805	45.5	12	25	12	0.459	0.762	0.463	0.965	0.985	1.401	1.307	1.298	1.39	1.37	mitochondria	GO:0006725 cellular aromatic compound metabolic process; GO:1901360 organic cyclic compound metabolic process; GO:0006807 nitrogen compound metabolic process; GO:0044238 primary metabolic process; GO:0044237 cellular metabolic process; GO:0071704 organic substance metabolic process; GO:0016070 RNA metabolic process; GO:0008152 metabolic process; GO:0090501 RNA phosphodiester bond hydrolysis; GO:0…	GO:0005759 mitochondrial matrix; GO:0043229 intracellular organelle; GO:0044429 mitochondrial part; GO:0005737 cytoplasm; GO:0044446 intracellular organelle part; GO:0044424 intracellular part; GO:0005623 cell; GO:0005739 mitochondrion; GO:0044422 organelle part; GO:0031974 membrane-enclosed lumen; GO:0043226 organelle; GO:0043231 intracellular membrane-bounded organelle; GO:0070013 intracellular…	GO:0003723 RNA binding; GO:0043167 ion binding; GO:0004521 endoribonuclease activity; GO:0005515 protein binding; GO:0016787 hydrolase activity; GO:0008270 zinc ion binding; GO:0003727 single-stranded RNA binding; GO:1901363 heterocyclic compound binding; GO:0097159 organic cyclic compound binding; GO:0046914 transition metal ion binding; GO:0003824 catalytic activity; GO:0005488 binding; GO:0003…	K16639			IPR001279;	Metallo-beta-lactamase;
O15091	Mitochondrial ribonuclease P catalytic subunit OS=Homo sapiens OX=9606 GN=KIAA0391 PE=1 SV=2	0.49	Down	0.000119487	KIAA0391	67.315	4.5	2	2	2	0.635	0.824	0.605	0.63	0.65	1.231	1.45	1.344	1.469	1.449	cytoplasm	GO:0016043 cellular component organization; GO:0006725 cellular aromatic compound metabolic process; GO:0044237 cellular metabolic process; GO:0071704 organic substance metabolic process; GO:0008152 metabolic process; GO:0046483 heterocycle metabolic process; GO:0006139 nucleobase-containing compound metabolic process; GO:0001682 tRNA 5'-leader removal; GO:0090646 mitochondrial tRNA processing; G…	GO:0005759 mitochondrial matrix; GO:0043229 intracellular organelle; GO:0044429 mitochondrial part; GO:0005737 cytoplasm; GO:0044446 intracellular organelle part; GO:0044424 intracellular part; GO:0005623 cell; GO:0005739 mitochondrion; GO:0044422 organelle part; GO:0031974 membrane-enclosed lumen; GO:0043226 organelle; GO:0043231 intracellular membrane-bounded organelle; GO:0005634 nucleus; GO:0…	GO:0004549 tRNA-specific ribonuclease activity; GO:0016893 endonuclease activity, active with either ribo- or deoxyribonucleic acids and producing 5'-phosphomonoesters; GO:0003824 catalytic activity; GO:0004526 ribonuclease P activity; GO:0016788 hydrolase activity, acting on ester bonds; GO:0004518 nuclease activity; GO:0004521 endoribonuclease activity; GO:0016787 hydrolase activity; GO:0016891…	K17655	MRPP3; mitochondrial ribonuclease P protein 3		IPR031595;	Protein-only RNase P, C-terminal;
Q14469	Transcription factor HES-1 OS=Homo sapiens OX=9606 GN=HES1 PE=1 SV=1	0.49	Down	0.0023619	HES1	29.54	3.2	1	3	1	0.845	0.627	0.702	0.485	0.505	1.552	1.085	1.521	1.268	1.248	nucleus	GO:0044700 single organism signaling; GO:0002694 regulation of leukocyte activation; GO:0021700 developmental maturation; GO:0048732 gland development; GO:0014013 regulation of gliogenesis; GO:0022414 reproductive process; GO:0061308 cardiac neural crest cell development involved in heart development; GO:0072049 comma-shaped body morphogenesis; GO:0044237 cellular metabolic process; GO:0009913 ep…	GO:0043229 intracellular organelle; GO:0044446 intracellular organelle part; GO:0005737 cytoplasm; GO:0031981 nuclear lumen; GO:0044424 intracellular part; GO:0005623 cell; GO:0044422 organelle part; GO:0043226 organelle; GO:0043231 intracellular membrane-bounded organelle; GO:0031974 membrane-enclosed lumen; GO:0005654 nucleoplasm; GO:0005634 nucleus; GO:0070013 intracellular organelle lumen; GO…	GO:0000981 RNA polymerase II transcription factor activity, sequence-specific DNA binding; GO:0003677 DNA binding; GO:0051087 chaperone binding; GO:0046983 protein dimerization activity; GO:0005515 protein binding; GO:0043565 sequence-specific DNA binding; GO:0003700 transcription factor activity, sequence-specific DNA binding; GO:0000975 regulatory region DNA binding; GO:1901363 heterocyclic com…	K06054	HES1; hairy and enhancer of split 1	hsa03460 Fanconi anemia pathway; hsa04330 Notch signaling pathway; hsa04950 Maturity onset diabetes of the young; hsa05165 Human papillomavirus infection; hsa05169 Epstein-Barr virus infection; hsa05200 Pathways in cancer; hsa05224 Breast cancer	IPR003650; IPR011598;	Orange domain; Myc-type, basic helix-loop-helix (bHLH) domain;
Q6PML9	Zinc transporter 9 OS=Homo sapiens OX=9606 GN=SLC30A9 PE=1 SV=1	0.49	Down	2.0575e-05	SLC30A9	63.514	13.9	7	9	7	0.602	0.7	0.597	0.712	0.732	1.37	1.437	1.314	1.208	1.188	plasma membrane	GO:0097659 nucleic acid-templated transcription; GO:0006289 nucleotide-excision repair; GO:0009891 positive regulation of biosynthetic process; GO:0009058 biosynthetic process; GO:0044237 cellular metabolic process; GO:0051234 establishment of localization; GO:0000041 transition metal ion transport; GO:2001141 regulation of RNA biosynthetic process; GO:0008152 metabolic process; GO:0009893 positi…	GO:0043229 intracellular organelle; GO:0016020 membrane; GO:0043232 intracellular non-membrane-bounded organelle; GO:0031224 intrinsic component of membrane; GO:0044424 intracellular part; GO:0005623 cell; GO:0016021 integral component of membrane; GO:0043228 non-membrane-bounded organelle; GO:0043226 organelle; GO:0005856 cytoskeleton; GO:0043231 intracellular membrane-bounded organelle; GO:0005…	GO:0015075 ion transmembrane transporter activity; GO:0005102 receptor binding; GO:0022892 substrate-specific transporter activity; GO:0005515 protein binding; GO:0003682 chromatin binding; GO:0003712 transcription cofactor activity; GO:0003700 transcription factor activity, sequence-specific DNA binding; GO:0022891 substrate-specific transmembrane transporter activity; GO:0030374 ligand-dependen…	K14696	SLC30A9, ZNT9; solute carrier family 30 (zinc transporter), member 9		IPR009061; IPR027469; IPR022656;	Putative DNA-binding domain; Cation efflux protein transmembrane domain; XPA C- terminal;
Q5JPH6	Probable glutamate--tRNA ligase, mitochondrial OS=Homo sapiens OX=9606 GN=EARS2 PE=1 SV=2	0.489	Down	4.3255e-05	EARS2	58.688	7.8	4	5	4	0.574	0.683	0.646	0.77	0.79	1.379	1.241	1.418	1.432	1.412	mitochondria	GO:0070127 tRNA aminoacylation for mitochondrial protein translation; GO:0006518 peptide metabolic process; GO:0006725 cellular aromatic compound metabolic process; GO:0044267 cellular protein metabolic process; GO:0044699 single-organism process; GO:0009058 biosynthetic process; GO:1901566 organonitrogen compound biosynthetic process; GO:0043039 tRNA aminoacylation; GO:0044237 cellular metabolic…	GO:0005759 mitochondrial matrix; GO:0043229 intracellular organelle; GO:0044429 mitochondrial part; GO:0005737 cytoplasm; GO:0044446 intracellular organelle part; GO:0044424 intracellular part; GO:0005623 cell; GO:0005739 mitochondrion; GO:0044422 organelle part; GO:0031974 membrane-enclosed lumen; GO:0043226 organelle; GO:0043231 intracellular membrane-bounded organelle; GO:0070013 intracellular…	GO:0016876 ligase activity, forming aminoacyl-tRNA and related compounds; GO:0050561 glutamate-tRNA(Gln) ligase activity; GO:1901265 nucleoside phosphate binding; GO:0016875 ligase activity, forming carbon-oxygen bonds; GO:0004818 glutamate-tRNA ligase activity; GO:0016874 ligase activity; GO:1901363 heterocyclic compound binding; GO:0097159 organic cyclic compound binding; GO:0000049 tRNA bindin…	K01885	EARS, gltX; glutamyl-tRNA synthetase [EC:6.1.1.17]	hsa00860 Porphyrin and chlorophyll metabolism; hsa00970 Aminoacyl-tRNA biosynthesis; hsa01100 Metabolic pathways	IPR014729; IPR020061; IPR008925; IPR033910; IPR020058; IPR020751;	Rossmann-like alpha/beta/alpha sandwich fold; Glutamyl/glutaminyl-tRNA synthetase, class Ib, alpha-bundle domain; Aminoacyl-tRNA synthetase, class I, anticodon-binding; Glutamyl-tRNA synthetase; Glutamyl/glutaminyl-tRNA synthetase, class Ib, catalytic domain; Aminoacyl-tRNA synthetase, class I, anticodon-binding domain, subdomain 2;
O95182	NADH dehydrogenase [ubiquinone] 1 alpha subcomplex subunit 7 OS=Homo sapiens OX=9606 GN=NDUFA7 PE=1 SV=3	0.488	Down	2.866e-06	NDUFA7	12.551	61.9	6	9	6	0.661	0.639	0.659	0.754	0.794	1.395	1.392	1.491	1.281	1.261	mitochondria	GO:0044085 cellular component biogenesis; GO:0009116 nucleoside metabolic process; GO:0042278 purine nucleoside metabolic process; GO:0006518 peptide metabolic process; GO:0009167 purine ribonucleoside monophosphate metabolic process; GO:0009117 nucleotide metabolic process; GO:0044699 single-organism process; GO:0009058 biosynthetic process; GO:0044237 cellular metabolic process; GO:0006796 phos…	GO:0016020 membrane; GO:0098800 inner mitochondrial membrane protein complex; GO:0031090 organelle membrane; GO:0098796 membrane protein complex; GO:0005737 cytoplasm; GO:0032991 macromolecular complex; GO:0045271 respiratory chain complex I; GO:0044424 intracellular part; GO:0098798 mitochondrial protein complex; GO:0005747 mitochondrial respiratory chain complex I; GO:0005623 cell; GO:0044455 m…	GO:0016651 oxidoreductase activity, acting on NAD(P)H; GO:0003954 NADH dehydrogenase activity; GO:0003824 catalytic activity; GO:0050136 NADH dehydrogenase (quinone) activity; GO:0005198 structural molecule activity; GO:0003735 structural constituent of ribosome; GO:0008137 NADH dehydrogenase (ubiquinone) activity; GO:0016655 oxidoreductase activity, acting on NAD(P)H, quinone or similar compound…	K03951	NDUFA7; NADH dehydrogenase (ubiquinone) 1 alpha subcomplex subunit 7	hsa00190 Oxidative phosphorylation; hsa01100 Metabolic pathways; hsa04714 Thermogenesis; hsa04723 Retrograde endocannabinoid signaling; hsa04932 Non-alcoholic fatty liver disease (NAFLD); hsa05010 Alzheimer disease; hsa05012 Parkinson disease; hsa05016 Huntington disease
Q96I23	Protein preY, mitochondrial OS=Homo sapiens OX=9606 GN=PYURF PE=1 SV=1	0.488	Down	0.0093447	PYURF	12.654	7	1	2	1	0.739	0.729	0.62	0.598	0.618	1.676	1.72	1.295	0.817	0.797	mitochondria	GO:0006506 GPI anchor biosynthetic process; GO:0009247 glycolipid biosynthetic process; GO:1903509 liposaccharide metabolic process; GO:0046486 glycerolipid metabolic process; GO:0006661 phosphatidylinositol biosynthetic process; GO:0006643 membrane lipid metabolic process; GO:0008654 phospholipid biosynthetic process; GO:0044267 cellular protein metabolic process; GO:0044699 single-organism proc…	GO:0016020 membrane; GO:0043229 intracellular organelle; GO:0005783 endoplasmic reticulum; GO:0042175 nuclear outer membrane-endoplasmic reticulum membrane network; GO:0098796 membrane protein complex; GO:0005737 cytoplasm; GO:0044446 intracellular organelle part; GO:0032991 macromolecular complex; GO:0031224 intrinsic component of membrane; GO:0012505 endomembrane system; GO:0044424 intracellula…	GO:0005515 protein binding; GO:0005488 binding;
P00326	Alcohol dehydrogenase 1C OS=Homo sapiens OX=9606 GN=ADH1C PE=1 SV=2	0.487	Down	0.029338	ADH1C	39.867	25.6	13	25	1	0.606	0.74	0.558	0.715	0.835	1.621	0.856	2.03	0.868	0.848	cytoplasm	GO:0006069 ethanol oxidation; GO:0008152 metabolic process; GO:1901615 organic hydroxy compound metabolic process; GO:0044710 single-organism metabolic process; GO:0006066 alcohol metabolic process; GO:0055114 oxidation-reduction process; GO:0044281 small molecule metabolic process; GO:0006067 ethanol metabolic process; GO:0044699 single-organism process; GO:0034308 primary alcohol metabolic proc…	GO:0016020 membrane; GO:0043229 intracellular organelle; GO:0071944 cell periphery; GO:0005737 cytoplasm; GO:0044446 intracellular organelle part; GO:0031981 nuclear lumen; GO:0044424 intracellular part; GO:0005829 cytosol; GO:0005623 cell; GO:0044422 organelle part; GO:0005886 plasma membrane; GO:0043226 organelle; GO:0043231 intracellular membrane-bounded organelle; GO:0031974 membrane-enclosed…	GO:0016614 oxidoreductase activity, acting on CH-OH group of donors; GO:0016616 oxidoreductase activity, acting on the CH-OH group of donors, NAD or NADP as acceptor; GO:0046914 transition metal ion binding; GO:0003824 catalytic activity; GO:0005488 binding; GO:0043167 ion binding; GO:0004022 alcohol dehydrogenase (NAD) activity; GO:0043169 cation binding; GO:0046872 metal ion binding; GO:0004745…	K13951	ADH1_7; alcohol dehydrogenase 1/7 [EC:1.1.1.1]	hsa00010 Glycolysis / Gluconeogenesis; hsa00071 Fatty acid degradation; hsa00350 Tyrosine metabolism; hsa00830 Retinol metabolism; hsa00980 Metabolism of xenobiotics by cytochrome P450; hsa00982 Drug metabolism - cytochrome P450; hsa01100 Metabolic pathways; hsa05204 Chemical carcinogenesis	IPR011032; IPR020843; IPR016040; IPR013154; IPR013149;	GroES-like; Polyketide synthase, enoylreductase domain; NAD(P)-binding domain; Alcohol dehydrogenase, N-terminal; Alcohol dehydrogenase, C-terminal;
P18859	ATP synthase-coupling factor 6, mitochondrial OS=Homo sapiens OX=9606 GN=ATP5J PE=1 SV=1	0.487	Down	2.4085e-05	ATP5J	12.587	33.3	4	22	4	0.57	0.704	0.645	0.716	0.736	1.394	1.392	1.414	1.211	1.191	mitochondria	GO:0009116 nucleoside metabolic process; GO:0042278 purine nucleoside metabolic process; GO:0009167 purine ribonucleoside monophosphate metabolic process; GO:0007420 brain development; GO:0006839 mitochondrial transport; GO:0009117 nucleotide metabolic process; GO:0044699 single-organism process; GO:0009058 biosynthetic process; GO:0009163 nucleoside biosynthetic process; GO:0046129 purine ribonu…	GO:0016020 membrane; GO:0098800 inner mitochondrial membrane protein complex; GO:0031090 organelle membrane; GO:0098796 membrane protein complex; GO:0005737 cytoplasm; GO:0032991 macromolecular complex; GO:0098798 mitochondrial protein complex; GO:0044424 intracellular part; GO:0005623 cell; GO:0044455 mitochondrial membrane part; GO:0044422 organelle part; GO:0005740 mitochondrial envelope; GO:0…	GO:0015075 ion transmembrane transporter activity; GO:0022892 substrate-specific transporter activity; GO:0015077 monovalent inorganic cation transmembrane transporter activity; GO:0022890 inorganic cation transmembrane transporter activity; GO:0015078 hydrogen ion transmembrane transporter activity; GO:0008324 cation transmembrane transporter activity; GO:0022891 substrate-specific transmembrane…	K02131	ATPeF0F6, ATP5J; F-type H+-transporting ATPase subunit 6	hsa00190 Oxidative phosphorylation; hsa01100 Metabolic pathways; hsa04714 Thermogenesis; hsa05010 Alzheimer disease; hsa05012 Parkinson disease; hsa05016 Huntington disease
P56181	NADH dehydrogenase [ubiquinone] flavoprotein 3, mitochondrial OS=Homo sapiens OX=9606 GN=NDUFV3 PE=1 SV=2	0.487	Down	0.00097746	NDUFV3	11.94	14.8	1	1	1	0.613	0.562	0.68	0.85	0.87	1.115	1.555	1.572	1.314	1.294	mitochondria	GO:0044085 cellular component biogenesis; GO:0009116 nucleoside metabolic process; GO:0042278 purine nucleoside metabolic process; GO:0009167 purine ribonucleoside monophosphate metabolic process; GO:0009117 nucleotide metabolic process; GO:0044699 single-organism process; GO:0044237 cellular metabolic process; GO:0006796 phosphate-containing compound metabolic process; GO:0008152 metabolic proce…	GO:0016020 membrane; GO:0098800 inner mitochondrial membrane protein complex; GO:0031090 organelle membrane; GO:0098796 membrane protein complex; GO:0005737 cytoplasm; GO:0045271 respiratory chain complex I; GO:0032991 macromolecular complex; GO:0098798 mitochondrial protein complex; GO:0044424 intracellular part; GO:0005747 mitochondrial respiratory chain complex I; GO:0044455 mitochondrial memb…	GO:0097159 organic cyclic compound binding; GO:1901363 heterocyclic compound binding; GO:0016651 oxidoreductase activity, acting on NAD(P)H; GO:0003723 RNA binding; GO:0003954 NADH dehydrogenase activity; GO:0003824 catalytic activity; GO:0005488 binding; GO:0003676 nucleic acid binding; GO:0050136 NADH dehydrogenase (quinone) activity; GO:0016655 oxidoreductase activity, acting on NAD(P)H, quino…	K03944	NDUFV3; NADH dehydrogenase (ubiquinone) flavoprotein 3	hsa00190 Oxidative phosphorylation; hsa01100 Metabolic pathways; hsa04714 Thermogenesis; hsa04723 Retrograde endocannabinoid signaling; hsa04932 Non-alcoholic fatty liver disease (NAFLD); hsa05010 Alzheimer disease; hsa05012 Parkinson disease; hsa05016 Huntington disease
Q9GZY4	Cytochrome c oxidase assembly factor 1 homolog OS=Homo sapiens OX=9606 GN=COA1 PE=1 SV=1	0.487	Down	0.0082788	COA1	16.694	9.6	1	1	1	0.517	0.593	0.67	0.899	0.919	1.42	1.346	1.382	1.35	1.33	mitochondria	GO:0044085 cellular component biogenesis; GO:0016043 cellular component organization; GO:0006518 peptide metabolic process; GO:0017004 cytochrome complex assembly; GO:0044267 cellular protein metabolic process; GO:0009058 biosynthetic process; GO:1901566 organonitrogen compound biosynthetic process; GO:0044237 cellular metabolic process; GO:0071704 organic substance metabolic process; GO:0032981 …	GO:0016020 membrane; GO:0031090 organelle membrane; GO:0005737 cytoplasm; GO:0031305 integral component of mitochondrial inner membrane; GO:0031224 intrinsic component of membrane; GO:0032991 macromolecular complex; GO:0044424 intracellular part; GO:0044455 mitochondrial membrane part; GO:0005623 cell; GO:0031304 intrinsic component of mitochondrial inner membrane; GO:0044422 organelle part; GO:0…	GO:0097159 organic cyclic compound binding; GO:1901363 heterocyclic compound binding; GO:0003723 RNA binding; GO:0005488 binding; GO:0003676 nucleic acid binding; GO:0005198 structural molecule activity; GO:0003735 structural constituent of ribosome;	K18173	COA1; cytochrome c oxidase assembly factor 1	hsa04714 Thermogenesis
Q9Y2J2	Band 4.1-like protein 3 OS=Homo sapiens OX=9606 GN=EPB41L3 PE=1 SV=2	0.487	Down	1.3234e-06	EPB41L3	120.68	24.6	24	34	19	0.687	0.645	0.626	0.694	0.714	1.499	1.302	1.293	1.348	1.328	cytoplasm	GO:0044085 cellular component biogenesis; GO:0010256 endomembrane system organization; GO:0065008 regulation of biological quality; GO:0007272 ensheathment of neurons; GO:0048869 cellular developmental process; GO:0048666 neuron development; GO:0045216 cell-cell junction organization; GO:0032989 cellular component morphogenesis; GO:0022008 neurogenesis; GO:0044699 single-organism process; GO:0001…	GO:0016020 membrane; GO:0019898 extrinsic component of membrane; GO:0071944 cell periphery; GO:0030054 cell junction; GO:0005737 cytoplasm; GO:0044424 intracellular part; GO:0005911 cell-cell junction; GO:0005623 cell; GO:0032279 asymmetric synapse; GO:0032589 neuron projection membrane; GO:0043228 non-membrane-bounded organelle; GO:0005856 cytoskeleton; GO:0098590 plasma membrane region; GO:0031…	GO:0003779 actin binding; GO:0005515 protein binding; GO:0008092 cytoskeletal protein binding; GO:0005200 structural constituent of cytoskeleton; GO:0005198 structural molecule activity; GO:0005488 binding;	K06107	EPB41, 4.1R; erythrocyte membrane protein band 4.1		IPR019748; IPR018980; IPR019749; IPR018979; IPR008379; IPR011993; IPR029071; IPR007477; IPR014847; IPR014352; IPR000299;	FERM central domain; FERM, C-terminal PH-like domain; Band 4.1 domain; FERM, N-terminal; Band 4.1, C-terminal; PH domain-like; Ubiquitin-related domain; SAB domain; FERM adjacent (FA); FERM/acyl-CoA-binding protein, 3-helical bundle; FERM domain;
Q13405	39S ribosomal protein L49, mitochondrial OS=Homo sapiens OX=9606 GN=MRPL49 PE=1 SV=1	0.486	Down	7.5124e-05	MRPL49	19.198	7.8	1	2	1	0.578	0.772	0.627	0.703	0.723	1.314	1.505	1.431	1.263	1.243	mitochondria	GO:0016043 cellular component organization; GO:0006518 peptide metabolic process; GO:0044267 cellular protein metabolic process; GO:0044699 single-organism process; GO:0009058 biosynthetic process; GO:1901566 organonitrogen compound biosynthetic process; GO:0044237 cellular metabolic process; GO:0043241 protein complex disassembly; GO:0071704 organic substance metabolic process; GO:0008152 metabo…	GO:0016020 membrane; GO:0031090 organelle membrane; GO:0005737 cytoplasm; GO:0032991 macromolecular complex; GO:0044424 intracellular part; GO:0005762 mitochondrial large ribosomal subunit; GO:0005623 cell; GO:0000313 organellar ribosome; GO:0044422 organelle part; GO:0043228 non-membrane-bounded organelle; GO:0005740 mitochondrial envelope; GO:0031974 membrane-enclosed lumen; GO:0070013 intracel…	GO:0005515 protein binding; GO:0003735 structural constituent of ribosome; GO:0005198 structural molecule activity; GO:0005488 binding;	K17430	MRPL49, NOF1; large subunit ribosomal protein L49
Q9NZJ6	Ubiquinone biosynthesis O-methyltransferase, mitochondrial OS=Homo sapiens OX=9606 GN=COQ3 PE=1 SV=3	0.485	Down	2.6862e-07	COQ3	41.054	4.6	1	2	1	0.691	0.704	0.643	0.629	0.949	1.423	1.399	1.311	1.368	1.348	mitochondria	GO:0051188 cofactor biosynthetic process; GO:0042181 ketone biosynthetic process; GO:0050794 regulation of cellular process; GO:1901663 quinone biosynthetic process; GO:0010795 regulation of ubiquinone biosynthetic process; GO:1901615 organic hydroxy compound metabolic process; GO:0006066 alcohol metabolic process; GO:0006071 glycerol metabolic process; GO:0044699 single-organism process; GO:0009…	GO:0005759 mitochondrial matrix; GO:0043229 intracellular organelle; GO:0016020 membrane; GO:0044429 mitochondrial part; GO:0031090 organelle membrane; GO:0031967 organelle envelope; GO:0005737 cytoplasm; GO:0044446 intracellular organelle part; GO:0044424 intracellular part; GO:0005623 cell; GO:0005739 mitochondrion; GO:0044422 organelle part; GO:0005740 mitochondrial envelope; GO:0031974 membra…	GO:0010420 polyprenyldihydroxybenzoate methyltransferase activity; GO:0008757 S-adenosylmethionine-dependent methyltransferase activity; GO:0008168 methyltransferase activity; GO:0008689 3-demethylubiquinone-9 3-O-methyltransferase activity; GO:0061542 3-demethylubiquinone-n 3-O-methyltransferase activity; GO:0044596 3-demethylubiquinone-10 3-O-methyltransferase activity; GO:0008425 2-polyprenyl-…	K00591	COQ3; polyprenyldihydroxybenzoate methyltransferase / 3-demethylubiquinol 3-O-methyltransferase [EC:2.1.1.114 2.1.1.64]	hsa00130 Ubiquinone and other terpenoid-quinone biosynthesis; hsa01100 Metabolic pathways	IPR029063;	S-adenosyl-L-methionine-dependent methyltransferase;
P09668	Pro-cathepsin H OS=Homo sapiens OX=9606 GN=CTSH PE=1 SV=4	0.484	Down	0.00196168	CTSH	37.393	18.8	6	20	6	0.521	0.795	0.637	0.674	0.694	1.177	1.208	1.209	1.831	1.811	extracellular	GO:0044700 single organism signaling; GO:0065008 regulation of biological quality; GO:0010941 regulation of cell death; GO:0030335 positive regulation of cell migration; GO:0045321 leukocyte activation; GO:0032270 positive regulation of cellular protein metabolic process; GO:0010813 neuropeptide catabolic process; GO:0006518 peptide metabolic process; GO:0030323 respiratory tube development; GO:0…	GO:0034774 secretory granule lumen; GO:1904724 tertiary granule lumen; GO:0005615 extracellular space; GO:0044421 extracellular region part; GO:0031410 cytoplasmic vesicle; GO:0000932 P-body; GO:0005737 cytoplasm; GO:0031982 vesicle; GO:0044433 cytoplasmic vesicle part; GO:0032991 macromolecular complex; GO:0044424 intracellular part; GO:0042599 lamellar body; GO:0005623 cell; GO:1904813 ficolin-…	GO:0008233 peptidase activity; GO:0042562 hormone binding; GO:0043028 cysteine-type endopeptidase regulator activity involved in apoptotic process; GO:0008236 serine-type peptidase activity; GO:0061134 peptidase regulator activity; GO:0016504 peptidase activator activity; GO:0016787 hydrolase activity; GO:0008234 cysteine-type peptidase activity; GO:0005515 protein binding; GO:0098772 molecular f…	K01366	CTSH; cathepsin H [EC:3.4.22.16]	hsa04142 Lysosome; hsa04210 Apoptosis	IPR013201; IPR000668;	Cathepsin propeptide inhibitor domain (I29); Peptidase C1A, papain C-terminal;
P80188	Neutrophil gelatinase-associated lipocalin OS=Homo sapiens OX=9606 GN=LCN2 PE=1 SV=2	0.484	Down	0.0020385	LCN2	22.588	8.6	1	1	1	0.603	0.794	0.482	0.765	0.785	1.688	1.351	1.269	1.152	1.132	extracellular	GO:0044085 cellular component biogenesis; GO:0044700 single organism signaling; GO:0065008 regulation of biological quality; GO:0045321 leukocyte activation; GO:0007166 cell surface receptor signaling pathway; GO:0070555 response to interleukin-1; GO:0071345 cellular response to cytokine stimulus; GO:0009607 response to biotic stimulus; GO:0009605 response to external stimulus; GO:0065003 macromo…	GO:0034774 secretory granule lumen; GO:0005615 extracellular space; GO:0044421 extracellular region part; GO:0031410 cytoplasmic vesicle; GO:0005737 cytoplasm; GO:0031982 vesicle; GO:0044433 cytoplasmic vesicle part; GO:0044424 intracellular part; GO:0005623 cell; GO:0044422 organelle part; GO:0031974 membrane-enclosed lumen; GO:0070062 extracellular exosome; GO:0031983 vesicle lumen; GO:0070013 …	GO:0002020 protease binding; GO:0042802 identical protein binding; GO:0005506 iron ion binding; GO:0046914 transition metal ion binding; GO:0042803 protein homodimerization activity; GO:0005488 binding; GO:0046983 protein dimerization activity; GO:0043167 ion binding; GO:0046872 metal ion binding; GO:0043169 cation binding; GO:0005515 protein binding; GO:0019899 enzyme binding; GO:0036094 small m…	K21129	LCN2; lipocalin 2	hsa04657 IL-17 signaling pathway	IPR000566; IPR012674; IPR011038;	Lipocalin/cytosolic fatty-acid binding domain; Calycin; Calycin-like;
Q6P1M3	Lethal(2) giant larvae protein homolog 2 OS=Homo sapiens OX=9606 GN=LLGL2 PE=1 SV=2	0.484	Down	0.00153822	LLGL2	113.45	8.7	9	12	9	0.722	0.729	0.495	0.768	0.788	1.308	1.331	1.193	1.775	1.755	nucleus	GO:0060627 regulation of vesicle-mediated transport; GO:0050794 regulation of cellular process; GO:0044699 single-organism process; GO:0017157 regulation of exocytosis; GO:0051046 regulation of secretion; GO:0070201 regulation of establishment of protein localization; GO:0051234 establishment of localization; GO:1902578 single-organism localization; GO:0051345 positive regulation of hydrolase act…	GO:0016020 membrane; GO:0043231 intracellular membrane-bounded organelle; GO:0043226 organelle; GO:0043229 intracellular organelle; GO:0071944 cell periphery; GO:0044464 cell part; GO:0005622 intracellular; GO:0005737 cytoplasm; GO:0044424 intracellular part; GO:0005829 cytosol; GO:0043227 membrane-bounded organelle; GO:0005623 cell; GO:0005886 plasma membrane; GO:0044444 cytoplasmic part;	GO:0031267 small GTPase binding; GO:0030234 enzyme regulator activity; GO:0017016 Ras GTPase binding; GO:0060589 nucleoside-triphosphatase regulator activity; GO:0005488 binding; GO:0030695 GTPase regulator activity; GO:0005515 protein binding; GO:0019904 protein domain specific binding; GO:0098772 molecular function regulator; GO:0051020 GTPase binding; GO:0030165 PDZ domain binding; GO:0008047 …	K06094	LLGL; lethal(2) giant larvae protein	hsa04390 Hippo signaling pathway; hsa04530 Tight junction; hsa05165 Human papillomavirus infection	IPR017986; IPR015943; IPR013577;	WD40-repeat-containing domain; WD40/YVTN repeat-like-containing domain; Lethal giant larvae homologue 2;
Q9BYE9	Cadherin-related family member 2 OS=Homo sapiens OX=9606 GN=CDHR2 PE=1 SV=2	0.484	Down	0.0092351	CDHR2	141.54	4.5	4	5	4	0.638	0.624	0.449	0.956	0.976	1.613	1.547	1.402	0.949	0.929	plasma membrane	GO:0044085 cellular component biogenesis; GO:0050794 regulation of cellular process; GO:0032532 regulation of microvillus length; GO:0016043 cellular component organization; GO:0065008 regulation of biological quality; GO:0040008 regulation of growth; GO:1904970 brush border assembly; GO:0060242 contact inhibition; GO:0044331 cell-cell adhesion mediated by cadherin; GO:0048869 cellular developmen…	GO:0016020 membrane; GO:0044421 extracellular region part; GO:0098862 cluster of actin-based cell projections; GO:0005903 brush border; GO:0016324 apical plasma membrane; GO:0030054 cell junction; GO:0071944 cell periphery; GO:0031982 vesicle; GO:0031224 intrinsic component of membrane; GO:0005887 integral component of plasma membrane; GO:0098858 actin-based cell projection; GO:0005623 cell; GO:0…	GO:0043169 cation binding; GO:0046872 metal ion binding; GO:0050839 cell adhesion molecule binding; GO:0005515 protein binding; GO:0005509 calcium ion binding; GO:0005488 binding; GO:0043167 ion binding;	K16502	CDHR2, PCDH24, PCLKC; cadherin-related family member 2		IPR015919; IPR002126;	Cadherin-like; Cadherin;
P30039	Phenazine biosynthesis-like domain-containing protein OS=Homo sapiens OX=9606 GN=PBLD PE=1 SV=2	0.483	Down	0.0113589	PBLD	31.785	55.6	13	44	13	0.467	0.867	0.454	0.869	0.889	1.213	1.399	1.102	1.787	1.767	cytoplasm	GO:0051093 negative regulation of developmental process; GO:0065008 regulation of biological quality; GO:0007586 digestion; GO:0010717 regulation of epithelial to mesenchymal transition; GO:0009968 negative regulation of signal transduction; GO:1903533 regulation of protein targeting; GO:0010633 negative regulation of epithelial cell migration; GO:0023051 regulation of signaling; GO:0090317 negat…	GO:0070062 extracellular exosome; GO:0043226 organelle; GO:0044421 extracellular region part; GO:0044464 cell part; GO:0005622 intracellular; GO:0005737 cytoplasm; GO:0031982 vesicle; GO:1903561 extracellular vesicle; GO:0044424 intracellular part; GO:0005623 cell; GO:0043227 membrane-bounded organelle; GO:0005576 extracellular region; GO:0043230 extracellular organelle;	GO:0005515 protein binding; GO:0016853 isomerase activity; GO:0042802 identical protein binding; GO:0003824 catalytic activity; GO:0005488 binding;
P50416	Carnitine O-palmitoyltransferase 1, liver isoform OS=Homo sapiens OX=9606 GN=CPT1A PE=1 SV=2	0.483	Down	0.0026426	CPT1A	88.367	14.7	10	18	10	0.557	0.722	0.622	0.793	0.813	1.431	1.348	1.393	1.402	1.382	cytoplasm	GO:0044085 cellular component biogenesis; GO:0065008 regulation of biological quality; GO:0050796 regulation of insulin secretion; GO:0044255 cellular lipid metabolic process; GO:0019216 regulation of lipid metabolic process; GO:0044237 cellular metabolic process; GO:0007610 behavior; GO:0006006 glucose metabolic process; GO:0032000 positive regulation of fatty acid beta-oxidation; GO:0008152 met…	GO:0016020 membrane; GO:0019867 outer membrane; GO:0031090 organelle membrane; GO:0005737 cytoplasm; GO:0031306 intrinsic component of mitochondrial outer membrane; GO:0031224 intrinsic component of membrane; GO:0044424 intracellular part; GO:0044455 mitochondrial membrane part; GO:0005623 cell; GO:0044422 organelle part; GO:0005740 mitochondrial envelope; GO:0031301 integral component of organel…	GO:0016746 transferase activity, transferring acyl groups; GO:0016406 carnitine O-acyltransferase activity; GO:0042802 identical protein binding; GO:1990698 palmitoleoyltransferase activity; GO:0003824 catalytic activity; GO:0005488 binding; GO:0005515 protein binding; GO:0016409 palmitoyltransferase activity; GO:0004095 carnitine O-palmitoyltransferase activity; GO:0016416 O-palmitoyltransferase…	K08765	CPT1A; carnitine O-palmitoyltransferase 1, liver isoform [EC:2.3.1.21]	hsa00071 Fatty acid degradation; hsa01212 Fatty acid metabolism; hsa03320 PPAR signaling pathway; hsa04152 AMPK signaling pathway; hsa04714 Thermogenesis; hsa04920 Adipocytokine signaling pathway; hsa04922 Glucagon signaling pathway; hsa04931 Insulin resistance	IPR032476;	Carnitine O-palmitoyltransferase, N-terminal;
Q8N4Q1	Mitochondrial intermembrane space import and assembly protein 40 OS=Homo sapiens OX=9606 GN=CHCHD4 PE=1 SV=1	0.483	Down	3.9317e-05	CHCHD4	15.996	16.9	1	2	1	0.627	0.614	0.742	0.681	0.701	1.484	1.387	1.182	1.463	1.443	extracellular	GO:0046907 intracellular transport; GO:0016043 cellular component organization; GO:0072594 establishment of protein localization to organelle; GO:0017038 protein import; GO:0006839 mitochondrial transport; GO:0044699 single-organism process; GO:0015031 protein transport; GO:0071704 organic substance metabolic process; GO:0051234 establishment of localization; GO:0006605 protein targeting; GO:0006…	GO:0043229 intracellular organelle; GO:0044429 mitochondrial part; GO:0044446 intracellular organelle part; GO:0031967 organelle envelope; GO:0005737 cytoplasm; GO:0044424 intracellular part; GO:0005623 cell; GO:0005739 mitochondrion; GO:0044422 organelle part; GO:0005740 mitochondrial envelope; GO:0043231 intracellular membrane-bounded organelle; GO:0043226 organelle; GO:0031974 membrane-enclose…	GO:0015035 protein disulfide oxidoreductase activity; GO:0016667 oxidoreductase activity, acting on a sulfur group of donors; GO:0015036 disulfide oxidoreductase activity; GO:0005515 protein binding; GO:0003824 catalytic activity; GO:0005488 binding; GO:0016491 oxidoreductase activity;	K17782	MIA40, CHCHD4; mitochondrial intermembrane space import and assembly protein 40		IPR010625;	CHCH;
P23786	Carnitine O-palmitoyltransferase 2, mitochondrial OS=Homo sapiens OX=9606 GN=CPT2 PE=1 SV=2	0.482	Down	0.00087597	CPT2	73.776	43.3	26	45	26	0.574	0.811	0.572	0.684	0.704	1.457	1.568	1.395	1.06	1.04	mitochondria	GO:0006839 mitochondrial transport; GO:0044699 single-organism process; GO:0044255 cellular lipid metabolic process; GO:0044237 cellular metabolic process; GO:0051234 establishment of localization; GO:0008152 metabolic process; GO:0032365 intracellular lipid transport; GO:0051649 establishment of localization in cell; GO:0015718 monocarboxylic acid transport; GO:0030258 lipid modification; GO:003…	GO:0016020 membrane; GO:0031090 organelle membrane; GO:0005737 cytoplasm; GO:0044424 intracellular part; GO:0005623 cell; GO:0044422 organelle part; GO:0043228 non-membrane-bounded organelle; GO:0005740 mitochondrial envelope; GO:0031974 membrane-enclosed lumen; GO:0005654 nucleoplasm; GO:0070013 intracellular organelle lumen; GO:0044464 cell part; GO:0005622 intracellular; GO:0019866 organelle i…	GO:0016746 transferase activity, transferring acyl groups; GO:0016406 carnitine O-acyltransferase activity; GO:0003824 catalytic activity; GO:0016409 palmitoyltransferase activity; GO:0004095 carnitine O-palmitoyltransferase activity; GO:0016416 O-palmitoyltransferase activity; GO:0016740 transferase activity; GO:0016747 transferase activity, transferring acyl groups other than amino-acyl groups;…	K08766	CPT2; carnitine O-palmitoyltransferase 2 [EC:2.3.1.21]	hsa00071 Fatty acid degradation; hsa01212 Fatty acid metabolism; hsa03320 PPAR signaling pathway; hsa04714 Thermogenesis
Q15111	Inactive phospholipase C-like protein 1 OS=Homo sapiens OX=9606 GN=PLCL1 PE=1 SV=3	0.482	Down	0.000123595	PLCL1	122.73	4.7	4	5	4	0.812	0.624	0.674	0.548	0.568	1.361	1.319	1.371	1.459	1.439	cytoplasm	GO:0050794 regulation of cellular process; GO:0044700 single organism signaling; GO:0007214 gamma-aminobutyric acid signaling pathway; GO:0060255 regulation of macromolecule metabolic process; GO:0032092 positive regulation of protein binding; GO:0023051 regulation of signaling; GO:0031399 regulation of protein modification process; GO:0044699 single-organism process; GO:0050896 response to stimu…	GO:0016020 membrane; GO:0071944 cell periphery; GO:0044464 cell part; GO:0005622 intracellular; GO:0005737 cytoplasm; GO:0044424 intracellular part; GO:0005623 cell; GO:0005886 plasma membrane;	GO:0005102 receptor binding; GO:0004629 phospholipase C activity; GO:0043167 ion binding; GO:0005515 protein binding; GO:0016787 hydrolase activity; GO:0016298 lipase activity; GO:0004871 signal transducer activity; GO:0004435 phosphatidylinositol phospholipase C activity; GO:0050811 GABA receptor binding; GO:0042578 phosphoric ester hydrolase activity; GO:0003824 catalytic activity; GO:0043178 a…	K15375	PLCL1, PRIP; inactive phospholipase C-like protein 1	hsa04727 GABAergic synapse	IPR000909; IPR015359; IPR011992; IPR001849; IPR001711; IPR017946; IPR011993; IPR000008;	Phosphatidylinositol-specific phospholipase C, X domain; Phosphoinositide-specific phospholipase C, EF-hand-like domain; EF-hand domain pair; Pleckstrin homology domain; Phospholipase C, phosphatidylinositol-specific, Y domain; PLC-like phosphodiesterase, TIM beta/alpha-barrel domain; PH domain-like; C2 domain;
Q8WXI4	Acyl-coenzyme A thioesterase 11 OS=Homo sapiens OX=9606 GN=ACOT11 PE=1 SV=1	0.482	Down	0.0016036	ACOT11	68.491	6.6	4	5	4	0.579	0.592	0.582	0.93	0.95	1.259	1.63	1.485	1.194	1.174	mitochondria	GO:0051188 cofactor biosynthetic process; GO:0050794 regulation of cellular process; GO:0044700 single organism signaling; GO:0046949 fatty-acyl-CoA biosynthetic process; GO:0009628 response to abiotic stimulus; GO:0035337 fatty-acyl-CoA metabolic process; GO:0044699 single-organism process; GO:0009058 biosynthetic process; GO:0044255 cellular lipid metabolic process; GO:0050896 response to stimu…	GO:0070062 extracellular exosome; GO:0043226 organelle; GO:0044421 extracellular region part; GO:0044464 cell part; GO:0005622 intracellular; GO:0005737 cytoplasm; GO:0031982 vesicle; GO:1903561 extracellular vesicle; GO:0044424 intracellular part; GO:0005829 cytosol; GO:0005623 cell; GO:0043227 membrane-bounded organelle; GO:0005576 extracellular region; GO:0043230 extracellular organelle; GO:00…	GO:0052689 carboxylic ester hydrolase activity; GO:0003824 catalytic activity; GO:0005488 binding; GO:0016788 hydrolase activity, acting on ester bonds; GO:0008289 lipid binding; GO:0047617 acyl-CoA hydrolase activity; GO:0016787 hydrolase activity; GO:0016289 CoA hydrolase activity; GO:0016790 thiolester hydrolase activity;	K12417	ACOT11; acyl-CoA thioesteraes 11 [EC:3.1.2.-]		IPR006683; IPR002913; IPR023393; IPR029069; IPR033120;	Thioesterase domain; START domain; START-like domain; HotDog domain; Hotdog acyl-CoA thioesterase (ACOT)-type domain;
Q9UBQ7	Glyoxylate reductase/hydroxypyruvate reductase OS=Homo sapiens OX=9606 GN=GRHPR PE=1 SV=1	0.482	Down	0.0179157	GRHPR	35.668	18.6	7	18	7	0.469	0.844	0.473	0.85	0.87	1.025	1.772	1.003	1.669	1.649	mitochondria	GO:0044085 cellular component biogenesis; GO:0016043 cellular component organization; GO:0043648 dicarboxylic acid metabolic process; GO:0003008 system process; GO:0071822 protein complex subunit organization; GO:0055114 oxidation-reduction process; GO:0044281 small molecule metabolic process; GO:0044763 single-organism cellular process; GO:0006081 cellular aldehyde metabolic process; GO:0044699 …	GO:0043229 intracellular organelle; GO:0044421 extracellular region part; GO:0044439 peroxisomal part; GO:0005777 peroxisome; GO:0044446 intracellular organelle part; GO:0031982 vesicle; GO:0005737 cytoplasm; GO:0044438 microbody part; GO:0044424 intracellular part; GO:0005623 cell; GO:0005829 cytosol; GO:0005576 extracellular region; GO:0044422 organelle part; GO:0043231 intracellular membrane-b…	GO:1901265 nucleoside phosphate binding; GO:0046983 protein dimerization activity; GO:0070402 NADPH binding; GO:0043167 ion binding; GO:0043177 organic acid binding; GO:0005515 protein binding; GO:0000166 nucleotide binding; GO:0048037 cofactor binding; GO:0016618 hydroxypyruvate reductase activity; GO:0030267 glyoxylate reductase (NADP) activity; GO:0016491 oxidoreductase activity; GO:1901363 he…	K00049	GRHPR; glyoxylate/hydroxypyruvate reductase [EC:1.1.1.79 1.1.1.81]	hsa00260 Glycine, serine and threonine metabolism; hsa00620 Pyruvate metabolism; hsa00630 Glyoxylate and dicarboxylate metabolism; hsa01100 Metabolic pathways	IPR006139; IPR006140; IPR016040;	D-isomer specific 2-hydroxyacid dehydrogenase, catalytic domain; D-isomer specific 2-hydroxyacid dehydrogenase, NAD-binding domain; NAD(P)-binding domain;
P99999	Cytochrome c OS=Homo sapiens OX=9606 GN=CYCS PE=1 SV=2	0.481	Down	0.0058967	CYCS	11.749	40	6	12	6	0.516	0.589	0.587	0.966	0.986	1.089	1.825	1.401	1.207	1.187	mitochondria	GO:0044700 single organism signaling; GO:0010941 regulation of cell death; GO:0009116 nucleoside metabolic process; GO:0042278 purine nucleoside metabolic process; GO:0032270 positive regulation of cellular protein metabolic process; GO:0006123 mitochondrial electron transport, cytochrome c to oxygen; GO:0009167 purine ribonucleoside monophosphate metabolic process; GO:0009117 nucleotide metaboli…	GO:0016020 membrane; GO:0031090 organelle membrane; GO:0005737 cytoplasm; GO:0032991 macromolecular complex; GO:0008287 protein serine/threonine phosphatase complex; GO:0044424 intracellular part; GO:0005623 cell; GO:1903293 phosphatase complex; GO:0044422 organelle part; GO:0000159 protein phosphatase type 2A complex; GO:0031974 membrane-enclosed lumen; GO:0005740 mitochondrial envelope; GO:1902…	GO:0097159 organic cyclic compound binding; GO:1901363 heterocyclic compound binding; GO:0009055 electron carrier activity; GO:0020037 heme binding; GO:0005488 binding; GO:0043167 ion binding; GO:0046872 metal ion binding; GO:0043169 cation binding; GO:0045155 electron transporter, transferring electrons from CoQH2-cytochrome c reductase complex and cytochrome c oxidase complex activity; GO:00055…	K08738	CYC; cytochrome c	hsa01524 Platinum drug resistance; hsa04115 p53 signaling pathway; hsa04210 Apoptosis; hsa04215 Apoptosis - multiple species; hsa04932 Non-alcoholic fatty liver disease (NAFLD); hsa05010 Alzheimer disease; hsa05012 Parkinson disease; hsa05014 Amyotrophic lateral sclerosis (ALS); hsa05016 Huntington disease; hsa05134 Legionellosis; hsa05145 Toxoplasmosis; hsa05152 Tuberculosis; hsa05161 Hepatitis …	IPR009056;	Cytochrome c-like domain;
P00325	Alcohol dehydrogenase 1B OS=Homo sapiens OX=9606 GN=ADH1B PE=1 SV=2	0.48	Down	0.008322	ADH1B	39.854	40.5	18	39	6	0.553	0.428	0.594	1.019	1.039	1.284	1.092	1.636	1.391	1.371	cytoplasm	GO:0006069 ethanol oxidation; GO:0008152 metabolic process; GO:1901615 organic hydroxy compound metabolic process; GO:0044710 single-organism metabolic process; GO:0006066 alcohol metabolic process; GO:0055114 oxidation-reduction process; GO:0044281 small molecule metabolic process; GO:0006067 ethanol metabolic process; GO:0044699 single-organism process; GO:0034308 primary alcohol metabolic proc…	GO:0016020 membrane; GO:0043229 intracellular organelle; GO:0071944 cell periphery; GO:0005737 cytoplasm; GO:0044446 intracellular organelle part; GO:0031981 nuclear lumen; GO:0044424 intracellular part; GO:0005829 cytosol; GO:0005623 cell; GO:0044422 organelle part; GO:0005886 plasma membrane; GO:0043226 organelle; GO:0043231 intracellular membrane-bounded organelle; GO:0031974 membrane-enclosed…	GO:0016614 oxidoreductase activity, acting on CH-OH group of donors; GO:0016616 oxidoreductase activity, acting on the CH-OH group of donors, NAD or NADP as acceptor; GO:0046914 transition metal ion binding; GO:0003824 catalytic activity; GO:0005488 binding; GO:0043167 ion binding; GO:0004022 alcohol dehydrogenase (NAD) activity; GO:0043169 cation binding; GO:0046872 metal ion binding; GO:0008270…	K13951	ADH1_7; alcohol dehydrogenase 1/7 [EC:1.1.1.1]	hsa00010 Glycolysis / Gluconeogenesis; hsa00071 Fatty acid degradation; hsa00350 Tyrosine metabolism; hsa00830 Retinol metabolism; hsa00980 Metabolism of xenobiotics by cytochrome P450; hsa00982 Drug metabolism - cytochrome P450; hsa01100 Metabolic pathways; hsa05204 Chemical carcinogenesis	IPR011032; IPR020843; IPR016040; IPR013154; IPR013149;	GroES-like; Polyketide synthase, enoylreductase domain; NAD(P)-binding domain; Alcohol dehydrogenase, N-terminal; Alcohol dehydrogenase, C-terminal;
Q9Y6M9	NADH dehydrogenase [ubiquinone] 1 beta subcomplex subunit 9 OS=Homo sapiens OX=9606 GN=NDUFB9 PE=1 SV=3	0.48	Down	0.00074	NDUFB9	21.831	39.1	5	6	5	0.72	0.507	0.735	0.776	0.796	1.224	1.516	1.646	1.324	1.304	mitochondria	GO:0044085 cellular component biogenesis; GO:0009116 nucleoside metabolic process; GO:0042278 purine nucleoside metabolic process; GO:0009167 purine ribonucleoside monophosphate metabolic process; GO:0009117 nucleotide metabolic process; GO:0044699 single-organism process; GO:0044237 cellular metabolic process; GO:0050877 neurological system process; GO:0006796 phosphate-containing compound metab…	GO:0016020 membrane; GO:0044421 extracellular region part; GO:0098800 inner mitochondrial membrane protein complex; GO:0031090 organelle membrane; GO:0098796 membrane protein complex; GO:0005737 cytoplasm; GO:0031982 vesicle; GO:0045271 respiratory chain complex I; GO:0032991 macromolecular complex; GO:0044424 intracellular part; GO:0098798 mitochondrial protein complex; GO:0005747 mitochondrial …	GO:0016651 oxidoreductase activity, acting on NAD(P)H; GO:0003954 NADH dehydrogenase activity; GO:0003824 catalytic activity; GO:0005488 binding; GO:0050136 NADH dehydrogenase (quinone) activity; GO:0005515 protein binding; GO:0016655 oxidoreductase activity, acting on NAD(P)H, quinone or similar compound as acceptor; GO:0008137 NADH dehydrogenase (ubiquinone) activity; GO:0016491 oxidoreductase …	K03965	NDUFB9; NADH dehydrogenase (ubiquinone) 1 beta subcomplex subunit 9	hsa00190 Oxidative phosphorylation; hsa01100 Metabolic pathways; hsa04714 Thermogenesis; hsa04723 Retrograde endocannabinoid signaling; hsa04932 Non-alcoholic fatty liver disease (NAFLD); hsa05010 Alzheimer disease; hsa05012 Parkinson disease; hsa05016 Huntington disease
Q01484	Ankyrin-2 OS=Homo sapiens OX=9606 GN=ANK2 PE=1 SV=4	0.478	Down	2.6417e-06	ANK2	433.71	6.7	18	23	14	0.64	0.65	0.642	0.743	0.763	1.365	1.289	1.499	1.447	1.427	cytoplasm,nucleus	GO:0044085 cellular component biogenesis; GO:0044700 single organism signaling; GO:0065008 regulation of biological quality; GO:0098910 regulation of atrial cardiac muscle cell action potential; GO:0007272 ensheathment of neurons; GO:0090002 establishment of protein localization to plasma membrane; GO:0032989 cellular component morphogenesis; GO:1904427 positive regulation of calcium ion transmem…	GO:0016323 basolateral plasma membrane; GO:0016020 membrane; GO:0016324 apical plasma membrane; GO:0098857 membrane microdomain; GO:0071944 cell periphery; GO:0030054 cell junction; GO:0044291 cell-cell contact zone; GO:0030016 myofibril; GO:0005737 cytoplasm; GO:0099512 supramolecular fiber; GO:0044424 intracellular part; GO:0030018 Z disc; GO:0099080 supramolecular complex; GO:0005623 cell; GO:…	GO:0030674 protein binding, bridging; GO:0008092 cytoskeletal protein binding; GO:0005200 structural constituent of cytoskeleton; GO:0051117 ATPase binding; GO:0005488 binding; GO:0019901 protein kinase binding; GO:0044325 ion channel binding; GO:0060090 binding, bridging; GO:0005515 protein binding; GO:0019900 kinase binding; GO:0005198 structural molecule activity; GO:0019899 enzyme binding; GO…	K10380	ANK; ankyrin	hsa05205 Proteoglycans in cancer	IPR000906; IPR000488; IPR020683; IPR011029;	ZU5 domain; Death domain; Ankyrin repeat-containing domain; Death-like domain;
Q9Y6C9	Mitochondrial carrier homolog 2 OS=Homo sapiens OX=9606 GN=MTCH2 PE=1 SV=1	0.478	Down	0.0031023	MTCH2	33.331	18.5	5	6	5	0.459	0.651	0.621	0.818	0.838	1.38	1.602	1.361	0.99	0.97	extracellular	GO:0009116 nucleoside metabolic process; GO:0065008 regulation of biological quality; GO:0010941 regulation of cell death; GO:0032270 positive regulation of cellular protein metabolic process; GO:0045980 negative regulation of nucleotide metabolic process; GO:0044237 cellular metabolic process; GO:0045978 negative regulation of nucleoside metabolic process; GO:0008152 metabolic process; GO:000609…	GO:0016020 membrane; GO:0044421 extracellular region part; GO:0019867 outer membrane; GO:0031090 organelle membrane; GO:0031982 vesicle; GO:0005737 cytoplasm; GO:0031224 intrinsic component of membrane; GO:0044424 intracellular part; GO:0005623 cell; GO:0044422 organelle part; GO:0070062 extracellular exosome; GO:0005740 mitochondrial envelope; GO:0044425 membrane part; GO:0005622 intracellular; …		K17885	MTCH; mitochondrial carrier		IPR023395;	Mitochondrial carrier domain;
Q99956	Dual specificity protein phosphatase 9 OS=Homo sapiens OX=9606 GN=DUSP9 PE=1 SV=1	0.477	Down	0.00176459	DUSP9	41.867	2.6	1	1	1	0.617	0.676	0.631	0.716	0.736	1.073	1.197	1.319	1.948	1.928	nucleus	GO:0044700 single organism signaling; GO:0032270 positive regulation of cellular protein metabolic process; GO:0009968 negative regulation of signal transduction; GO:0000188 inactivation of MAPK activity; GO:0023051 regulation of signaling; GO:1902533 positive regulation of intracellular signal transduction; GO:0044699 single-organism process; GO:0044237 cellular metabolic process; GO:0031098 str…	GO:0043226 organelle; GO:0043231 intracellular membrane-bounded organelle; GO:0043229 intracellular organelle; GO:0005634 nucleus; GO:0044464 cell part; GO:0005622 intracellular; GO:0005737 cytoplasm; GO:0044424 intracellular part; GO:0005829 cytosol; GO:0043227 membrane-bounded organelle; GO:0005623 cell; GO:0044444 cytoplasmic part;	GO:0004725 protein tyrosine phosphatase activity; GO:0003824 catalytic activity; GO:0042578 phosphoric ester hydrolase activity; GO:0005488 binding; GO:0033549 MAP kinase phosphatase activity; GO:0016791 phosphatase activity; GO:0016788 hydrolase activity, acting on ester bonds; GO:0017017 MAP kinase tyrosine/serine/threonine phosphatase activity; GO:0005515 protein binding; GO:0016787 hydrolase …	K18498	DUSP9, MKP4; dual specificity phosphatase 9 [EC:3.1.3.16 3.1.3.48]	hsa04010 MAPK signaling pathway; hsa04550 Signaling pathways regulating pluripotency of stem cells	IPR029021; IPR001763; IPR000387; IPR000340; IPR020422;	Protein-tyrosine phosphatase-like; Rhodanese-like domain; Tyrosine specific protein phosphatases domain; Dual specificity phosphatase, catalytic domain; Dual specificity protein phosphatase domain;
P82663	28S ribosomal protein S25, mitochondrial OS=Homo sapiens OX=9606 GN=MRPS25 PE=1 SV=1	0.476	Down	0.00072398	MRPS25	20.116	34.7	4	6	4	0.553	0.735	0.536	0.767	0.787	1.354	1.554	1.106	1.433	1.413	mitochondria	GO:0016043 cellular component organization; GO:0006518 peptide metabolic process; GO:0044267 cellular protein metabolic process; GO:0044699 single-organism process; GO:0009058 biosynthetic process; GO:1901566 organonitrogen compound biosynthetic process; GO:0044237 cellular metabolic process; GO:0071704 organic substance metabolic process; GO:0043241 protein complex disassembly; GO:0008152 metabo…	GO:0016020 membrane; GO:0005840 ribosome; GO:0043229 intracellular organelle; GO:0044429 mitochondrial part; GO:0031090 organelle membrane; GO:0043232 intracellular non-membrane-bounded organelle; GO:0031967 organelle envelope; GO:0044446 intracellular organelle part; GO:0005737 cytoplasm; GO:0032991 macromolecular complex; GO:0044424 intracellular part; GO:0005623 cell; GO:0044422 organelle part…	GO:0003735 structural constituent of ribosome; GO:0005198 structural molecule activity;	K17404	MRPS25; small subunit ribosomal protein S25		IPR007741; IPR012336;	Ribosomal protein/NADH dehydrogenase domain; Thioredoxin-like fold;
O76041	Nebulette OS=Homo sapiens OX=9606 GN=NEBL PE=1 SV=1	0.474	Down	0.00020229	NEBL	116.45	5.1	5	7	4	0.678	0.726	0.513	0.657	0.677	1.427	1.316	1.517	1.173	1.153	nucleus	GO:0044085 cellular component biogenesis; GO:0055001 muscle cell development; GO:0072359 circulatory system development; GO:0014706 striated muscle tissue development; GO:0016043 cellular component organization; GO:0044707 single-multicellular organism process; GO:0055006 cardiac cell development; GO:0071691 cardiac muscle thin filament assembly; GO:0048738 cardiac muscle tissue development; GO:0…	GO:0044421 extracellular region part; GO:0030016 myofibril; GO:0005737 cytoplasm; GO:0031982 vesicle; GO:0099512 supramolecular fiber; GO:0044424 intracellular part; GO:0030018 Z disc; GO:0099080 supramolecular complex; GO:0005623 cell; GO:0031674 I band; GO:0044422 organelle part; GO:0032432 actin filament bundle; GO:0043228 non-membrane-bounded organelle; GO:0005856 cytoskeleton; GO:0070062 ext…	GO:0051015 actin filament binding; GO:0008092 cytoskeletal protein binding; GO:0005488 binding; GO:0044877 macromolecular complex binding; GO:0003779 actin binding; GO:0005523 tropomyosin binding; GO:0005515 protein binding; GO:0008307 structural constituent of muscle; GO:0005198 structural molecule activity; GO:0031005 filamin binding; GO:0032403 protein complex binding;				IPR001452;	SH3 domain;
Q0VF96	Cingulin-like protein 1 OS=Homo sapiens OX=9606 GN=CGNL1 PE=1 SV=2	0.474	Down	1.85447e-05	CGNL1	149.08	14.1	15	21	15	0.618	0.785	0.636	0.64	0.066	1.31	1.463	1.427	1.457	1.437	nucleus		GO:0043229 intracellular organelle; GO:0043232 intracellular non-membrane-bounded organelle; GO:0030054 cell junction; GO:0044430 cytoskeletal part; GO:0044446 intracellular organelle part; GO:0032991 macromolecular complex; GO:0044424 intracellular part; GO:0005911 cell-cell junction; GO:0005623 cell; GO:0005923 bicellular tight junction; GO:0015629 actin cytoskeleton; GO:0043296 apical junction…	GO:0003774 motor activity; GO:0016462 pyrophosphatase activity; GO:0003824 catalytic activity; GO:0016817 hydrolase activity, acting on acid anhydrides; GO:0016787 hydrolase activity; GO:0016818 hydrolase activity, acting on acid anhydrides, in phosphorus-containing anhydrides; GO:0017111 nucleoside-triphosphatase activity;	K21110	CGNL1; cingulin-like protein 1	hsa04530 Tight junction	IPR002928;	Myosin tail;
Q9H2M3	S-methylmethionine--homocysteine S-methyltransferase BHMT2 OS=Homo sapiens OX=9606 GN=BHMT2 PE=1 SV=1	0.474	Down	0.00024376	BHMT2	40.354	57.3	16	25	12	0.641	0.8	0.529	0.706	0.726	1.521	1.467	1.411	1.243	1.223	cytoplasm	GO:0000097 sulfur amino acid biosynthetic process; GO:0016053 organic acid biosynthetic process; GO:0009066 aspartate family amino acid metabolic process; GO:0044699 single-organism process; GO:0009058 biosynthetic process; GO:1901566 organonitrogen compound biosynthetic process; GO:0044237 cellular metabolic process; GO:0044272 sulfur compound biosynthetic process; GO:0032259 methylation; GO:000…	GO:0044421 extracellular region part; GO:0031982 vesicle; GO:0005737 cytoplasm; GO:0044424 intracellular part; GO:0005623 cell; GO:0005829 cytosol; GO:0005576 extracellular region; GO:0043226 organelle; GO:0070062 extracellular exosome; GO:0005622 intracellular; GO:0044464 cell part; GO:1903561 extracellular vesicle; GO:0043227 membrane-bounded organelle; GO:0043230 extracellular organelle; GO:00…	GO:0008168 methyltransferase activity; GO:0046914 transition metal ion binding; GO:0003824 catalytic activity; GO:0005488 binding; GO:0008172 S-methyltransferase activity; GO:0043167 ion binding; GO:0016741 transferase activity, transferring one-carbon groups; GO:0046872 metal ion binding; GO:0043169 cation binding; GO:0008270 zinc ion binding; GO:0047150 betaine-homocysteine S-methyltransferase …	K00547	mmuM, BHMT2; homocysteine S-methyltransferase [EC:2.1.1.10]	hsa00270 Cysteine and methionine metabolism; hsa01100 Metabolic pathways	IPR003726;	Homocysteine-binding domain;
O95428	Papilin OS=Homo sapiens OX=9606 GN=PAPLN PE=2 SV=4	0.473	Down	0.00021536	PAPLN	137.7	4.2	4	4	4	0.653	0.808	0.535	0.612	0.632	1.547	1.366	1.286	1.316	1.296	extracellular	GO:0050794 regulation of cellular process; GO:0010951 negative regulation of endopeptidase activity; GO:0060255 regulation of macromolecule metabolic process; GO:0048523 negative regulation of cellular process; GO:0048519 negative regulation of biological process; GO:0031324 negative regulation of cellular metabolic process; GO:0051346 negative regulation of hydrolase activity; GO:0071704 organic…	GO:0031012 extracellular matrix; GO:0044421 extracellular region part; GO:0005576 extracellular region; GO:0005578 proteinaceous extracellular matrix;	GO:0004222 metalloendopeptidase activity; GO:0008233 peptidase activity; GO:0043167 ion binding; GO:0061134 peptidase regulator activity; GO:0005515 protein binding; GO:0008237 metallopeptidase activity; GO:0016787 hydrolase activity; GO:0008270 zinc ion binding; GO:0004857 enzyme inhibitor activity; GO:0098772 molecular function regulator; GO:0004866 endopeptidase inhibitor activity; GO:0004175 …				IPR003598; IPR007110; IPR010294; IPR003599; IPR010909; IPR013098; IPR002223; IPR013783; IPR013106;	Immunoglobulin subtype 2; Immunoglobulin-like domain; ADAM-TS Spacer 1; Immunoglobulin subtype; PLAC; Immunoglobulin I-set; Pancreatic trypsin inhibitor Kunitz domain; Immunoglobulin-like fold; Immunoglobulin V-set domain;
O15347	High mobility group protein B3 OS=Homo sapiens OX=9606 GN=HMGB3 PE=1 SV=4	0.472	Down	2.5315e-06	HMGB3	22.98	14.5	3	4	2	0.689	0.614	0.667	0.67	0.69	1.304	1.579	1.36	1.35	1.33	nucleus	GO:0097659 nucleic acid-templated transcription; GO:0032392 DNA geometric change; GO:0044699 single-organism process; GO:0009058 biosynthetic process; GO:0044237 cellular metabolic process; GO:2001141 regulation of RNA biosynthetic process; GO:0008152 metabolic process; GO:0043170 macromolecule metabolic process; GO:0006310 DNA recombination; GO:0071103 DNA conformation change; GO:0032502 develop…	GO:0043226 organelle; GO:0043231 intracellular membrane-bounded organelle; GO:0043229 intracellular organelle; GO:0005634 nucleus; GO:0043232 intracellular non-membrane-bounded organelle; GO:0044464 cell part; GO:0005622 intracellular; GO:0005694 chromosome; GO:0005737 cytoplasm; GO:0044424 intracellular part; GO:0043227 membrane-bounded organelle; GO:0005623 cell; GO:0043228 non-membrane-bounded…	GO:0097159 organic cyclic compound binding; GO:1901363 heterocyclic compound binding; GO:0003677 DNA binding; GO:0003723 RNA binding; GO:0003690 double-stranded DNA binding; GO:0005488 binding; GO:0003676 nucleic acid binding; GO:0005515 protein binding; GO:0000217 DNA secondary structure binding; GO:0008301 DNA binding, bending; GO:0000400 four-way junction DNA binding;	K11296	HMGB3; high mobility group protein B3		IPR009071;	High mobility group box domain;
Q9H9J2	39S ribosomal protein L44, mitochondrial OS=Homo sapiens OX=9606 GN=MRPL44 PE=1 SV=1	0.472	Down	0.00092293	MRPL44	37.535	19	6	6	6	0.53	0.869	0.517	0.652	0.672	1.245	1.415	1.286	1.494	1.474	mitochondria	GO:0016043 cellular component organization; GO:0006518 peptide metabolic process; GO:0006725 cellular aromatic compound metabolic process; GO:0044267 cellular protein metabolic process; GO:0044699 single-organism process; GO:0009058 biosynthetic process; GO:1901566 organonitrogen compound biosynthetic process; GO:0044237 cellular metabolic process; GO:0043241 protein complex disassembly; GO:00717…	GO:0016020 membrane; GO:0031090 organelle membrane; GO:0071944 cell periphery; GO:0005737 cytoplasm; GO:0032991 macromolecular complex; GO:0044424 intracellular part; GO:0005762 mitochondrial large ribosomal subunit; GO:0005623 cell; GO:0000313 organellar ribosome; GO:0044422 organelle part; GO:0043228 non-membrane-bounded organelle; GO:0005740 mitochondrial envelope; GO:0031974 membrane-enclosed…	GO:0003723 RNA binding; GO:0004521 endoribonuclease activity; GO:0016891 endoribonuclease activity, producing 5'-phosphomonoesters; GO:0016787 hydrolase activity; GO:0005515 protein binding; GO:1901363 heterocyclic compound binding; GO:0097159 organic cyclic compound binding; GO:0004525 ribonuclease III activity; GO:0016893 endonuclease activity, active with either ribo- or deoxyribonucleic acids…	K17425	MRPL44; large subunit ribosomal protein L44 [EC:3.1.26.-]		IPR014720; IPR000999;	Double-stranded RNA-binding domain; Ribonuclease III domain;
Q8WZ55	Barttin OS=Homo sapiens OX=9606 GN=BSND PE=1 SV=1	0.471	Down	0.000121944	BSND	35.197	7.8	2	6	2	0.72	0.59	0.596	0.677	0.697	1.456	1.326	1.572	1.133	1.113	extracellular	GO:0098661 inorganic anion transmembrane transport; GO:0034220 ion transmembrane transport; GO:0098660 inorganic ion transmembrane transport; GO:0051049 regulation of transport; GO:0044070 regulation of anion transport; GO:0043269 regulation of ion transport; GO:0006821 chloride transport; GO:0098656 anion transmembrane transport; GO:1903959 regulation of anion transmembrane transport; GO:1902476…	GO:0016323 basolateral plasma membrane; GO:0016020 membrane; GO:0031226 intrinsic component of plasma membrane; GO:0071944 cell periphery; GO:0005737 cytoplasm; GO:0032991 macromolecular complex; GO:0031224 intrinsic component of membrane; GO:0044424 intracellular part; GO:0005887 integral component of plasma membrane; GO:0005623 cell; GO:0016021 integral component of membrane; GO:0005886 plasma …	GO:0015075 ion transmembrane transporter activity; GO:0022803 passive transmembrane transporter activity; GO:0005253 anion channel activity; GO:0022892 substrate-specific transporter activity; GO:0098772 molecular function regulator; GO:0005254 chloride channel activity; GO:0015267 channel activity; GO:0015103 inorganic anion transmembrane transporter activity; GO:0022891 substrate-specific trans…	K19331	BSND; barttin		IPR029181;	Barttin domain;
P34096	Ribonuclease 4 OS=Homo sapiens OX=9606 GN=RNASE4 PE=1 SV=3	0.47	Down	0.0137429	RNASE4	16.84	25.9	3	4	3	0.645	0.404	0.64	0.882	0.902	1.917	0.935	1.419	1.202	2.182	extracellular	GO:0006725 cellular aromatic compound metabolic process; GO:1901360 organic cyclic compound metabolic process; GO:0006807 nitrogen compound metabolic process; GO:0044238 primary metabolic process; GO:0044237 cellular metabolic process; GO:0071704 organic substance metabolic process; GO:0016070 RNA metabolic process; GO:0008152 metabolic process; GO:0090501 RNA phosphodiester bond hydrolysis; GO:0…	GO:0070062 extracellular exosome; GO:0043226 organelle; GO:0044421 extracellular region part; GO:0031982 vesicle; GO:1903561 extracellular vesicle; GO:0043227 membrane-bounded organelle; GO:0005576 extracellular region; GO:0043230 extracellular organelle;	GO:0097159 organic cyclic compound binding; GO:1901363 heterocyclic compound binding; GO:0004522 ribonuclease A activity; GO:0003824 catalytic activity; GO:0005488 binding; GO:0016892 endoribonuclease activity, producing 3'-phosphomonoesters; GO:0003676 nucleic acid binding; GO:0016788 hydrolase activity, acting on ester bonds; GO:0004518 nuclease activity; GO:0004521 endoribonuclease activity; G…	K16632	RNASE4; ribonuclease 4 [EC:3.1.27.-]		IPR023412;	Ribonuclease A-domain;
P51648	Fatty aldehyde dehydrogenase OS=Homo sapiens OX=9606 GN=ALDH3A2 PE=1 SV=1	0.47	Down	0.0023779	ALDH3A2	54.847	27.4	13	22	13	0.52	0.94	0.494	0.679	0.699	1.284	1.506	1.273	1.539	1.519	cytoplasm	GO:0006643 membrane lipid metabolic process; GO:0006066 alcohol metabolic process; GO:0044699 single-organism process; GO:0009058 biosynthetic process; GO:0044255 cellular lipid metabolic process; GO:0044237 cellular metabolic process; GO:0008610 lipid biosynthetic process; GO:0008152 metabolic process; GO:0030148 sphingolipid biosynthetic process; GO:0030258 lipid modification; GO:1903173 fatty …	GO:0016020 membrane; GO:0042175 nuclear outer membrane-endoplasmic reticulum membrane network; GO:0044421 extracellular region part; GO:0005783 endoplasmic reticulum; GO:0031090 organelle membrane; GO:0031982 vesicle; GO:0005737 cytoplasm; GO:0044438 microbody part; GO:0031224 intrinsic component of membrane; GO:0044424 intracellular part; GO:0005623 cell; GO:0044422 organelle part; GO:0005778 pe…	GO:0016614 oxidoreductase activity, acting on CH-OH group of donors; GO:0016620 oxidoreductase activity, acting on the aldehyde or oxo group of donors, NAD or NADP as acceptor; GO:0046577 long-chain-alcohol oxidase activity; GO:0050061 long-chain-aldehyde dehydrogenase activity; GO:0003824 catalytic activity; GO:0004030 aldehyde dehydrogenase [NAD(P)+] activity; GO:0016903 oxidoreductase activity…	K00128	ALDH; aldehyde dehydrogenase (NAD+) [EC:1.2.1.3]	hsa00010 Glycolysis / Gluconeogenesis; hsa00053 Ascorbate and aldarate metabolism; hsa00071 Fatty acid degradation; hsa00280 Valine, leucine and isoleucine degradation; hsa00310 Lysine degradation; hsa00330 Arginine and proline metabolism; hsa00340 Histidine metabolism; hsa00380 Tryptophan metabolism; hsa00410 beta-Alanine metabolism; hsa00561 Glycerolipid metabolism; hsa00620 Pyruvate metabolism…	IPR016161; IPR015590; IPR016162; IPR016163;	Aldehyde/histidinol dehydrogenase; Aldehyde dehydrogenase domain; Aldehyde dehydrogenase N-terminal domain; Aldehyde dehydrogenase, C-terminal;
Q9HBG4	V-type proton ATPase 116 kDa subunit a isoform 4 OS=Homo sapiens OX=9606 GN=ATP6V0A4 PE=1 SV=2	0.469	Down	0.00050078	ATP6V0A4	96.385	4.5	3	5	3	0.542	0.701	0.686	0.686	0.706	1.517	1.486	1.531	1.045	1.025	plasma membrane	GO:0044085 cellular component biogenesis; GO:0044700 single organism signaling; GO:0009116 nucleoside metabolic process; GO:0065008 regulation of biological quality; GO:0007166 cell surface receptor signaling pathway; GO:0015988 energy coupled proton transmembrane transport, against electrochemical gradient; GO:0030641 regulation of cellular pH; GO:0030004 cellular monovalent inorganic cation hom…	GO:0033179 proton-transporting V-type ATPase, V0 domain; GO:0016020 membrane; GO:0044421 extracellular region part; GO:0098862 cluster of actin-based cell projections; GO:0031090 organelle membrane; GO:0005737 cytoplasm; GO:0044433 cytoplasmic vesicle part; GO:0032991 macromolecular complex; GO:0033176 proton-transporting V-type ATPase complex; GO:0005623 cell; GO:0044422 organelle part; GO:00057…	GO:0042625 ATPase coupled ion transmembrane transporter activity; GO:0015399 primary active transmembrane transporter activity; GO:0016817 hydrolase activity, acting on acid anhydrides; GO:0044769 ATPase activity, coupled to transmembrane movement of ions, rotational mechanism; GO:0022892 substrate-specific transporter activity; GO:0016787 hydrolase activity; GO:0005515 protein binding; GO:001507…	K02154	ATPeV0A, ATP6N; V-type H+-transporting ATPase subunit a	hsa00190 Oxidative phosphorylation; hsa01100 Metabolic pathways; hsa04142 Lysosome; hsa04145 Phagosome; hsa04721 Synaptic vesicle cycle; hsa04966 Collecting duct acid secretion; hsa05110 Vibrio cholerae infection; hsa05120 Epithelial cell signaling in Helicobacter pylori infection; hsa05152 Tuberculosis; hsa05165 Human papillomavirus infection; hsa05323 Rheumatoid arthritis
P00367	Glutamate dehydrogenase 1, mitochondrial OS=Homo sapiens OX=9606 GN=GLUD1 PE=1 SV=2	0.468	Down	9.9927e-05	GLUD1	61.397	49.3	27	85	12	0.568	0.762	0.573	0.694	0.714	1.385	1.557	1.315	1.289	1.269	mitochondria	GO:1901606 alpha-amino acid catabolic process; GO:0065008 regulation of biological quality; GO:0016053 organic acid biosynthetic process; GO:0007420 brain development; GO:0050796 regulation of insulin secretion; GO:0023051 regulation of signaling; GO:0051046 regulation of secretion; GO:0044699 single-organism process; GO:0009058 biosynthetic process; GO:0002793 positive regulation of peptide secr…	GO:0005759 mitochondrial matrix; GO:0043229 intracellular organelle; GO:0044429 mitochondrial part; GO:0005737 cytoplasm; GO:0044446 intracellular organelle part; GO:0044424 intracellular part; GO:0005623 cell; GO:0005739 mitochondrion; GO:0044422 organelle part; GO:0031974 membrane-enclosed lumen; GO:0043226 organelle; GO:0043231 intracellular membrane-bounded organelle; GO:0070013 intracellular…	GO:0016597 amino acid binding; GO:1901265 nucleoside phosphate binding; GO:0005515 protein binding; GO:0070403 NAD+ binding; GO:0070728 leucine binding; GO:0097159 organic cyclic compound binding; GO:1901363 heterocyclic compound binding; GO:0042802 identical protein binding; GO:0031406 carboxylic acid binding; GO:0003824 catalytic activity; GO:0032553 ribonucleotide binding; GO:0005488 binding; …	K00261	GLUD1_2, gdhA; glutamate dehydrogenase (NAD(P)+) [EC:1.4.1.3]	hsa00220 Arginine biosynthesis; hsa00250 Alanine, aspartate and glutamate metabolism; hsa00471 D-Glutamine and D-glutamate metabolism; hsa00910 Nitrogen metabolism; hsa01100 Metabolic pathways; hsa01200 Carbon metabolism; hsa04217 Necroptosis; hsa04964 Proximal tubule bicarbonate reclamation	IPR006096; IPR016040; IPR033922; IPR006097;	Glutamate/phenylalanine/leucine/valine dehydrogenase, C-terminal; NAD(P)-binding domain; NAD(P) binding domain of glutamate dehydrogenase; Glutamate/phenylalanine/leucine/valine dehydrogenase, dimerisation domain;
Q9Y5K8	V-type proton ATPase subunit D OS=Homo sapiens OX=9606 GN=ATP6V1D PE=1 SV=1	0.468	Down	2.0172e-05	ATP6V1D	28.262	45.3	10	17	10	0.624	0.711	0.562	0.647	0.667	1.364	1.295	1.261	1.516	1.496	cytoplasm	GO:0044085 cellular component biogenesis; GO:0044700 single organism signaling; GO:0065008 regulation of biological quality; GO:0008286 insulin receptor signaling pathway; GO:0045321 leukocyte activation; GO:0007166 cell surface receptor signaling pathway; GO:0060271 cilium assembly; GO:0030641 regulation of cellular pH; GO:0030004 cellular monovalent inorganic cation homeostasis; GO:0044699 sing…	GO:0016020 membrane; GO:0044421 extracellular region part; GO:0031410 cytoplasmic vesicle; GO:0031090 organelle membrane; GO:0071944 cell periphery; GO:0098796 membrane protein complex; GO:0031982 vesicle; GO:0005737 cytoplasm; GO:0044433 cytoplasmic vesicle part; GO:0032991 macromolecular complex; GO:0044424 intracellular part; GO:0033176 proton-transporting V-type ATPase complex; GO:0005623 cel…	GO:0022804 active transmembrane transporter activity; GO:0015399 primary active transmembrane transporter activity; GO:0016817 hydrolase activity, acting on acid anhydrides; GO:0005515 protein binding; GO:0016787 hydrolase activity; GO:0017111 nucleoside-triphosphatase activity; GO:0016887 ATPase activity; GO:0015405 P-P-bond-hydrolysis-driven transmembrane transporter activity; GO:0016462 pyroph…	K02149	ATPeV1D, ATP6M; V-type H+-transporting ATPase subunit D	hsa00190 Oxidative phosphorylation; hsa01100 Metabolic pathways; hsa04145 Phagosome; hsa04150 mTOR signaling pathway; hsa04721 Synaptic vesicle cycle; hsa04966 Collecting duct acid secretion; hsa05110 Vibrio cholerae infection; hsa05120 Epithelial cell signaling in Helicobacter pylori infection; hsa05165 Human papillomavirus infection; hsa05323 Rheumatoid arthritis
Q9H3H1	tRNA dimethylallyltransferase OS=Homo sapiens OX=9606 GN=TRIT1 PE=1 SV=1	0.467	Down	0.0088574	TRIT1	52.725	3.2	1	1	1	0.609	0.51	0.911	0.581	0.601	1.422	1.385	1.487	1.292	1.272	nucleus	GO:0016043 cellular component organization; GO:0006725 cellular aromatic compound metabolic process; GO:0009451 RNA modification; GO:0044237 cellular metabolic process; GO:0071704 organic substance metabolic process; GO:0008152 metabolic process; GO:0046483 heterocycle metabolic process; GO:0070900 mitochondrial tRNA modification; GO:0006139 nucleobase-containing compound metabolic process; GO:00…	GO:0005759 mitochondrial matrix; GO:0043229 intracellular organelle; GO:0044429 mitochondrial part; GO:0005737 cytoplasm; GO:0044446 intracellular organelle part; GO:0044424 intracellular part; GO:0005623 cell; GO:0005739 mitochondrion; GO:0044422 organelle part; GO:0031974 membrane-enclosed lumen; GO:0043226 organelle; GO:0043231 intracellular membrane-bounded organelle; GO:0070013 intracellular…	GO:0005524 ATP binding; GO:1901265 nucleoside phosphate binding; GO:0001882 nucleoside binding; GO:0043167 ion binding; GO:0000166 nucleotide binding; GO:0008270 zinc ion binding; GO:0097159 organic cyclic compound binding; GO:1901363 heterocyclic compound binding; GO:0032549 ribonucleoside binding; GO:0097367 carbohydrate derivative binding; GO:0046914 transition metal ion binding; GO:0052381 tR…	K00791	miaA, TRIT1; tRNA dimethylallyltransferase [EC:2.5.1.75]	hsa01100 Metabolic pathways	IPR003604; IPR027417; IPR022755;	Zinc finger, U1-type; P-loop containing nucleoside triphosphate hydrolase; Zinc finger, double-stranded RNA binding;
Q9UHK6	Alpha-methylacyl-CoA racemase OS=Homo sapiens OX=9606 GN=AMACR PE=1 SV=2	0.467	Down	0.0066589	AMACR	42.386	30.9	11	16	11	0.567	0.569	0.539	0.874	0.894	1.324	1.413	1.286	1.433	2.413	mitochondria	GO:0034440 lipid oxidation; GO:0033540 fatty acid beta-oxidation using acyl-CoA oxidase; GO:0016053 organic acid biosynthetic process; GO:1901615 organic hydroxy compound metabolic process; GO:0044699 single-organism process; GO:0009058 biosynthetic process; GO:0044255 cellular lipid metabolic process; GO:0044237 cellular metabolic process; GO:0008610 lipid biosynthetic process; GO:0071704 organi…	GO:0016020 membrane; GO:0043229 intracellular organelle; GO:0044439 peroxisomal part; GO:0071944 cell periphery; GO:0005777 peroxisome; GO:0005737 cytoplasm; GO:0044446 intracellular organelle part; GO:0044438 microbody part; GO:0044424 intracellular part; GO:0005623 cell; GO:0005739 mitochondrion; GO:0044422 organelle part; GO:0005886 plasma membrane; GO:0043226 organelle; GO:0043231 intracellul…	GO:0008111 alpha-methylacyl-CoA racemase activity; GO:0005515 protein binding; GO:0016853 isomerase activity; GO:0005102 receptor binding; GO:0003824 catalytic activity; GO:0016854 racemase and epimerase activity; GO:0005488 binding;	K01796	E5.1.99.4, AMACR, mcr; alpha-methylacyl-CoA racemase [EC:5.1.99.4]	hsa00120 Primary bile acid biosynthesis; hsa01100 Metabolic pathways; hsa04146 Peroxisome	IPR023606;	CoA-transferase family III domain;
O75947	ATP synthase subunit d, mitochondrial OS=Homo sapiens OX=9606 GN=ATP5H PE=1 SV=3	0.466	Down	8.0016e-05	ATP5H	18.491	73.3	12	25	12	0.529	0.722	0.619	0.672	0.692	1.278	1.361	1.55	1.27	1.25	cytoplasm	GO:0009116 nucleoside metabolic process; GO:0042278 purine nucleoside metabolic process; GO:0009167 purine ribonucleoside monophosphate metabolic process; GO:0090662 ATP hydrolysis coupled transmembrane transport; GO:0009117 nucleotide metabolic process; GO:0006839 mitochondrial transport; GO:0044699 single-organism process; GO:0009058 biosynthetic process; GO:0046129 purine ribonucleoside biosyn…	GO:0016020 membrane; GO:0044421 extracellular region part; GO:0098800 inner mitochondrial membrane protein complex; GO:0031090 organelle membrane; GO:0098796 membrane protein complex; GO:0031982 vesicle; GO:0005737 cytoplasm; GO:0032991 macromolecular complex; GO:0098798 mitochondrial protein complex; GO:0044424 intracellular part; GO:0005623 cell; GO:0044455 mitochondrial membrane part; GO:00444…	GO:0015075 ion transmembrane transporter activity; GO:0022892 substrate-specific transporter activity; GO:0015077 monovalent inorganic cation transmembrane transporter activity; GO:0022890 inorganic cation transmembrane transporter activity; GO:0015078 hydrogen ion transmembrane transporter activity; GO:0008324 cation transmembrane transporter activity; GO:0022891 substrate-specific transmembrane…	K02138	ATPeF0D, ATP5H, ATP7; F-type H+-transporting ATPase subunit d	hsa00190 Oxidative phosphorylation; hsa01100 Metabolic pathways; hsa04714 Thermogenesis; hsa05010 Alzheimer disease; hsa05012 Parkinson disease; hsa05016 Huntington disease
P25325	3-mercaptopyruvate sulfurtransferase OS=Homo sapiens OX=9606 GN=MPST PE=1 SV=3	0.466	Down	0.0041755	MPST	33.178	30.3	7	11	7	0.546	0.874	0.536	0.668	0.688	1.606	1.686	1.379	0.965	0.945	mitochondria	GO:0044707 single-multicellular organism process; GO:0048732 gland development; GO:0044699 single-organism process; GO:0009058 biosynthetic process; GO:0072001 renal system development; GO:0070814 hydrogen sulfide biosynthetic process; GO:0050896 response to stimulus; GO:0044237 cellular metabolic process; GO:0044272 sulfur compound biosynthetic process; GO:0000096 sulfur amino acid metabolic pro…	GO:0043229 intracellular organelle; GO:0042995 cell projection; GO:0044421 extracellular region part; GO:0030054 cell junction; GO:0031982 vesicle; GO:0005737 cytoplasm; GO:0044424 intracellular part; GO:0005623 cell; GO:0005829 cytosol; GO:0005576 extracellular region; GO:0005739 mitochondrion; GO:0045202 synapse; GO:0043231 intracellular membrane-bounded organelle; GO:0043226 organelle; GO:0070…	GO:0016784 3-mercaptopyruvate sulfurtransferase activity; GO:0042802 identical protein binding; GO:0003824 catalytic activity; GO:0005488 binding; GO:0005515 protein binding; GO:0016782 transferase activity, transferring sulfur-containing groups; GO:0004792 thiosulfate sulfurtransferase activity; GO:0016783 sulfurtransferase activity; GO:0016740 transferase activity;	K01011	TST, MPST, sseA; thiosulfate/3-mercaptopyruvate sulfurtransferase [EC:2.8.1.1 2.8.1.2]	hsa00270 Cysteine and methionine metabolism; hsa00920 Sulfur metabolism; hsa01100 Metabolic pathways; hsa04122 Sulfur relay system	IPR001763;	Rhodanese-like domain;
Q9BX68	Histidine triad nucleotide-binding protein 2, mitochondrial OS=Homo sapiens OX=9606 GN=HINT2 PE=1 SV=1	0.466	Down	0.00105565	HINT2	17.162	51.5	6	10	6	0.603	0.712	0.547	0.768	0.788	1.254	1.797	1.467	1.122	1.102	mitochondria	GO:0050794 regulation of cellular process; GO:0044707 single-multicellular organism process; GO:0007586 digestion; GO:0060255 regulation of macromolecule metabolic process; GO:0031399 regulation of protein modification process; GO:0044236 multicellular organism metabolic process; GO:0044699 single-organism process; GO:0009058 biosynthetic process; GO:2000757 negative regulation of peptidyl-lysine…	GO:0043229 intracellular organelle; GO:0043232 intracellular non-membrane-bounded organelle; GO:0005737 cytoplasm; GO:0044446 intracellular organelle part; GO:0031981 nuclear lumen; GO:0044424 intracellular part; GO:0005730 nucleolus; GO:0005623 cell; GO:0005739 mitochondrion; GO:0044422 organelle part; GO:0043228 non-membrane-bounded organelle; GO:0043226 organelle; GO:0043231 intracellular memb…	GO:0097159 organic cyclic compound binding; GO:1901363 heterocyclic compound binding; GO:0016787 hydrolase activity; GO:0000166 nucleotide binding; GO:1901265 nucleoside phosphate binding; GO:0003824 catalytic activity; GO:0005488 binding; GO:0036094 small molecule binding;				IPR011146;	HIT-like domain;
P24539	ATP synthase F(0) complex subunit B1, mitochondrial OS=Homo sapiens OX=9606 GN=ATP5F1 PE=1 SV=2	0.465	Down	3.7052e-05	ATP5F1	28.908	39.1	13	37	13	0.568	0.736	0.599	0.67	0.69	1.358	1.484	1.444	1.243	1.223	mitochondria	GO:0009116 nucleoside metabolic process; GO:0042278 purine nucleoside metabolic process; GO:0009167 purine ribonucleoside monophosphate metabolic process; GO:0090662 ATP hydrolysis coupled transmembrane transport; GO:0007420 brain development; GO:0009117 nucleotide metabolic process; GO:0006839 mitochondrial transport; GO:0044699 single-organism process; GO:0009058 biosynthetic process; GO:004612…	GO:0016020 membrane; GO:0044421 extracellular region part; GO:0098800 inner mitochondrial membrane protein complex; GO:0031090 organelle membrane; GO:0098796 membrane protein complex; GO:0031982 vesicle; GO:0005737 cytoplasm; GO:0032991 macromolecular complex; GO:0098798 mitochondrial protein complex; GO:0044424 intracellular part; GO:0044455 mitochondrial membrane part; GO:0005623 cell; GO:00444…	GO:0015075 ion transmembrane transporter activity; GO:0005488 binding; GO:0022892 substrate-specific transporter activity; GO:0005515 protein binding; GO:0015077 monovalent inorganic cation transmembrane transporter activity; GO:0022890 inorganic cation transmembrane transporter activity; GO:0015078 hydrogen ion transmembrane transporter activity; GO:0008324 cation transmembrane transporter activ…	K02127	ATPeF0B, ATP5F1, ATP4; F-type H+-transporting ATPase subunit b	hsa00190 Oxidative phosphorylation; hsa01100 Metabolic pathways; hsa04714 Thermogenesis; hsa05010 Alzheimer disease; hsa05012 Parkinson disease; hsa05016 Huntington disease
P53597	Succinate--CoA ligase [ADP/GDP-forming] subunit alpha, mitochondrial OS=Homo sapiens OX=9606 GN=SUCLG1 PE=1 SV=4	0.465	Down	1.67012e-05	SUCLG1	36.249	24.3	8	28	8	0.586	0.673	0.654	0.684	0.504	1.43	1.475	1.473	1.207	1.187	mitochondria	GO:0072350 tricarboxylic acid metabolic process; GO:0055114 oxidation-reduction process; GO:0044281 small molecule metabolic process; GO:0044763 single-organism cellular process; GO:0006099 tricarboxylic acid cycle; GO:0044699 single-organism process; GO:0044238 primary metabolic process; GO:0044237 cellular metabolic process; GO:0045333 cellular respiration; GO:0071704 organic substance metaboli…	GO:0016020 membrane; GO:0044421 extracellular region part; GO:0031090 organelle membrane; GO:0071944 cell periphery; GO:0005737 cytoplasm; GO:0031982 vesicle; GO:0044424 intracellular part; GO:0005623 cell; GO:0044422 organelle part; GO:0005740 mitochondrial envelope; GO:0031974 membrane-enclosed lumen; GO:0070062 extracellular exosome; GO:0070013 intracellular organelle lumen; GO:0005622 intrace…	GO:0003723 RNA binding; GO:1901265 nucleoside phosphate binding; GO:0016405 CoA-ligase activity; GO:0016874 ligase activity; GO:0016877 ligase activity, forming carbon-sulfur bonds; GO:0000166 nucleotide binding; GO:0048037 cofactor binding; GO:0004776 succinate-CoA ligase (GDP-forming) activity; GO:0004775 succinate-CoA ligase (ADP-forming) activity; GO:1901363 heterocyclic compound binding; GO:…	K01899	LSC1; succinyl-CoA synthetase alpha subunit [EC:6.2.1.4 6.2.1.5]	hsa00020 Citrate cycle (TCA cycle); hsa00640 Propanoate metabolism; hsa01100 Metabolic pathways; hsa01200 Carbon metabolism	IPR005811; IPR016040; IPR003781; IPR016102;	ATP-citrate lyase/succinyl-CoA ligase; NAD(P)-binding domain; CoA-binding; Succinyl-CoA synthetase-like;
Q5JTJ3	Cytochrome c oxidase assembly factor 6 homolog OS=Homo sapiens OX=9606 GN=COA6 PE=1 SV=1	0.465	Down	1.9669e-05	COA6	14.116	23.2	3	7	3	0.574	0.714	0.603	0.72	0.74	1.372	1.504	1.405	1.331	1.311	extracellular	GO:0044085 cellular component biogenesis; GO:0009116 nucleoside metabolic process; GO:0042278 purine nucleoside metabolic process; GO:0009167 purine ribonucleoside monophosphate metabolic process; GO:0009117 nucleotide metabolic process; GO:0044699 single-organism process; GO:0044237 cellular metabolic process; GO:0006796 phosphate-containing compound metabolic process; GO:0051234 establishment o…	GO:0016020 membrane; GO:0043229 intracellular organelle; GO:0044429 mitochondrial part; GO:0071944 cell periphery; GO:0044446 intracellular organelle part; GO:0031967 organelle envelope; GO:0005737 cytoplasm; GO:0044424 intracellular part; GO:0005623 cell; GO:0005739 mitochondrion; GO:0044422 organelle part; GO:0005886 plasma membrane; GO:0005740 mitochondrial envelope; GO:0043231 intracellular m…	GO:0003723 RNA binding; GO:0015075 ion transmembrane transporter activity; GO:0043167 ion binding; GO:0022892 substrate-specific transporter activity; GO:0005515 protein binding; GO:0015077 monovalent inorganic cation transmembrane transporter activity; GO:0005507 copper ion binding; GO:0016676 oxidoreductase activity, acting on a heme group of donors, oxygen as acceptor; GO:0016675 oxidoreductas…	K18179	COA6; cytochrome c oxidase assembly factor 6	hsa04714 Thermogenesis
Q96C01	Protein FAM136A OS=Homo sapiens OX=9606 GN=FAM136A PE=1 SV=1	0.464	Down	3.8578e-05	FAM136A	15.641	35.5	5	7	5	0.569	0.653	0.62	0.75	0.77	1.496	1.488	1.348	1.258	1.238	extracellular		GO:0044424 intracellular part; GO:0005623 cell; GO:0044464 cell part; GO:0005622 intracellular; GO:0005737 cytoplasm;
Q9UI12	V-type proton ATPase subunit H OS=Homo sapiens OX=9606 GN=ATP6V1H PE=1 SV=1	0.464	Down	1.6271e-06	ATP6V1H	55.882	35.4	13	23	13	0.666	0.611	0.58	0.689	0.709	1.418	1.412	1.272	1.383	1.363	cytoplasm	GO:0044700 single organism signaling; GO:0065008 regulation of biological quality; GO:0008286 insulin receptor signaling pathway; GO:0007166 cell surface receptor signaling pathway; GO:0090662 ATP hydrolysis coupled transmembrane transport; GO:0015988 energy coupled proton transmembrane transport, against electrochemical gradient; GO:0030641 regulation of cellular pH; GO:0030004 cellular monovale…	GO:0016020 membrane; GO:0044421 extracellular region part; GO:0031090 organelle membrane; GO:0098796 membrane protein complex; GO:0071944 cell periphery; GO:0031982 vesicle; GO:0005737 cytoplasm; GO:0032991 macromolecular complex; GO:0044424 intracellular part; GO:0033176 proton-transporting V-type ATPase complex; GO:0005623 cell; GO:0044422 organelle part; GO:0005765 lysosomal membrane; GO:00700…	GO:0042625 ATPase coupled ion transmembrane transporter activity; GO:0015399 primary active transmembrane transporter activity; GO:0022892 substrate-specific transporter activity; GO:0016817 hydrolase activity, acting on acid anhydrides; GO:0044769 ATPase activity, coupled to transmembrane movement of ions, rotational mechanism; GO:0015077 monovalent inorganic cation transmembrane transporter act…	K02144	ATPeV1H; V-type H+-transporting ATPase subunit H	hsa00190 Oxidative phosphorylation; hsa01100 Metabolic pathways; hsa04142 Lysosome; hsa04145 Phagosome; hsa04150 mTOR signaling pathway; hsa04721 Synaptic vesicle cycle; hsa05110 Vibrio cholerae infection; hsa05120 Epithelial cell signaling in Helicobacter pylori infection; hsa05152 Tuberculosis; hsa05165 Human papillomavirus infection; hsa05323 Rheumatoid arthritis	IPR011987; IPR011989; IPR016024;	ATPase, V1 complex, subunit H, C-terminal; Armadillo-like helical; Armadillo-type fold;
[truncated: 395 more rows]
