# Supplementary material for: Quantitative proteomic analysis reveals sophisticated metabolic alteration and identifies FMNL1 as a prognostic marker in clear cell renal cell carcinoma
Source: J Cancer. 2021 Sep 9;12(21):6563–75. doi: 10.7150/jca.62309 (PMC8489142; doi:10.7150/jca.62309)
Supplement: Supplementary file 2 — Supplementary table 2. [file jcav12p6563s2.xlsx]

## Sheet: Supplementary Table S2
EntrezID	logFC	AveExpr	t	P.Value	adj.P.Val	B	Gene Symbols	Gene Name
768	9.6206	9.8903	30.228	2.38e-102	7.61e-100	223.09	CA9	carbonic anhydrase 9
2173	8.1393	7.6599	16.646	6.32e-47	9.47e-46	95.767	FABP7	fatty acid binding protein 7
6531	7.11	8.7587	17.166	4.25e-49	7.23e-48	100.75	SLC6A3	solute carrier family 6 member 3
139728	6.8674	7.957	18.764	8.47e-56	2.12e-54	116.14	PNCK	pregnancy up-regulated nonubiquitous CaM kinase
4885	6.7673	8.8654	19.758	5.55e-60	1.81e-58	125.75	NPTX2	neuronal pentraxin 2
970	6.6736	7.3522	20.367	1.54e-62	5.79e-61	131.63	CD70	CD70 molecule
56901	6.5918	12.963	26.276	6.91e-87	1.09e-84	187.57	NDUFA4L2	NDUFA4 mitochondrial complex associated like 2
7130	6.2628	7.8869	21.64	7.17e-68	3.76e-66	143.88	TNFAIP6	TNF alpha induced protein 6
2172	6.0976	6.0503	20.953	5.38e-65	2.42e-63	137.27	FABP6	fatty acid binding protein 6
2563	5.8578	6.7536	28.993	1.32e-97	3.39e-95	212.19	GABRD	gamma-aminobutyric acid type A receptor subunit delta
91522	5.6855	10.114	21.859	8.75e-69	4.98e-67	145.98	COL23A1	collagen type XXIII alpha 1 chain
51129	5.6297	12.434	23.421	2.89e-75	2.21e-73	160.87	ANGPTL4	angiopoietin like 4
2899	5.501	7.596	23.135	4.37e-74	3.13e-72	158.16	GRIK3	glutamate ionotropic receptor kainate type subunit 3
80307	5.4764	6.4638	20.727	4.77e-64	1.99e-62	135.09	FER1L4	fer-1 like family member 4 (pseudogene)
341	5.3922	9.3832	24.731	1.22e-80	1.31e-78	173.22	APOC1	apolipoprotein C1
389336	5.3772	4.6474	14.117	1.47e-36	1.25e-35	71.978	C5orf46	chromosome 5 open reading frame 46
8448	5.3403	6.5944	19.459	1.01e-58	3e-57	122.86	DOC2A	double C2 domain alpha
157313	5.3391	7.3161	25.453	1.42e-83	1.89e-81	179.96	CDCA2	cell division cycle associated 2
26220	5.3216	8.9572	21.887	6.69e-69	3.86e-67	146.24	DGCR5	DiGeorge syndrome critical region gene 5
3299	5.3026	8.1923	23.692	2.2e-76	1.81e-74	163.44	HSF4	heat shock transcription factor 4
26579	5.2875	5.5076	13.695	7.16e-35	5.58e-34	68.111	MYEOV	myeloma overexpressed
5169	5.2618	10.834	16.856	8.43e-48	1.33e-46	97.776	ENPP3	ectonucleotide pyrophosphatase/phosphodiesterase 3
27181	5.2257	5.9183	25.729	1.09e-84	1.59e-82	182.52	SIGLEC8	sialic acid binding Ig like lectin 8
84634	5.1556	4.8507	15.313	2.05e-41	2.24e-40	83.116	KISS1R	KISS1 receptor
1029	4.977	5.5107	31.215	4.4e-106	1.56e-103	231.66	CDKN2A	cyclin dependent kinase inhibitor 2A
10993	4.9226	6.5617	23.191	2.56e-74	1.86e-72	158.69	SDS	serine dehydratase
8614	4.7541	10.285	26.602	3.41e-88	5.99e-86	190.57	STC2	stanniocalcin 2
5820	4.7408	6.2581	34.229	3.66e-117	2.04e-114	257.1	PVT1	Pvt1 oncogene
8701	4.6355	7.3087	13.134	1.18e-32	8.15e-32	63.029	DNAH11	dynein axonemal heavy chain 11
6362	4.6072	5.4975	14.162	9.73e-37	8.31e-36	72.39	CCL18	C-C motif chemokine ligand 18
718	4.5931	13.776	19.739	6.69e-60	2.17e-58	125.57	C3	complement C3
1573	4.5595	9.6838	15.598	1.38e-42	1.61e-41	85.809	CYP2J2	cytochrome P450 family 2 subfamily J member 2
4837	4.5549	12.541	20.001	5.29e-61	1.82e-59	128.1	NNMT	nicotinamide N-methyltransferase
5744	4.5416	6.6693	13.385	1.21e-33	8.81e-33	65.293	PTHLH	parathyroid hormone like hormone
54209	4.5314	7.7261	26.452	1.36e-87	2.25e-85	189.19	TREM2	triggering receptor expressed on myeloid cells 2
79444	4.465	4.5033	12.56	2.01e-30	1.23e-29	57.914	BIRC7	baculoviral IAP repeat containing 7
6664	4.391	5.0663	18.145	3.38e-53	7.28e-52	110.17	SOX11	SRY-box transcription factor 11
112399	4.2189	12.36	21.537	1.93e-67	9.69e-66	142.89	EGLN3	egl-9 family hypoxia inducible factor 3
1404	4.2	6.8922	15.521	2.86e-42	3.27e-41	85.082	HAPLN1	hyaluronan and proteoglycan link protein 1
53833	4.1939	5.5884	12.2	4.85e-29	2.75e-28	54.751	IL20RB	interleukin 20 receptor subunit beta
2847	4.1569	5.2901	12.063	1.61e-28	8.86e-28	53.558	MCHR1	melanin concentrating hormone receptor 1
7941	4.0957	6.0669	20.212	6.91e-62	2.51e-60	130.13	PLA2G7	phospholipase A2 group VII
50509	4.0738	8.4491	24.718	1.38e-80	1.47e-78	173.1	COL5A3	collagen type V alpha 3 chain
27299	4.0636	4.7475	14.763	3.6e-39	3.52e-38	77.969	ADAMDEC1	ADAM like decysin 1
8989	4.0457	5.6709	16.578	1.21e-46	1.79e-45	95.122	TRPA1	transient receptor potential cation channel subfamily A member 1
11247	4.0312	7.388	17.986	1.56e-52	3.22e-51	108.64	NXPH4	neurexophilin 4
6676	4.0103	8.3476	28.796	7.75e-97	1.91e-94	210.43	SPAG4	sperm associated antigen 4
3620	4.0097	8.1397	18.949	1.41e-56	3.65e-55	117.93	IDO1	"indoleamine 2,3-dioxygenase 1"
113146	4.0064	10.437	19.536	4.81e-59	1.48e-57	123.6	AHNAK2	AHNAK nucleoprotein 2
3625	4.0048	9.3755	22.322	1.03e-70	6.55e-69	150.41	INHBB	inhibin subunit beta B
1356	3.9726	11.279	10.763	1.04e-23	4.49e-23	42.55	CP	ceruloplasmin
29943	3.9413	4.6333	12.382	9.83e-30	5.8e-29	56.338	PADI1	peptidyl arginine deiminase 1
949	3.9293	11.216	26.623	2.83e-88	5.04e-86	190.76	SCARB1	scavenger receptor class B member 1
387695	3.8952	4.1155	9.5023	2.55e-19	8.78e-19	32.528	C10orf99	chromosome 10 open reading frame 99
4605	3.8839	5.6594	19.795	3.91e-60	1.29e-58	126.1	MYBL2	MYB proto-oncogene like 2
9956	3.867	4.9687	15.568	1.84e-42	2.13e-41	85.521	HS3ST2	heparan sulfate-glucosamine 3-sulfotransferase 2
10050	3.8625	7.869	10.887	3.71e-24	1.63e-23	43.575	SLC17A4	solute carrier family 17 member 4
3687	3.8621	8.3343	23.841	5.37e-77	4.56e-75	164.84	ITGAX	integrin subunit alpha X
25787	3.8515	6.4713	20.779	2.89e-64	1.23e-62	135.59	DGCR9	DiGeorge syndrome critical region gene 9
247	3.8432	4.5262	15.648	8.6e-43	1.02e-41	86.279	ALOX15B	arachidonate 15-lipoxygenase type B
11082	3.8093	11.348	22.989	1.76e-73	1.23e-71	156.77	ESM1	endothelial cell specific molecule 1
115273	3.798	6.1923	15.727	4.07e-43	4.93e-42	87.023	RAB42	"RAB42, member RAS oncogene family"
54437	3.7808	10.552	18.371	3.78e-54	8.64e-53	112.35	SEMA5B	semaphorin 5B
10563	3.7499	4.557	11.554	1.32e-26	6.6e-26	49.173	CXCL13	C-X-C motif chemokine ligand 13
5228	3.7292	9.7627	16.006	2.86e-44	3.68e-43	89.671	PGF	placental growth factor
11148	3.7169	8.7649	10.362	2.79e-22	1.13e-21	39.287	HHLA2	HERV-H LTR-associating 2
3099	3.7105	10.025	23.179	2.89e-74	2.09e-72	158.57	HK2	hexokinase 2
132332	3.689	3.6452	18.3	7.56e-54	1.7e-52	111.66	TMEM155	transmembrane protein 155
3311	3.6872	6.1806	16.864	7.75e-48	1.23e-46	97.859	HSPA7	heat shock protein family A (Hsp70) member 7
8744	3.6761	6.3824	18.231	1.47e-53	3.23e-52	111	TNFSF9	TNF superfamily member 9
56159	3.6498	4.4971	11.026	1.17e-24	5.29e-24	44.724	TEX11	testis expressed 11
3681	3.5832	3.5332	16.706	3.56e-47	5.46e-46	96.34	ITGAD	integrin subunit alpha D
440836	3.5748	7.104	21.41	6.53e-67	3.2e-65	141.67	ODF3B	outer dense fiber of sperm tails 3B
2214	3.5739	10.821	22.305	1.21e-70	7.65e-69	150.25	FCGR3A	Fc fragment of IgG receptor IIIa
7903	3.5618	9.3433	24.436	1.95e-79	1.92e-77	170.45	ST8SIA4	"ST8 alpha-N-acetyl-neuraminide alpha-2,8-sialyltransferase 4"
4015	3.5611	10.877	14.219	5.76e-37	4.99e-36	72.913	LOX	lysyl oxidase
392255	3.5573	6.8467	14.031	3.27e-36	2.71e-35	71.185	GDF6	growth differentiation factor 6
340547	3.5182	4.9003	16.125	9.17e-45	1.21e-43	90.805	VSIG1	V-set and immunoglobulin domain containing 1
148229	3.4989	5.9428	16.436	4.72e-46	6.73e-45	93.762	ATP8B3	ATPase phospholipid transporting 8B3
113457	3.4963	3.7411	9.5015	2.57e-19	8.83e-19	32.522	TUBA3D	tubulin alpha 3d
11006	3.4883	7.6541	19.457	1.03e-58	3.07e-57	122.84	LILRB4	leukocyte immunoglobulin like receptor B4
7293	3.468	6.3303	20.726	4.79e-64	2e-62	135.09	TNFRSF4	TNF receptor superfamily member 4
4283	3.4653	9.348	15.344	1.53e-41	1.68e-40	83.411	CXCL9	C-X-C motif chemokine ligand 9
10590	3.4568	7.1441	9.2883	1.32e-18	4.34e-18	30.9	SCGN	"secretagogin, EF-hand calcium binding protein"
3135	3.4515	8.358	15.761	2.94e-43	3.58e-42	87.349	HLA-G	"major histocompatibility complex, class I, G"
1118	3.4458	5.0371	9.8239	2.07e-20	7.54e-20	35.017	CHIT1	chitinase 1
146850	3.4276	5.2664	21.144	8.49e-66	4.03e-64	139.11	PIK3R6	phosphoinositide-3-kinase regulatory subunit 6
5996	3.4125	10.15	18.018	1.15e-52	2.41e-51	108.94	RGS1	regulator of G protein signaling 1
3486	3.3872	14.589	18.397	2.94e-54	6.76e-53	112.6	IGFBP3	insulin like growth factor binding protein 3
1002	3.3862	5.4318	9.4917	2.77e-19	9.52e-19	32.447	CDH4	cadherin 4
84699	3.3756	6.8233	9.4465	3.93e-19	1.34e-18	32.101	CREB3L3	cAMP responsive element binding protein 3 like 3
4818	3.37	7.9188	18.736	1.11e-55	2.76e-54	115.87	NKG7	natural killer cell granule protein 7
7535	3.3698	6.2763	18.013	1.21e-52	2.51e-51	108.9	ZAP70	zeta chain of T cell receptor associated protein kinase 70
89885	3.3513	4.2483	21.143	8.59e-66	4.06e-64	139.1	FATE1	fetal and adult testis expressed 1
6319	3.3472	12.328	19.474	8.76e-59	2.63e-57	123	SCD	stearoyl-CoA desaturase
89790	3.3435	7.5346	20.91	8.11e-65	3.59e-63	136.86	SIGLEC10	sialic acid binding Ig like lectin 10
207107	3.3401	3.0078	17.799	9.55e-52	1.88e-50	106.84	SFTA1P	"surfactant associated 1, lncRNA"
121601	3.3366	5.6506	13.073	2.05e-32	1.4e-31	62.479	ANO4	anoctamin 4
81831	3.3295	9.6523	23.237	1.66e-74	1.23e-72	159.12	NETO2	neuropilin and tolloid like 2
401647	3.325	5.0637	17.246	1.98e-49	3.45e-48	101.51	GOLGA7B	golgin A7 family member B
9833	3.3159	5.2048	20.813	2.08e-64	8.98e-63	135.92	MELK	maternal embryonic leucine zipper kinase
146909	3.3124	4.6815	20.001	5.33e-61	1.83e-59	128.09	KIF18B	kinesin family member 18B
3560	3.311	8.2942	21.605	1e-67	5.18e-66	143.55	IL2RB	interleukin 2 receptor subunit beta
3580	3.3064	4.5106	13.138	1.14e-32	7.88e-32	63.066	CXCR2P1	C-X-C motif chemokine receptor 2 pseudogene 1
8318	3.2953	4.4653	20.196	8.05e-62	2.9e-60	129.98	CDC45	cell division cycle 45
146722	3.2891	5.8662	22.369	6.58e-71	4.3e-69	150.85	CD300LF	CD300 molecule like family member f
53904	3.2863	6.5342	14.006	4.1e-36	3.39e-35	70.958	MYO3A	myosin IIIA
8996	3.2847	10.142	25.352	3.67e-83	4.84e-81	179.01	NOL3	nucleolar protein 3
51305	3.2735	4.4362	13.209	5.99e-33	4.21e-32	63.704	KCNK9	potassium two pore domain channel subfamily K member 9
8771	3.2697	6.9639	15.012	3.5e-40	3.61e-39	80.29	TNFRSF6B	TNF receptor superfamily member 6b
925	3.2643	8.0753	14.621	1.36e-38	1.29e-37	76.645	CD8A	CD8a molecule
163175	3.2614	8.6712	11.306	1.09e-25	5.19e-25	47.075	LGI4	leucine rich repeat LGI family member 4
7422	3.2564	14.078	20.705	5.88e-64	2.43e-62	134.88	VEGFA	vascular endothelial growth factor A
2026	3.2555	11.076	19.5	6.79e-59	2.07e-57	123.25	ENO2	enolase 2
4318	3.252	7.0437	12.051	1.8e-28	9.88e-28	53.448	MMP9	matrix metallopeptidase 9
914	3.2515	7.8085	16.282	2.06e-45	2.83e-44	92.294	CD2	CD2 molecule
10859	3.2485	7.4304	24.931	1.87e-81	2.19e-79	175.09	LILRB1	leukocyte immunoglobulin like receptor B1
2209	3.2477	6.8206	18.418	2.39e-54	5.54e-53	112.81	FCGR1A	Fc fragment of IgG receptor Ia
10669	3.2462	8.107	13.841	1.88e-35	1.51e-34	69.439	CGREF1	cell growth regulator with EF-hand domain 1
641649	3.2383	8.8876	16.57	1.31e-46	1.94e-45	95.039	TMEM91	transmembrane protein 91
285	3.2362	10.357	18.987	9.75e-57	2.56e-55	118.3	ANGPT2	angiopoietin 2
85329	3.2336	4.339	10.24	7.52e-22	2.97e-21	38.304	LGALS12	galectin 12
64098	3.2307	7.9249	21.962	3.24e-69	1.91e-67	146.97	PARVG	parvin gamma
9123	3.2242	11.566	21.839	1.05e-68	5.94e-67	145.79	SLC16A3	solute carrier family 16 member 3
118663	3.2212	3.8924	15.972	3.96e-44	5.06e-43	89.345	BTBD16	BTB domain containing 16
23551	3.215	7.3451	19.718	8.24e-60	2.67e-58	125.36	RASD2	RASD family member 2
10882	3.2096	6.8675	9.0292	9.38e-18	2.96e-17	28.96	C1QL1	complement C1q like 1
1749	3.1966	4.6856	19.091	3.56e-57	9.54e-56	119.3	DLX5	distal-less homeobox 5
115362	3.1882	8.162	15.596	1.41e-42	1.65e-41	85.783	GBP5	guanylate binding protein 5
23533	3.1842	7.7182	23.442	2.36e-75	1.83e-73	161.07	PIK3R5	phosphoinositide-3-kinase regulatory subunit 5
2999	3.1826	6.0591	18.675	2e-55	4.9e-54	115.29	GZMH	granzyme H
140	3.1776	7.5207	20.97	4.55e-65	2.06e-63	137.44	ADORA3	adenosine A3 receptor
3003	3.1749	7.283	12.671	7.53e-31	4.72e-30	58.893	GZMK	granzyme K
29128	3.1733	5.6212	20.779	2.87e-64	1.22e-62	135.6	UHRF1	ubiquitin like with PHD and ring finger domains 1
8497	3.1733	7.7913	12.575	1.78e-30	1.09e-29	58.04	PPFIA4	PTPRF interacting protein alpha 4
6373	3.1706	6.1126	14.038	3.06e-36	2.54e-35	71.25	CXCL11	C-X-C motif chemokine ligand 11
915	3.1542	6.4924	15.101	1.51e-40	1.59e-39	81.126	CD3D	CD3d molecule
153218	3.1532	3.5892	9.7133	4.94e-20	1.77e-19	34.155	SPINK13	serine peptidase inhibitor Kazal type 13
3001	3.147	7.4565	16.909	5.06e-48	8.04e-47	98.284	GZMA	granzyme A
6913	3.1469	5.6588	16.068	1.58e-44	2.05e-43	90.265	TBX15	T-box transcription factor 15
10578	3.1419	6.5102	18.143	3.44e-53	7.4e-52	110.15	GNLY	granulysin
10246	3.1368	4.8174	11.509	1.94e-26	9.59e-26	48.793	SLC17A2	solute carrier family 17 member 2
116986	3.1363	6.5401	24.305	6.68e-79	6.15e-77	169.22	AGAP2	"ArfGAP with GTPase domain, ankyrin repeat and PH domain 2"
11065	3.1334	5.7754	17.534	1.23e-50	2.31e-49	104.28	UBE2C	ubiquitin conjugating enzyme E2 C
9088	3.1252	4.6621	20.602	1.59e-63	6.31e-62	133.89	PKMYT1	"protein kinase, membrane associated tyrosine/threonine 1"
55423	3.1235	5.0108	13.788	3.05e-35	2.41e-34	68.961	SIRPG	signal regulatory protein gamma
6352	3.1147	9.4781	16.788	1.61e-47	2.5e-46	97.13	CCL5	C-C motif chemokine ligand 5
1521	3.1124	7.0233	16.144	7.64e-45	1.01e-43	90.987	CTSW	cathepsin W
203100	3.1102	3.0765	15.002	3.84e-40	3.95e-39	80.199	HTRA4	HtrA serine peptidase 4
58504	3.1073	6.3953	25.475	1.16e-83	1.6e-81	180.16	ARHGAP22	Rho GTPase activating protein 22
10687	3.1017	9.9303	15.112	1.36e-40	1.44e-39	81.231	PNMA2	PNMA family member 2
64005	3.0996	7.4605	19.023	6.88e-57	1.83e-55	118.65	MYO1G	myosin IG
1890	3.0983	10.114	20.756	3.61e-64	1.52e-62	135.37	TYMP	thymidine phosphorylase
152789	3.0977	3.7778	15.18	7.19e-41	7.71e-40	81.868	JAKMIP1	janus kinase and microtubule interacting protein 1
283431	3.0968	7.217	16.17	6.01e-45	8.01e-44	91.226	GAS2L3	growth arrest specific 2 like 3
939	3.0909	6.6938	13.423	8.6e-34	6.28e-33	65.635	CD27	CD27 molecule
356	3.0877	4.6056	16.171	5.93e-45	7.92e-44	91.238	FASLG	Fas ligand
259266	3.0871	6.0796	17.712	2.21e-51	4.27e-50	106	ASPM	abnormal spindle microtubule assembly
7450	3.0856	13.571	17.675	3.15e-51	6.04e-50	105.65	VWF	von Willebrand factor
26154	3.079	5.899	12.114	1.03e-28	5.76e-28	54	ABCA12	ATP binding cassette subfamily A member 12
257101	3.0784	4.3747	15.672	6.85e-43	8.14e-42	86.505	ZNF683	zinc finger protein 683
10024	3.0776	4.6177	18.06	7.69e-53	1.63e-51	109.35	TROAP	trophinin associated protein
491	3.0766	6.7071	11.851	1.02e-27	5.36e-27	51.724	ATP2B2	ATPase plasma membrane Ca2+ transporting 2
8530	3.0763	7.2038	16.869	7.42e-48	1.17e-46	97.902	CST7	cystatin F
864	3.0729	8.2153	20.58	1.97e-63	7.78e-62	133.68	RUNX3	RUNX family transcription factor 3
3120	3.0714	6.8682	14.992	4.22e-40	4.33e-39	80.104	HLA-DQB2	"major histocompatibility complex, class II, DQ beta 2"
3627	3.0623	8.2603	14.219	5.73e-37	4.97e-36	72.918	CXCL10	C-X-C motif chemokine ligand 10
84174	3.062	5.7692	17.485	1.98e-50	3.64e-49	103.81	SLA2	Src like adaptor 2
2833	3.0619	5.6542	14.981	4.66e-40	4.78e-39	80.005	CXCR3	C-X-C motif chemokine receptor 3
55355	3.061	5.1859	18.886	2.58e-56	6.57e-55	117.33	HJURP	Holliday junction recognition protein
7226	3.0602	7.3597	20.603	1.57e-63	6.26e-62	133.9	TRPM2	transient receptor potential cation channel subfamily M member 2
3362	3.0593	2.6714	10.772	9.69e-24	4.18e-23	42.623	HTR6	5-hydroxytryptamine receptor 6
11314	3.059	7.9562	22.049	1.41e-69	8.49e-68	147.8	CD300A	CD300a molecule
162461	3.0565	5.5525	9.3104	1.12e-18	3.69e-18	31.067	TMEM92	transmembrane protein 92
9787	3.0462	4.9596	17.924	2.87e-52	5.81e-51	108.04	DLGAP5	DLG associated protein 5
56154	3.0395	3.9683	8.0964	8.1e-15	2.16e-14	22.279	TEX15	"testis expressed 15, meiosis and synapsis associated"
3604	3.033	4.3157	12.212	4.39e-29	2.5e-28	54.849	TNFRSF9	TNF receptor superfamily member 9
149628	3.0308	5.2297	15.351	1.42e-41	1.57e-40	83.48	PYHIN1	pyrin and HIN domain family member 1
9212	3.0261	4.5376	18.165	2.77e-53	6e-52	110.37	AURKB	aurora kinase B
8320	3.0251	5.4566	14.66	9.44e-39	9.03e-38	77.008	EOMES	eomesodermin
10112	3.0227	6.0935	17.091	8.77e-49	1.47e-47	100.03	KIF20A	kinesin family member 20A
26222	3.0192	3.8206	17.477	2.14e-50	3.91e-49	103.73	DGCR10	DiGeorge syndrome critical region gene 10
7852	3.018	11.398	24.523	8.64e-80	8.78e-78	171.26	CXCR4	C-X-C motif chemokine receptor 4
56253	3.0176	4.7071	15.751	3.22e-43	3.92e-42	87.258	CRTAM	cytotoxic and regulatory T cell molecule
699	3.0132	5.7844	17.837	6.58e-52	1.31e-50	107.21	BUB1	BUB1 mitotic checkpoint serine/threonine kinase
219855	3.0131	7.7468	19.651	1.58e-59	5.03e-58	124.71	SLC37A2	solute carrier family 37 member 2
9242	2.9951	8.5281	15.205	5.68e-41	6.1e-40	82.102	MSC	musculin
29851	2.9872	3.9907	15.151	9.46e-41	1.01e-39	81.593	ICOS	inducible T cell costimulator
79365	2.984	10.849	22.425	3.85e-71	2.57e-69	151.39	BHLHE41	basic helix-loop-helix family member e41
10538	2.9812	5.107	16.568	1.32e-46	1.95e-45	95.029	BATF	basic leucine zipper ATF-like transcription factor
713	2.9801	11.432	18.176	2.49e-53	5.41e-52	110.47	C1QB	complement C1q B chain
85479	2.976	3.2351	14.769	3.4e-39	3.34e-38	78.025	DNAJC5B	DnaJ heat shock protein family (Hsp40) member C5 beta
5967	2.9672	6.7397	6.247	1.14e-09	2.3e-09	10.627	REG1A	regenerating family member 1 alpha
221416	2.9657	8.6446	12.683	6.8e-31	4.27e-30	58.995	C6orf223	chromosome 6 open reading frame 223
54898	2.9548	5.446	14.872	1.29e-39	1.3e-38	78.987	ELOVL2	ELOVL fatty acid elongase 2
79690	2.9541	7.7546	21.843	1.01e-68	5.75e-67	145.83	GAL3ST4	galactose-3-O-sulfotransferase 4
128239	2.9515	6.4563	17.719	2.07e-51	4e-50	106.07	IQGAP3	IQ motif containing GTPase activating protein 3
6614	2.95	8.0244	16.543	1.69e-46	2.48e-45	94.785	SIGLEC1	sialic acid binding Ig like lectin 1
924	2.9498	6.2304	16.059	1.72e-44	2.23e-43	90.179	CD7	CD7 molecule
10225	2.9445	6.956	15.938	5.44e-44	6.89e-43	89.029	CD96	CD96 molecule
170679	2.9333	4.3118	16.797	1.48e-47	2.3e-46	97.214	PSORS1C1	psoriasis susceptibility 1 candidate 1
916	2.9325	8.122	14.626	1.3e-38	1.24e-37	76.691	CD3E	CD3e molecule
57823	2.9291	7.5835	15.207	5.56e-41	5.98e-40	82.123	SLAMF7	SLAM family member 7
1441	2.929	7.4933	18.226	1.54e-53	3.38e-52	110.95	CSF3R	colony stimulating factor 3 receptor
402665	2.9288	3.5614	7.9317	2.54e-14	6.59e-14	21.152	IGLON5	IgLON family member 5
4288	2.9275	8.0819	18.62	3.4e-55	8.24e-54	114.76	MKI67	marker of proliferation Ki-67
2210	2.9174	6.7483	18.108	4.8e-53	1.03e-51	109.82	FCGR1B	Fc fragment of IgG receptor Ib
9051	2.9159	5.9785	15.62	1.12e-42	1.32e-41	86.015	PSTPIP1	proline-serine-threonine phosphatase interacting protein 1
919	2.9109	6.9105	19.099	3.3e-57	8.85e-56	119.38	CD247	CD247 molecule
4017	2.9107	10.347	17.368	6.12e-50	1.08e-48	102.69	LOXL2	lysyl oxidase like 2
332	2.9089	5.3137	17.047	1.35e-48	2.22e-47	99.605	BIRC5	baculoviral IAP repeat containing 5
6507	2.9058	7.9206	16.303	1.67e-45	2.32e-44	92.5	SLC1A3	solute carrier family 1 member 3
7153	2.9057	8.0216	18.111	4.66e-53	9.98e-52	109.85	TOP2A	DNA topoisomerase II alpha
3903	2.8953	8.8254	20.062	2.93e-61	1.02e-59	128.69	LAIR1	leukocyte associated immunoglobulin like receptor 1
54518	2.8948	9.3456	16.134	8.43e-45	1.12e-43	90.889	APBB1IP	amyloid beta precursor protein binding family B member 1 interacting protein
64926	2.8942	7.604	22.096	9e-70	5.46e-68	148.24	RASAL3	RAS protein activator like 3
201633	2.8941	5.4452	14.118	1.46e-36	1.24e-35	71.989	TIGIT	T cell immunoreceptor with Ig and ITIM domains
53347	2.8934	4.6723	14.626	1.31e-38	1.24e-37	76.685	UBASH3A	ubiquitin associated and SH3 domain containing A
79570	2.8869	4.1096	13.342	1.79e-33	1.29e-32	64.906	NKAIN1	sodium/potassium transporting ATPase interacting 1
5460	2.8827	7.1242	14.577	2.05e-38	1.93e-37	76.237	POU5F1	POU class 5 homeobox 1
123	2.8812	13.402	16.045	1.97e-44	2.55e-43	90.043	PLIN2	perilipin 2
89857	2.8787	7.3867	20.191	8.42e-62	3.03e-60	129.93	KLHL6	kelch like family member 6
10261	2.8778	6.8308	17.835	6.75e-52	1.34e-50	107.18	IGSF6	immunoglobulin superfamily member 6
3137	2.8763	5.3969	15.578	1.68e-42	1.95e-41	85.613	HLA-J	"major histocompatibility complex, class I, J (pseudogene)"
6364	2.8756	6.6637	9.348	8.37e-19	2.8e-18	31.352	CCL20	C-C motif chemokine ligand 20
3902	2.8717	5.9806	12.081	1.37e-28	7.61e-28	53.714	LAG3	lymphocyte activating 3
64151	2.8699	6.0224	19.744	6.36e-60	2.07e-58	125.62	NCAPG	non-SMC condensin I complex subunit G
55388	2.8668	4.3876	20.347	1.88e-62	7.04e-61	131.43	MCM10	minichromosome maintenance 10 replication initiation factor
714	2.8652	11.195	17.764	1.34e-51	2.62e-50	106.5	C1QC	complement C1q C chain
84689	2.8638	5.4403	17.048	1.32e-48	2.18e-47	99.622	MS4A14	membrane spanning 4-domains A14
92211	2.8633	6.6437	8.7613	6.86e-17	2.07e-16	26.992	CDHR1	cadherin related family member 1
7045	2.8591	12.937	10.234	7.86e-22	3.1e-21	38.26	TGFBI	transforming growth factor beta induced
253982	2.8533	6.6657	14.251	4.26e-37	3.72e-36	73.212	ASPHD1	aspartate beta-hydroxylase domain containing 1
11184	2.8504	6.5025	15.57	1.8e-42	2.09e-41	85.543	MAP4K1	mitogen-activated protein kinase kinase kinase kinase 1
4542	2.8482	8.7613	20.399	1.13e-62	4.33e-61	131.93	MYO1F	myosin IF
63910	2.8445	6.0836	14.844	1.69e-39	1.68e-38	78.719	SLC17A9	solute carrier family 17 member 9
27040	2.8419	6.8892	16.559	1.45e-46	2.13e-45	94.939	LAT	linker for activation of T cells
1234	2.8413	7.7491	15.355	1.38e-41	1.52e-40	83.514	CCR5	C-C motif chemokine receptor 5 (gene/pseudogene)
24137	2.8409	5.7909	19.803	3.59e-60	1.19e-58	126.19	KIF4A	kinesin family member 4A
64499	2.8404	7.5777	11.407	4.65e-26	2.25e-25	47.926	TPSB2	tryptase beta 2 (gene/pseudogene)
2981	2.8404	2.7186	9.9634	6.86e-21	2.57e-20	36.111	GUCA2B	guanylate cyclase activator 2B
1745	2.8386	3.2681	17.015	1.82e-48	2.96e-47	99.305	DLX1	distal-less homeobox 1
133	2.8382	11.266	20.182	9.25e-62	3.32e-60	129.84	ADM	adrenomedullin
9744	2.8338	6.6546	15.362	1.29e-41	1.43e-40	83.579	ACAP1	"ArfGAP with coiled-coil, ankyrin repeat and PH domains 1"
3910	2.8331	11.142	21.599	1.06e-67	5.46e-66	143.49	LAMA4	laminin subunit alpha 4
5046	2.8315	10.46	12.333	1.51e-29	8.79e-29	55.912	PCSK6	proprotein convertase subtilisin/kexin type 6
8740	2.8301	3.4721	13.436	7.61e-34	5.58e-33	65.757	TNFSF14	TNF superfamily member 14
3101	2.8236	5.8559	17.095	8.46e-49	1.42e-47	100.07	HK3	hexokinase 3
55165	2.8233	5.8329	18.626	3.22e-55	7.85e-54	114.81	CEP55	centrosomal protein 55
27240	2.8214	5.3212	13.666	9.32e-35	7.22e-34	67.847	SIT1	signaling threshold regulating transmembrane adaptor 1
114836	2.8209	6.6583	14.664	9.12e-39	8.73e-38	77.042	SLAMF6	SLAM family member 6
5551	2.8205	8.2216	19.357	2.72e-58	7.83e-57	121.87	PRF1	perforin 1
115908	2.804	7.549	12.174	6.09e-29	3.44e-28	54.523	CTHRC1	collagen triple helix repeat containing 1
7305	2.8025	9.8928	20.153	1.22e-61	4.35e-60	129.56	TYROBP	transmembrane immune signaling adaptor TYROBP
146183	2.8011	4.1154	20.035	3.84e-61	1.33e-59	128.42	OTOA	otoancorin
22974	2.7977	7.4025	19.418	1.5e-58	4.42e-57	122.46	TPX2	TPX2 microtubule nucleation factor
140766	2.7957	4.5197	12.822	1.95e-31	1.26e-30	60.238	ADAMTS14	ADAM metallopeptidase with thrombospondin type 1 motif 14
8635	2.793	11.368	15.343	1.54e-41	1.69e-40	83.405	RNASET2	ribonuclease T2
3594	2.7911	5.948	19.004	8.27e-57	2.18e-55	118.46	IL12RB1	interleukin 12 receptor subunit beta 1
57761	2.7907	9.1943	16.013	2.69e-44	3.47e-43	89.734	TRIB3	tribbles pseudokinase 3
553	2.7869	4.1498	12.462	4.83e-30	2.9e-29	57.044	AVPR1B	arginine vasopressin receptor 1B
3780	2.7852	3.8374	11.125	5.08e-25	2.34e-24	45.55	KCNN1	potassium calcium-activated channel subfamily N member 1
3162	2.7814	11.855	16.316	1.48e-45	2.06e-44	92.62	HMOX1	heme oxygenase 1
10663	2.7729	6.2546	15.115	1.33e-40	1.41e-39	81.258	CXCR6	C-X-C motif chemokine receptor 6
3274	2.7728	6.8538	11.73	2.92e-27	1.51e-26	50.676	HRH2	histamine receptor H2
54659	2.7663	3.3082	10.83	5.96e-24	2.6e-23	43.105	UGT1A3	UDP glucuronosyltransferase family 1 member A3
55076	2.7625	8.4234	13.124	1.29e-32	8.9e-32	62.939	TMEM45A	transmembrane protein 45A
57125	2.7594	9.2555	19.807	3.46e-60	1.15e-58	126.22	PLXDC1	plexin domain containing 1
79168	2.7552	5.8008	16.977	2.62e-48	4.24e-47	98.94	LILRA6	leukocyte immunoglobulin like receptor A6
8832	2.7545	6.8255	13.665	9.47e-35	7.31e-34	67.832	CD84	CD84 molecule
1006	2.7526	3.4949	13.31	2.41e-33	1.73e-32	64.611	CDH8	cadherin 8
54440	2.752	8.3582	19.6	2.59e-59	8.1e-58	124.22	SASH3	SAM and SH3 domain containing 3
717	2.7517	9.5821	10.989	1.59e-24	7.17e-24	44.416	C2	complement C2
9450	2.7508	7.3273	19.199	1.25e-57	3.46e-56	120.35	LY86	lymphocyte antigen 86
51512	2.7503	5.2852	19.132	2.39e-57	6.45e-56	119.7	GTSE1	G2 and S-phase expressed 1
143503	2.749	6.6221	15.703	5.08e-43	6.12e-42	86.803	OR51E1	olfactory receptor family 51 subfamily E member 1
122618	2.7475	6.891	14.514	3.7e-38	3.43e-37	75.647	PLD4	phospholipase D family member 4
148753	2.7473	4.034	16.672	4.9e-47	7.46e-46	96.02	FAM163A	family with sequence similarity 163 member A
3683	2.7458	8.9765	17.062	1.17e-48	1.94e-47	99.748	ITGAL	integrin subunit alpha L
114088	2.7455	7.4853	15.905	7.47e-44	9.4e-43	88.713	TRIM9	tripartite motif containing 9
9507	2.7422	9.7564	13.007	3.72e-32	2.49e-31	61.885	ADAMTS4	ADAM metallopeptidase with thrombospondin type 1 motif 4
7409	2.739	7.3117	17.483	2.01e-50	3.68e-49	103.8	VAV1	vav guanine nucleotide exchange factor 1
7805	2.7376	12.021	21.404	6.97e-67	3.4e-65	141.61	LAPTM5	lysosomal protein transmembrane 5
922	2.7361	2.9884	8.8817	2.82e-17	8.69e-17	27.872	CD5L	CD5 molecule like
374393	2.734	5.8482	19.549	4.24e-59	1.31e-57	123.72	FAM111B	family with sequence similarity 111 member B
7857	2.7311	5.5838	11.189	2.95e-25	1.37e-24	46.09	SCG2	secretogranin II
114614	2.7283	4.9954	13.77	3.61e-35	2.85e-34	68.791	MIR155HG	MIR155 host gene
79733	2.7271	4.2913	16.363	9.51e-46	1.33e-44	93.064	E2F8	E2F transcription factor 8
5027	2.727	6.8501	18.536	7.64e-55	1.81e-53	113.95	P2RX7	purinergic receptor P2X 7
22914	2.7209	6.3505	16.128	8.97e-45	1.19e-43	90.826	KLRK1	killer cell lectin like receptor K1
926	2.7129	6.0695	11.828	1.25e-27	6.57e-27	51.519	CD8B	CD8b molecule
11131	2.7127	3.5774	14.175	8.61e-37	7.38e-36	72.512	CAPN11	calpain 11
7036	2.7126	3.6374	10.208	9.69e-22	3.78e-21	38.053	TFR2	transferrin receptor 2
6241	2.7124	7.2825	17.571	8.59e-51	1.61e-49	104.65	RRM2	ribonucleotide reductase regulatory subunit M2
25903	2.712	9.6232	17.69	2.74e-51	5.28e-50	105.78	OLFML2B	olfactomedin like 2B
154075	2.712	5.3136	16.528	1.96e-46	2.86e-45	94.641	SAMD3	sterile alpha motif domain containing 3
1870	2.71	4.7196	19.999	5.39e-61	1.84e-59	128.08	E2F2	E2F transcription factor 2
160364	2.7099	5.1607	15.105	1.45e-40	1.53e-39	81.167	CLEC12A	C-type lectin domain family 12 member A
221472	2.709	7.2171	18.232	1.45e-53	3.21e-52	111.01	FGD2	"FYVE, RhoGEF and PH domain containing 2"
712	2.7082	11.38	17.055	1.25e-48	2.06e-47	99.681	C1QA	complement C1q A chain
64333	2.7075	7.2252	18.224	1.57e-53	3.44e-52	110.93	ARHGAP9	Rho GTPase activating protein 9
10071	2.7051	3.0622	11.307	1.08e-25	5.14e-25	47.085	MUC12	"mucin 12, cell surface associated"
54769	2.7021	8.2631	12.729	4.48e-31	2.85e-30	59.41	DIRAS2	DIRAS family GTPase 2
9514	2.701	10.573	13.402	1.04e-33	7.58e-33	65.446	GAL3ST1	galactose-3-O-sulfotransferase 1
1464	2.7004	10.954	17.208	2.83e-49	4.86e-48	101.16	CSPG4	chondroitin sulfate proteoglycan 4
64641	2.6957	5.3687	13.032	2.95e-32	1.99e-31	62.115	EBF2	EBF transcription factor 2
9047	2.69	5.7049	14.342	1.82e-37	1.63e-36	74.058	SH2D2A	SH2 domain containing 2A
7177	2.6871	7.0486	11.171	3.44e-25	1.59e-24	45.938	TPSAB1	tryptase alpha/beta 1
23547	2.6846	3.624	12.694	6.12e-31	3.87e-30	59.099	LILRA4	leukocyte immunoglobulin like receptor A4
72	2.6832	7.9277	10.162	1.4e-21	5.44e-21	37.685	ACTG2	"actin gamma 2, smooth muscle"
79930	2.6791	7.3595	22.58	8.72e-72	5.91e-70	152.87	DOK3	docking protein 3
695	2.6748	7.054	18.143	3.44e-53	7.4e-52	110.15	BTK	Bruton tyrosine kinase
1277	2.6644	12.848	11.279	1.37e-25	6.48e-25	46.85	COL1A1	collagen type I alpha 1 chain
313	2.6611	7.7553	15.607	1.27e-42	1.48e-41	85.893	AOAH	acyloxyacyl hydrolase
81030	2.6608	4.1848	14.755	3.88e-39	3.79e-38	77.893	ZBP1	Z-DNA binding protein 1
23149	2.6594	5.6513	14.337	1.91e-37	1.7e-36	74.011	FCHO1	FCH and mu domain containing endocytic adaptor 1
1794	2.6582	8.7232	15.558	2.02e-42	2.33e-41	85.428	DOCK2	dedicator of cytokinesis 2
11173	2.656	7.3412	19.466	9.44e-59	2.83e-57	122.93	ADAMTS7	ADAM metallopeptidase with thrombospondin type 1 motif 7
9447	2.6507	4.0728	12.563	1.97e-30	1.21e-29	57.936	AIM2	absent in melanoma 2
10052	2.6455	8.9324	18.06	7.66e-53	1.63e-51	109.35	GJC1	gap junction protein gamma 1
147138	2.6424	7.852	18.048	8.62e-53	1.81e-51	109.23	TMC8	transmembrane channel like 8
3071	2.6404	8.8914	16.609	9.03e-47	1.34e-45	95.411	NCKAP1L	NCK associated protein 1 like
3002	2.6377	6.0188	16.516	2.19e-46	3.2e-45	94.526	GZMB	granzyme B
85028	2.6355	7.3044	16.428	5.09e-46	7.23e-45	93.687	SNHG12	small nucleolar RNA host gene 12
126014	2.6347	5.9455	19.455	1.05e-58	3.11e-57	122.82	OSCAR	osteoclast associated Ig-like receptor
1493	2.6329	3.9949	12.712	5.24e-31	3.32e-30	59.255	CTLA4	cytotoxic T-lymphocyte associated protein 4
51513	2.6294	6.6017	15.784	2.36e-43	2.89e-42	87.568	ETV7	ETS variant transcription factor 7
51514	2.6277	6.3283	19.41	1.63e-58	4.77e-57	122.38	DTL	denticleless E3 ubiquitin protein ligase homolog
995	2.6275	3.4131	16.117	9.93e-45	1.31e-43	90.725	CDC25C	cell division cycle 25C
5347	2.6262	5.7944	16.954	3.27e-48	5.25e-47	98.721	PLK1	polo like kinase 1
968	2.6241	12.02	19.152	1.97e-57	5.37e-56	119.89	CD68	CD68 molecule
923	2.6236	6.9575	15.829	1.54e-43	1.91e-42	87.99	CD6	CD6 molecule
653361	2.6205	6.6316	15.404	8.64e-42	9.67e-41	83.979	NCF1	neutrophil cytosolic factor 1
90249	2.6177	3.7912	10.936	2.48e-24	1.1e-23	43.977	UNC5A	unc-5 netrin receptor A
917	2.6176	5.1355	12.924	7.85e-32	5.18e-31	61.143	CD3G	CD3g molecule
4145	2.6174	6.0116	17.311	1.06e-49	1.85e-48	102.14	MATK	megakaryocyte-associated tyrosine kinase
285180	2.6136	2.6579	12.487	3.87e-30	2.34e-29	57.265	RUFY4	RUN and FYVE domain containing 4
65989	2.6129	3.1406	11.675	4.68e-27	2.39e-26	50.206	DLK2	delta like non-canonical Notch ligand 2
4068	2.6127	5.7125	13.387	1.19e-33	8.66e-33	65.311	SH2D1A	SH2 domain containing 1A
8784	2.6122	3.6689	14.297	2.79e-37	2.46e-36	73.634	TNFRSF18	TNF receptor superfamily member 18
22885	2.6116	10.588	14.887	1.13e-39	1.14e-38	79.122	ABLIM3	actin binding LIM protein family member 3
11151	2.6091	9.7235	17.366	6.24e-50	1.11e-48	102.67	CORO1A	coronin 1A
55247	2.609	3.3248	15.957	4.56e-44	5.8e-43	89.206	NEIL3	nei like DNA glycosylase 3
55635	2.6089	4.8941	16.491	2.79e-46	4.06e-45	94.285	DEPDC1	DEP domain containing 1
7503	2.6084	6.019	3.746	0.00020811	0.00030223	-1.0602	XIST	X inactive specific transcript
10673	2.6071	5.9798	14.867	1.37e-39	1.37e-38	78.932	TNFSF13B	TNF superfamily member 13b
112714	2.6057	2.5294	7.9904	1.69e-14	4.44e-14	21.551	TUBA3E	tubulin alpha 3e
10537	2.6047	10.235	11.174	3.35e-25	1.55e-24	45.963	UBD	ubiquitin D
9133	2.6037	5.5599	17.957	2.08e-52	4.24e-51	108.36	CCNB2	cyclin B2
731220	2.6018	2.9481	13.085	1.84e-32	1.26e-31	62.588	RFX8	"RFX family member 8, lacking RFX DNA binding domain"
60681	2.5987	11.12	15.553	2.11e-42	2.43e-41	85.384	FKBP10	FKBP prolyl isomerase 10
3689	2.5976	10.95	19.194	1.31e-57	3.61e-56	120.3	ITGB2	integrin subunit beta 2
84106	2.5959	5.4375	17.168	4.17e-49	7.11e-48	100.77	PRAM1	PML-RARA regulated adaptor molecule 1
26470	2.5929	9.7285	13.167	8.73e-33	6.09e-32	63.328	SEZ6L2	seizure related 6 homolog like 2
176	2.5921	8.69	11.16	3.78e-25	1.75e-24	45.845	ACAN	aggrecan
343413	2.5886	4.8061	15.954	4.71e-44	5.99e-43	89.173	FCRL6	Fc receptor like 6
50852	2.5886	4.6488	12.704	5.63e-31	3.56e-30	59.182	TRAT1	T cell receptor associated transmembrane adaptor 1
890	2.5872	6.411	20.885	1.03e-64	4.52e-63	136.62	CCNA2	cyclin A2
2305	2.5863	7.1229	18.672	2.05e-55	5.03e-54	115.26	FOXM1	forkhead box M1
4069	2.5861	11.48	13.305	2.51e-33	1.8e-32	64.569	LYZ	lysozyme
7431	2.5813	15.64	23.563	7.46e-76	5.97e-74	162.22	VIM	vimentin
81620	2.5806	6.0536	18.889	2.51e-56	6.42e-55	117.35	CDT1	chromatin licensing and DNA replication factor 1
5133	2.5777	5.0429	11.027	1.16e-24	5.24e-24	44.733	PDCD1	programmed cell death 1
2207	2.5773	9.0391	19.102	3.19e-57	8.57e-56	119.41	FCER1G	Fc fragment of IgE receptor Ig
283234	2.5755	7.6061	17.761	1.37e-51	2.68e-50	106.47	CCDC88B	coiled-coil domain containing 88B
9154	2.5729	10.344	8.9834	1.32e-17	4.14e-17	28.621	SLC28A1	solute carrier family 28 member 1
50615	2.5704	6.0509	15.4	9.02e-42	1.01e-40	83.936	IL21R	interleukin 21 receptor
124460	2.5683	5.4621	15.26	3.38e-41	3.67e-40	82.62	SNX20	sorting nexin 20
23627	2.5635	4.7778	8.4585	6.21e-16	1.77e-15	24.815	PRND	prion like protein doppel
3824	2.5618	5.3801	19.52	5.59e-59	1.72e-57	123.45	KLRD1	killer cell lectin like receptor D1
399	2.5607	6.2474	15.558	2.01e-42	2.32e-41	85.432	RHOH	ras homolog family member H
10288	2.559	7.5406	19.835	2.65e-60	8.84e-59	126.49	LILRB2	leukocyte immunoglobulin like receptor B2
9928	2.5587	4.3852	16.221	3.68e-45	4.97e-44	91.715	KIF14	kinesin family member 14
57379	2.557	2.6665	13.494	4.5e-34	3.34e-33	66.281	AICDA	activation induced cytidine deaminase
84069	2.5531	4.6419	14.429	8.14e-38	7.41e-37	74.861	PLEKHN1	pleckstrin homology domain containing N1
84701	2.5504	6.7511	12.889	1.08e-31	7.06e-31	60.829	COX4I2	cytochrome c oxidase subunit 4I2
921	2.5483	6.5298	13.996	4.5e-36	3.72e-35	70.865	CD5	CD5 molecule
30009	2.5469	4.8633	17.527	1.32e-50	2.46e-49	104.22	TBX21	T-box transcription factor 21
56833	2.5468	8.1741	14.523	3.4e-38	3.16e-37	75.731	SLAMF8	SLAM family member 8
971	2.5464	6.2549	16.91	4.98e-48	7.93e-47	98.299	CD72	CD72 molecule
26279	2.5454	3.6969	9.5413	1.89e-19	6.54e-19	32.827	PLA2G2D	phospholipase A2 group IID
3116	2.5452	3.3011	14.044	2.88e-36	2.4e-35	71.309	HLA-DPB2	"major histocompatibility complex, class II, DP beta 2 (pseudogene)"
64231	2.5447	9.8922	17.242	2.05e-49	3.55e-48	101.48	MS4A6A	membrane spanning 4-domains A6A
58475	2.5408	9.5799	18.048	8.58e-53	1.81e-51	109.24	MS4A7	membrane spanning 4-domains A7
912	2.5406	6.983	22.557	1.08e-71	7.26e-70	152.66	CD1D	CD1d molecule
11025	2.5393	6.2175	16.692	4.04e-47	6.18e-46	96.212	LILRB3	leukocyte immunoglobulin like receptor B3
169611	2.5391	10.932	15.536	2.48e-42	2.85e-41	85.224	OLFML2A	olfactomedin like 2A
84626	2.5387	9.4625	18.861	3.3e-56	8.34e-55	117.08	KRBA1	KRAB-A domain containing 1
720	2.5369	14.301	11.633	6.73e-27	3.39e-26	49.846	C4A	complement C4A (Rodgers blood group)
64174	2.5357	5.9527	19.501	6.69e-59	2.04e-57	123.27	DPEP2	dipeptidase 2
3702	2.5353	6.6207	13.741	4.69e-35	3.68e-34	68.531	ITK	IL2 inducible T cell kinase
6351	2.5297	7.2946	14.249	4.33e-37	3.78e-36	73.196	CCL4	C-C motif chemokine ligand 4
57817	2.5281	2.7835	10.987	1.61e-24	7.24e-24	44.406	HAMP	hepcidin antimicrobial peptide
4046	2.5195	9.3098	17.624	5.19e-51	9.8e-50	105.15	LSP1	lymphocyte specific protein 1
84929	2.5188	3.3536	8.2114	3.61e-15	9.83e-15	23.076	FIBCD1	fibrinogen C domain containing 1
5790	2.5151	7.3758	13.663	9.66e-35	7.45e-34	67.812	PTPRCAP	protein tyrosine phosphatase receptor type C associated protein
84109	2.5128	7.3164	10.453	1.33e-22	5.46e-22	40.02	QRFPR	pyroglutamylated RFamide peptide receptor
951	2.5127	8.5079	18.288	8.49e-54	1.9e-52	111.55	CD37	CD37 molecule
990	2.5106	6.0096	18.936	1.6e-56	4.14e-55	117.8	CDC6	cell division cycle 6
54443	2.5093	6.9751	14.992	4.2e-40	4.31e-39	80.109	ANLN	anillin actin binding protein
220001	2.5083	6.5285	9.87	1.44e-20	5.29e-20	35.377	VWCE	von Willebrand factor C and EGF domains
10403	2.5055	5.6725	17.635	4.64e-51	8.85e-50	105.26	NDC80	NDC80 kinetochore complex component
1475	2.5047	5.4403	16.487	2.9e-46	4.2e-45	94.249	CSTA	cystatin A
9232	2.5007	6.2239	16.629	7.42e-47	1.11e-45	95.606	PTTG1	"PTTG1 regulator of sister chromatid separation, securin"
5798	2.4969	3.1014	7.7686	7.76e-14	1.97e-13	20.051	PTPRN	protein tyrosine phosphatase receptor type N
8862	2.4949	10.281	15.83	1.53e-43	1.89e-42	88	APLN	apelin
85443	2.4865	3.4576	14.421	8.76e-38	7.95e-37	74.788	DCLK3	doublecortin like kinase 3
164668	2.4847	3.8581	15.93	5.9e-44	7.47e-43	88.949	APOBEC3H	apolipoprotein B mRNA editing enzyme catalytic subunit 3H
962	2.4844	8.151	15.338	1.61e-41	1.77e-40	83.356	CD48	CD48 molecule
3310	2.4822	7.1839	16.65	6.08e-47	9.13e-46	95.806	HSPA6	heat shock protein family A (Hsp70) member 6
202309	2.4797	6.1143	14.072	2.23e-36	1.87e-35	71.564	GAPT	"GRB2 binding adaptor protein, transmembrane"
128346	2.4787	8.287	17.285	1.35e-49	2.36e-48	101.9	C1orf162	chromosome 1 open reading frame 162
10783	2.4785	10.588	18.547	6.89e-55	1.64e-53	114.05	NEK6	NIMA related kinase 6
374403	2.4743	6.5403	14.43	8.08e-38	7.36e-37	74.869	TBC1D10C	TBC1 domain family member 10C
65012	2.4729	3.6125	11.35	7.54e-26	3.61e-25	47.446	SLC26A10	solute carrier family 26 member 10
1134	2.4694	2.384	10.098	2.35e-21	8.97e-21	37.176	CHRNA1	cholinergic receptor nicotinic alpha 1 subunit
5210	2.4678	8.5128	17.004	2.02e-48	3.28e-47	99.199	PFKFB4	"6-phosphofructo-2-kinase/fructose-2,6-biphosphatase 4"
5553	2.4677	3.0988	15.366	1.25e-41	1.38e-40	83.613	PRG2	"proteoglycan 2, pro eosinophil major basic protein"
3718	2.4647	8.5512	16.162	6.43e-45	8.56e-44	91.158	JAK3	Janus kinase 3
283208	2.4647	5.885	12.704	5.61e-31	3.55e-30	59.186	P4HA3	prolyl 4-hydroxylase subunit alpha 3
3706	2.4628	3.5139	10.019	4.41e-21	1.66e-20	36.549	ITPKA	inositol-trisphosphate 3-kinase A
155185	2.4616	3.4951	11.541	1.48e-26	7.34e-26	49.065	AMZ1	archaelysin family metallopeptidase 1
1058	2.461	3.7364	15.981	3.61e-44	4.62e-43	89.438	CENPA	centromere protein A
51744	2.4608	5.109	16.959	3.13e-48	5.04e-47	98.764	CD244	CD244 molecule
10786	2.46	10.275	5.9325	6.81e-09	1.31e-08	8.8823	SLC17A3	solute carrier family 17 member 3
942	2.4595	7.8122	16.688	4.22e-47	6.44e-46	96.17	CD86	CD86 molecule
57559	2.4589	7.7413	19.37	2.38e-58	6.87e-57	122	STAMBPL1	STAM binding protein like 1
286336	2.4583	7.7363	21.897	6.05e-69	3.52e-67	146.34	FAM78A	family with sequence similarity 78 member A
23046	2.4556	6.89	16.799	1.46e-47	2.27e-46	97.229	KIF21B	kinesin family member 21B
2359	2.4556	8.8349	14.629	1.26e-38	1.2e-37	76.721	FPR3	formyl peptide receptor 3
165631	2.4525	3.8142	13.793	2.92e-35	2.32e-34	69.002	PARP15	poly(ADP-ribose) polymerase family member 15
246329	2.4519	5.5715	18.928	1.73e-56	4.45e-55	117.73	STAC3	SH3 and cysteine rich domain 3
8819	2.4481	8.0102	25.106	3.63e-82	4.51e-80	176.72	SAP30	Sin3A associated protein 30
197135	2.4481	4.0039	14.855	1.52e-39	1.52e-38	78.825	PATL2	PAT1 homolog 2
8807	2.4466	4.2149	15.173	7.69e-41	8.24e-40	81.8	IL18RAP	interleukin 18 receptor accessory protein
64581	2.4464	7.4791	16.495	2.69e-46	3.91e-45	94.323	CLEC7A	C-type lectin domain containing 7A
654817	2.444	5.0064	13.003	3.85e-32	2.57e-31	61.853	NCF1C	neutrophil cytosolic factor 1C pseudogene
1869	2.4407	6.3776	20.266	4.07e-62	1.5e-60	130.66	E2F1	E2F transcription factor 1
10148	2.4373	6.0132	17.075	1.02e-48	1.7e-47	99.882	EBI3	Epstein-Barr virus induced 3
8714	2.4373	11.107	13.935	7.9e-36	6.47e-35	70.304	ABCC3	ATP binding cassette subfamily C member 3
285973	2.4372	4.287	11.081	7.31e-25	3.34e-24	45.188	ATG9B	autophagy related 9B
10320	2.436	8.4075	16.122	9.42e-45	1.24e-43	90.777	IKZF1	IKAROS family zinc finger 1
145864	2.4347	6.9198	15.806	1.92e-43	2.36e-42	87.772	HAPLN3	hyaluronan and proteoglycan link protein 3
26353	2.4344	11.736	16.958	3.16e-48	5.08e-47	98.755	HSPB8	heat shock protein family B (small) member 8
115352	2.4285	3.9394	10.684	2e-23	8.52e-23	41.902	FCRL3	Fc receptor like 3
27180	2.4219	5.8199	17.461	2.49e-50	4.5e-49	103.58	SIGLEC9	sialic acid binding Ig like lectin 9
3119	2.4207	11.583	14.726	5.12e-39	4.97e-38	77.618	HLA-DQB1	"major histocompatibility complex, class II, DQ beta 1"
4063	2.4198	5.0152	13.372	1.37e-33	9.89e-33	65.175	LY9	lymphocyte antigen 9
27128	2.4165	8.3579	18.365	4e-54	9.12e-53	112.3	CYTH4	cytohesin 4
55893	2.4157	12.578	19.38	2.17e-58	6.3e-57	122.09	ZNF395	zinc finger protein 395
166012	2.4127	6.783	10.094	2.42e-21	9.22e-21	37.147	CHST13	carbohydrate sulfotransferase 13
83540	2.4111	4.5974	15.781	2.43e-43	2.97e-42	87.537	NUF2	NUF2 component of NDC80 kinetochore complex
6688	2.4096	8.6906	18.269	1.02e-53	2.26e-52	111.36	SPI1	Spi-1 proto-oncogene
9560	2.4069	6.304	11.193	2.86e-25	1.33e-24	46.12	CCL4L2	C-C motif chemokine ligand 4 like 2
57405	2.406	4.332	15.498	3.58e-42	4.07e-41	84.858	SPC25	SPC25 component of NDC80 kinetochore complex
1043	2.4033	8.0719	15.213	5.27e-41	5.68e-40	82.176	CD52	CD52 molecule
100129034	2.3992	11.709	17.328	8.97e-50	1.58e-48	102.31	LOC100129034	uncharacterized LOC100129034
7462	2.398	7.7014	19.447	1.13e-58	3.36e-57	122.74	LAT2	linker for activation of T cells family member 2
84868	2.3978	9.8419	11.095	6.54e-25	3e-24	45.299	HAVCR2	hepatitis A virus cellular receptor 2
54658	2.388	3.7564	9.0907	5.91e-18	1.88e-17	29.417	UGT1A1	UDP glucuronosyltransferase family 1 member A1
3669	2.3873	7.3646	17.463	2.45e-50	4.44e-49	103.6	ISG20	interferon stimulated exonuclease gene 20
6518	2.3865	9.8806	8.814	4.65e-17	1.42e-16	27.376	SLC2A5	solute carrier family 2 member 5
79931	2.3864	2.9992	11	1.45e-24	6.52e-24	44.512	TNIP3	TNFAIP3 interacting protein 3
81285	2.3862	5.2229	12.269	2.65e-29	1.52e-28	55.353	OR51E2	olfactory receptor family 51 subfamily E member 2
100130889	2.3861	3.8125	11.499	2.11e-26	1.04e-25	48.709	PSORS1C3	psoriasis susceptibility 1 candidate 3
6404	2.3832	8.8133	18.371	3.79e-54	8.64e-53	112.35	SELPLG	selectin P ligand
26191	2.3826	5.9906	14.423	8.66e-38	7.86e-37	74.8	PTPN22	protein tyrosine phosphatase non-receptor type 22
2583	2.3806	5.6341	9.0054	1.12e-17	3.52e-17	28.784	B4GALNT1	"beta-1,4-N-acetyl-galactosaminyltransferase 1"
3777	2.3801	9.3275	8.8186	4.5e-17	1.37e-16	27.41	KCNK3	potassium two pore domain channel subfamily K member 3
4062	2.3799	3.5776	9.2942	1.26e-18	4.16e-18	30.944	LY6H	lymphocyte antigen 6 family member H
60401	2.3759	7.9754	24.142	3.12e-78	2.79e-76	167.68	EDA2R	ectodysplasin A2 receptor
6566	2.3739	10.388	20.558	2.43e-63	9.51e-62	133.47	SLC16A1	solute carrier family 16 member 1
752	2.3721	8.8497	19.135	2.33e-57	6.3e-56	119.73	FMNL1	formin like 1
5341	2.3683	8.8406	15.479	4.28e-42	4.85e-41	84.68	PLEK	pleckstrin
50619	2.3674	7.3952	16.934	3.98e-48	6.37e-47	98.525	DEF6	DEF6 guanine nucleotide exchange factor
55723	2.3664	6.5647	19.187	1.41e-57	3.88e-56	120.23	ASF1B	anti-silencing function 1B histone chaperone
3142	2.3638	8.0468	17.225	2.43e-49	4.19e-48	101.31	HLX	H2.0 like homeobox
3134	2.3637	11.133	20.376	1.41e-62	5.34e-61	131.72	HLA-F	"major histocompatibility complex, class I, F"
4751	2.3635	4.7362	15.037	2.75e-40	2.85e-39	80.529	NEK2	NIMA related kinase 2
55872	2.3624	4.9898	15.09	1.68e-40	1.77e-39	81.02	PBK	PDZ binding kinase
79626	2.3609	6.5151	17.379	5.49e-50	9.77e-49	102.79	TNFAIP8L2	TNF alpha induced protein 8 like 2
150468	2.3609	4.7038	15.672	6.87e-43	8.16e-42	86.502	CKAP2L	cytoskeleton associated protein 2 like
64127	2.3609	5.7573	14.485	4.82e-38	4.44e-37	75.383	NOD2	nucleotide binding oligomerization domain containing 2
9235	2.3601	12.294	14.529	3.23e-38	3e-37	75.783	IL32	interleukin 32
639	2.3596	9.0337	20.617	1.37e-63	5.5e-62	134.04	PRDM1	PR/SET domain 1
201294	2.3552	7.3214	16.321	1.42e-45	1.98e-44	92.663	UNC13D	unc-13 homolog D
2796	2.3539	4.6516	13.454	6.46e-34	4.76e-33	65.92	GNRH1	gonadotropin releasing hormone 1
8538	2.3538	8.9997	12.145	7.9e-29	4.44e-28	54.264	BARX2	BARX homeobox 2
2056	2.3517	3.8699	5.6119	3.91e-08	7.2e-08	7.1812	EPO	erythropoietin
3587	2.3511	9.4141	16.29	1.91e-45	2.63e-44	92.368	IL10RA	interleukin 10 receptor subunit alpha
4064	2.3493	6.4022	14.841	1.74e-39	1.72e-38	78.695	CD180	CD180 molecule
606724	2.3474	4.6353	14.972	5.09e-40	5.19e-39	79.917	LOC606724	coronin 1A pseudogene
9002	2.3471	8.2264	11.257	1.66e-25	7.78e-25	46.664	F2RL3	F2R like thrombin or trypsin receptor 3
7298	2.3438	9.0255	20.378	1.38e-62	5.27e-61	131.73	TYMS	thymidylate synthetase
1359	2.3437	6.839	9.4344	4.31e-19	1.47e-18	32.009	CPA3	carboxypeptidase A3
3458	2.3395	2.4671	10.397	2.1e-22	8.5e-22	39.572	IFNG	interferon gamma
30846	2.3391	12.227	18.603	4.03e-55	9.74e-54	114.59	EHD2	EH domain containing 2
7940	2.3385	7.3963	17.168	4.18e-49	7.12e-48	100.77	LST1	leukocyte specific transcript 1
337876	2.3365	6.2074	17.483	2.01e-50	3.69e-49	103.8	CHSY3	chondroitin sulfate synthase 3
4325	2.3358	4.7897	11.454	3.1e-26	1.51e-25	48.329	MMP16	matrix metallopeptidase 16
7454	2.3341	7.7319	16.935	3.93e-48	6.32e-47	98.535	WAS	WASP actin nucleation promoting factor
53637	2.3323	5.7007	15.918	6.61e-44	8.34e-43	88.836	S1PR5	sphingosine-1-phosphate receptor 5
645367	2.3309	4.9185	10.908	3.13e-24	1.38e-23	43.745	GGT8P	gamma-glutamyltransferase 8 pseudogene
3208	2.3304	3.9953	13.826	2.16e-35	1.73e-34	69.302	HPCA	hippocalcin
3778	2.3301	9.2781	11.826	1.27e-27	6.66e-27	51.504	KCNMA1	potassium calcium-activated channel subfamily M alpha 1
10871	2.3285	5.2164	16.428	5.11e-46	7.25e-45	93.684	CD300C	CD300c molecule
79888	2.3269	11.718	17.971	1.81e-52	3.71e-51	108.49	LPCAT1	lysophosphatidylcholine acyltransferase 1
11178	2.3258	9.1822	15.925	6.17e-44	7.79e-43	88.905	LZTS1	leucine zipper tumor suppressor 1
144455	2.3235	4.343	14.616	1.43e-38	1.35e-37	76.597	E2F7	E2F transcription factor 7
3381	2.3234	2.2632	8.6309	1.78e-16	5.23e-16	26.048	IBSP	integrin binding sialoprotein
4588	-2.3283	3.3642	-9.7621	3.37e-20	1.22e-19	34.534	MUC6	"mucin 6, oligomeric mucus/gel-forming"
140628	-2.3293	2.9842	-10.966	1.93e-24	8.62e-24	44.227	GATA5	GATA binding protein 5
23650	-2.3302	4.4633	-8.1067	7.54e-15	2.02e-14	22.35	TRIM29	tripartite motif containing 29
79983	-2.3306	5.0074	-7.2213	2.91e-12	6.76e-12	16.482	POF1B	POF1B actin binding protein
79094	-2.3364	5.1894	-13.01	3.63e-32	2.43e-31	61.911	CHAC1	ChaC glutathione specific gamma-glutamylcyclotransferase 1
83876	-2.3369	6.6837	-12.391	9.03e-30	5.34e-29	56.422	MRO	maestro
57460	-2.338	8.527	-16.165	6.28e-45	8.37e-44	91.181	PPM1H	"protein phosphatase, Mg2+/Mn2+ dependent 1H"
9001	-2.3393	2.4544	-12.646	9.45e-31	5.89e-30	58.667	HAP1	huntingtin associated protein 1
342979	-2.3396	7.4601	-11.388	5.45e-26	2.62e-25	47.768	PALM3	paralemmin 3
3698	-2.3432	2.3238	-10.509	8.4e-23	3.47e-22	40.479	ITIH2	inter-alpha-trypsin inhibitor heavy chain 2
5730	-2.3436	7.6714	-8.2841	2.16e-15	5.94e-15	23.584	PTGDS	prostaglandin D2 synthase
5577	-2.3441	7.312	-20.328	2.26e-62	8.44e-61	131.25	PRKAR2B	protein kinase cAMP-dependent type II regulatory subunit beta
129807	-2.3468	2.8684	-11.216	2.36e-25	1.1e-24	46.314	NEU4	neuraminidase 4
360	-2.3486	11.222	-13.994	4.6e-36	3.8e-35	70.844	AQP3	aquaporin 3 (Gill blood group)
79981	-2.3488	3.7389	-7.5494	3.39e-13	8.29e-13	18.599	FRMD1	FERM domain containing 1
51301	-2.3526	5.753	-13.883	1.28e-35	1.04e-34	69.823	GCNT4	glucosaminyl (N-acetyl) transferase 4
57830	-2.3529	1.803	-10.865	4.48e-24	1.96e-23	43.389	KRTAP5-8	keratin associated protein 5-8
284654	-2.3572	1.0559	-16.229	3.41e-45	4.63e-44	91.791	RSPO1	R-spondin 1
9476	-2.3607	7.9688	-7.6722	1.49e-13	3.71e-13	19.409	NAPSA	napsin A aspartic peptidase
149428	-2.3611	2.9979	-14.904	9.63e-40	9.7e-39	79.282	BNIPL	BCL2 interacting protein like
10566	-2.3633	4.6781	-20.802	2.29e-64	9.85e-63	135.82	AKAP3	A-kinase anchoring protein 3
9970	-2.3681	3.6293	-16.194	4.77e-45	6.39e-44	91.456	NR1I3	nuclear receptor subfamily 1 group I member 3
5208	-2.3696	8.7223	-17.463	2.45e-50	4.45e-49	103.6	PFKFB2	"6-phosphofructo-2-kinase/fructose-2,6-biphosphatase 2"
170689	-2.3735	5.4299	-12.68	6.93e-31	4.35e-30	58.976	ADAMTS15	ADAM metallopeptidase with thrombospondin type 1 motif 15
124857	-2.3764	1.3573	-16.011	2.72e-44	3.51e-43	89.721	WFIKKN2	"WAP, follistatin/kazal, immunoglobulin, kunitz and netrin domain containing 2"
116085	-2.3781	8.0455	-5.428	1.03e-07	1.84e-07	6.2414	SLC22A12	solute carrier family 22 member 12
341640	-2.3832	8.7856	-9.4268	4.57e-19	1.55e-18	31.951	FREM2	FRAS1 related extracellular matrix 2
90293	-2.3922	8.1844	-20.122	1.64e-61	5.8e-60	129.27	KLHL13	kelch like family member 13
25833	-2.3922	2.7962	-12.826	1.89e-31	1.22e-30	60.27	POU2F3	POU class 2 homeobox 3
9626	-2.3931	0.72256	-25.616	3.13e-84	4.46e-82	181.47	GUCA1C	guanylate cyclase activator 1C
84063	-2.4	1.5754	-12.495	3.61e-30	2.18e-29	57.334	KIRREL2	kirre like nephrin family adhesion molecule 2
79956	-2.4006	10.408	-24.701	1.62e-80	1.71e-78	172.93	ERMP1	endoplasmic reticulum metallopeptidase 1
6439	-2.4017	1.701	-9.0698	6.91e-18	2.2e-17	29.262	SFTPB	surfactant protein B
220382	-2.4045	2.7181	-14.86	1.45e-39	1.45e-38	78.872	FAM181B	family with sequence similarity 181 member B
256691	-2.4067	5.433	-12.792	2.56e-31	1.65e-30	59.965	MAMDC2	MAM domain containing 2
60495	-2.4112	1.8745	-14.408	9.88e-38	8.94e-37	74.668	HPSE2	heparanase 2 (inactive)
3739	-2.4118	0.84718	-23.584	6.1e-76	4.91e-74	162.42	KCNA4	potassium voltage-gated channel subfamily A member 4
4582	-2.4142	10.467	-11.462	2.91e-26	1.42e-25	48.39	MUC1	"mucin 1, cell surface associated"
64093	-2.4153	4.5236	-8.0957	8.14e-15	2.17e-14	22.274	SMOC1	SPARC related modular calcium binding 1
6462	-2.416	2.6111	-14.995	4.1e-40	4.22e-39	80.133	SHBG	sex hormone binding globulin
79785	-2.4166	5.3675	-10.361	2.82e-22	1.13e-21	39.278	RERGL	RERG like
199731	-2.4196	7.587	-12.291	2.19e-29	1.27e-28	55.54	CADM4	cell adhesion molecule 4
148811	-2.421	3.0393	-9.5655	1.56e-19	5.45e-19	33.013	PM20D1	peptidase M20 domain containing 1
79669	-2.426	5.9158	-12.881	1.15e-31	7.55e-31	60.76	C3orf52	chromosome 3 open reading frame 52
496	-2.4291	1.1071	-20.922	7.23e-65	3.22e-63	136.98	ATP4B	ATPase H+/K+ transporting subunit beta
55799	-2.4315	4.685	-16.375	8.47e-46	1.2e-44	93.179	CACNA2D3	calcium voltage-gated channel auxiliary subunit alpha2delta 3
4306	-2.4337	8.5319	-17.041	1.42e-48	2.34e-47	99.55	NR3C2	nuclear receptor subfamily 3 group C member 2
53832	-2.436	2.198	-11.429	3.86e-26	1.88e-25	48.109	IL20RA	interleukin 20 receptor subunit alpha
3768	-2.4367	5.794	-16.02	2.51e-44	3.24e-43	89.801	KCNJ12	potassium inwardly rectifying channel subfamily J member 12
135892	-2.4423	2.5692	-9.8523	1.66e-20	6.07e-20	35.239	TRIM50	tripartite motif containing 50
286676	-2.4435	7.284	-14.794	2.71e-39	2.68e-38	78.252	ILDR1	immunoglobulin like domain containing receptor 1
79875	-2.4443	8.6235	-16.698	3.82e-47	5.85e-46	96.269	THSD4	thrombospondin type 1 domain containing 4
6000	-2.4474	2.7997	-7.6817	1.4e-13	3.49e-13	19.472	RGS7	regulator of G protein signaling 7
9456	-2.4477	6.8271	-17.104	7.76e-49	1.31e-47	100.15	HOMER1	homer scaffold protein 1
2557	-2.4499	1.0893	-16.048	1.91e-44	2.48e-43	90.071	GABRA4	gamma-aminobutyric acid type A receptor subunit alpha4
10891	-2.4543	9.612	-13.27	3.45e-33	2.45e-32	64.252	PPARGC1A	PPARG coactivator 1 alpha
815	-2.4567	2.3593	-12.31	1.85e-29	1.07e-28	55.709	CAMK2A	calcium/calmodulin dependent protein kinase II alpha
10017	-2.4568	3.0441	-12.026	2.24e-28	1.22e-27	53.23	BCL2L10	BCL2 like 10
57619	-2.4597	8.9633	-14.636	1.18e-38	1.13e-37	76.783	SHROOM3	shroom family member 3
219595	-2.4633	2.9413	-8.7024	1.06e-16	3.15e-16	26.564	FOLH1B	folate hydrolase 1B
283659	-2.4654	5.2366	-15.678	6.48e-43	7.74e-42	86.56	PRTG	protogenin
57549	-2.473	2.901	-12.342	1.4e-29	8.15e-29	55.988	IGSF9	immunoglobulin superfamily member 9
440503	-2.4768	5.0522	-12.203	4.73e-29	2.69e-28	54.774	PLIN5	perilipin 5
167681	-2.479	5.3384	-12.466	4.67e-30	2.8e-29	57.078	PRSS35	serine protease 35
55531	-2.4818	3.4839	-8.8783	2.89e-17	8.9e-17	27.847	ELMOD1	ELMO domain containing 1
221981	-2.4826	8.1592	-14.96	5.67e-40	5.78e-39	79.809	THSD7A	thrombospondin type 1 domain containing 7A
7069	-2.4836	2.4812	-8.9384	1.85e-17	5.74e-17	28.289	THRSP	thyroid hormone responsive
345	-2.4841	1.6476	-8.7223	9.14e-17	2.73e-16	26.709	APOC3	apolipoprotein C3
5324	-2.4859	4.9249	-17.574	8.36e-51	1.57e-49	104.67	PLAG1	PLAG1 zinc finger
54716	-2.4914	4.741	-6.8926	2.35e-11	5.18e-11	14.433	SLC6A20	solute carrier family 6 member 20
4494	-2.4921	8.1457	-10.619	3.43e-23	1.44e-22	41.368	MT1F	metallothionein 1F
54039	-2.4931	3.6634	-9.1371	4.16e-18	1.34e-17	29.764	PCBP3	poly(rC) binding protein 3
11318	-2.4938	2.7213	-16.195	4.71e-45	6.32e-44	91.469	GPR182	G protein-coupled receptor 182
728656	-2.4981	2.5094	-14.073	2.22e-36	1.86e-35	71.571	DMRTC1B	DMRT like family C1B
9498	-2.4993	5.611	-19.397	1.84e-58	5.39e-57	122.26	SLC4A8	solute carrier family 4 member 8
6530	-2.5004	1.0069	-16.564	1.38e-46	2.04e-45	94.985	SLC6A2	solute carrier family 6 member 2
5673	-2.5022	0.96545	-11.527	1.67e-26	8.29e-26	48.942	PSG5	pregnancy specific beta-1-glycoprotein 5
259173	-2.503	7.3208	-14.123	1.39e-36	1.18e-35	72.033	ALS2CL	ALS2 C-terminal like
192668	-2.5051	10.816	-12.122	9.63e-29	5.39e-28	54.068	CYS1	cystin 1
140803	-2.507	4.4044	-13.229	5.01e-33	3.54e-32	63.881	TRPM6	transient receptor potential cation channel subfamily M member 6
1285	-2.5077	8.4883	-13.719	5.75e-35	4.49e-34	68.328	COL4A3	collagen type IV alpha 3 chain
1286	-2.5087	9.0168	-17.454	2.66e-50	4.8e-49	103.52	COL4A4	collagen type IV alpha 4 chain
8521	-2.5123	2.6423	-11.6	8.88e-27	4.45e-26	49.571	GCM1	glial cells missing transcription factor 1
10406	-2.5139	9.1834	-9.0575	7.58e-18	2.4e-17	29.171	WFDC2	WAP four-disulfide core domain 2
80168	-2.5162	0.79514	-18.915	1.96e-56	5.03e-55	117.6	MOGAT2	monoacylglycerol O-acyltransferase 2
9077	-2.5174	5.3701	-15.551	2.15e-42	2.47e-41	85.366	DIRAS3	DIRAS family GTPase 3
22837	-2.5185	10.598	-24.353	4.25e-79	4.06e-77	169.67	COBLL1	cordon-bleu WH2 repeat protein like 1
554235	-2.5191	4.7433	-7.7482	8.91e-14	2.25e-13	19.915	ASPDH	aspartate dehydrogenase domain containing
4543	-2.5195	1.3956	-16.366	9.2e-46	1.29e-44	93.096	MTNR1A	melatonin receptor 1A
9649	-2.5223	7.0078	-20.221	6.33e-62	2.3e-60	130.22	RALGPS1	Ral GEF with PH domain and SH3 binding motif 1
6508	-2.5231	5.0618	-9.2972	1.23e-18	4.07e-18	30.968	SLC4A3	solute carrier family 4 member 3
286204	-2.5258	4.8536	-8.4379	7.21e-16	2.04e-15	24.668	CRB2	crumbs cell polarity complex component 2
5446	-2.5266	3.299	-10.938	2.43e-24	1.08e-23	43.998	PON3	paraoxonase 3
53942	-2.5318	1.2419	-17.626	5.06e-51	9.58e-50	105.17	CNTN5	contactin 5
2118	-2.532	3.5802	-12.174	6.1e-29	3.45e-28	54.521	ETV4	ETS variant transcription factor 4
11240	-2.5323	8.1073	-14.16	9.87e-37	8.43e-36	72.376	PADI2	peptidyl arginine deiminase 2
384	-2.5358	9.3438	-13.662	9.66e-35	7.45e-34	67.812	ARG2	arginase 2
10351	-2.5388	6.413	-9.9149	1.01e-20	3.74e-20	35.73	ABCA8	ATP binding cassette subfamily A member 8
1007	-2.54	2.5954	-8.7536	7.26e-17	2.18e-16	26.936	CDH9	cadherin 9
27254	-2.5402	6.4527	-7.1229	5.48e-12	1.25e-11	15.861	CSDC2	cold shock domain containing C2
121551	-2.5424	6.2301	-10.828	6.05e-24	2.64e-23	43.089	BTBD11	BTB domain containing 11
170850	-2.5441	1.0826	-17.531	1.27e-50	2.36e-49	104.26	KCNG3	potassium voltage-gated channel modifier subfamily G member 3
219736	-2.5459	5.0017	-13.237	4.64e-33	3.29e-32	63.958	STOX1	storkhead box 1
1674	-2.5485	6.0684	-6.8558	2.95e-11	6.48e-11	14.208	DES	desmin
1271	-2.5509	2.8879	-10.151	1.54e-21	5.94e-21	37.594	CNTFR	ciliary neurotrophic factor receptor
51302	-2.5524	5.8594	-12.542	2.38e-30	1.45e-29	57.749	CYP39A1	cytochrome P450 family 39 subfamily A member 1
10117	-2.5561	6.9435	-11.054	9.18e-25	4.17e-24	44.963	ENAM	enamelin
4143	-2.5702	3.8219	-7.5166	4.22e-13	1.03e-12	18.384	MAT1A	methionine adenosyltransferase 1A
84952	-2.5743	11.024	-15.417	7.69e-42	8.63e-41	84.095	CGNL1	cingulin like 1
5865	-2.5777	1.4707	-15.254	3.56e-41	3.86e-40	82.567	RAB3B	"RAB3B, member RAS oncogene family"
6545	-2.5845	1.682	-15.834	1.47e-43	1.82e-42	88.037	SLC7A4	solute carrier family 7 member 4
3918	-2.5847	7.7474	-9.8683	1.46e-20	5.36e-20	35.364	LAMC2	laminin subunit gamma 2
26027	-2.5866	7.8163	-18.583	4.86e-55	1.17e-53	114.4	ACOT11	acyl-CoA thioesterase 11
350	-2.5895	3.4591	-7.1471	4.69e-12	1.08e-11	16.013	APOH	apolipoprotein H
2619	-2.59	6.3042	-18.414	2.51e-54	5.77e-53	112.76	GAS1	growth arrest specific 1
18	-2.5964	9.0903	-15.403	8.73e-42	9.76e-41	83.968	ABAT	4-aminobutyrate aminotransferase
5521	-2.5976	5.4385	-17.73	1.86e-51	3.61e-50	106.17	PPP2R2B	protein phosphatase 2 regulatory subunit Bbeta
65267	-2.6039	4.2134	-16.845	9.32e-48	1.46e-46	97.675	WNK3	WNK lysine deficient protein kinase 3
79966	-2.6116	9.2067	-12.71	5.3e-31	3.36e-30	59.242	SCD5	stearoyl-CoA desaturase 5
90665	-2.6152	1.2441	-14.519	3.53e-38	3.27e-37	75.695	TBL1Y	transducin beta like 1 Y-linked
54207	-2.6207	3.5991	-12.727	4.58e-31	2.91e-30	59.387	KCNK10	potassium two pore domain channel subfamily K member 10
219578	-2.6286	1.598	-11.9	6.69e-28	3.56e-27	52.142	ZNF804B	zinc finger protein 804B
9901	-2.6315	6.8949	-21.433	5.23e-67	2.59e-65	141.89	SRGAP3	SLIT-ROBO Rho GTPase activating protein 3
2743	-2.6329	5.3312	-9.4192	4.85e-19	1.64e-18	31.893	GLRB	glycine receptor beta
4060	-2.6374	9.5984	-8.2581	2.6e-15	7.12e-15	23.402	LUM	lumican
3664	-2.6377	7.4061	-12.519	2.92e-30	1.77e-29	57.545	IRF6	interferon regulatory factor 6
56138	-2.638	4.3568	-10.581	4.67e-23	1.95e-22	41.062	PCDHA11	protocadherin alpha 11
685	-2.639	4.058	-15.107	1.42e-40	1.51e-39	81.186	BTC	betacellulin
5354	-2.641	1.7096	-12.973	5.04e-32	3.36e-31	61.583	PLP1	proteolipid protein 1
134288	-2.6418	6.8753	-6.7716	4.97e-11	1.08e-10	13.697	TMEM174	transmembrane protein 174
11187	-2.6433	3.9968	-8.384	1.06e-15	2.97e-15	24.287	PKP3	plakophilin 3
148198	-2.6509	2.4728	-16.61	8.89e-47	1.32e-45	95.427	ZNF98	zinc finger protein 98
4246	-2.6525	1.8401	-12.948	6.3e-32	4.17e-31	61.362	SCGB2A1	secretoglobin family 2A member 1
2016	-2.6564	7.4716	-14.965	5.43e-40	5.54e-39	79.852	EMX1	empty spiracles homeobox 1
287	-2.6571	10.357	-13.217	5.56e-33	3.92e-32	63.777	ANK2	ankyrin 2
55859	-2.6594	4.2809	-8.584	2.51e-16	7.3e-16	25.711	BEX1	brain expressed X-linked 1
5737	-2.6656	5.9323	-11.672	4.79e-27	2.44e-26	50.184	PTGFR	prostaglandin F receptor
65217	-2.6663	0.89688	-15.591	1.47e-42	1.72e-41	85.741	PCDH15	protocadherin related 15
7274	-2.6678	0.95172	-20.622	1.31e-63	5.28e-62	134.08	TTPA	alpha tocopherol transfer protein
100506658	-2.6682	7.3975	-13.419	8.88e-34	6.49e-33	65.603	OCLN	occludin
1610	-2.6732	5.671	-7.4795	5.39e-13	1.3e-12	18.142	DAO	D-amino acid oxidase
5178	-2.6763	6.9143	-19.643	1.7e-59	5.4e-58	124.63	PEG3	paternally expressed 3
9378	-2.6764	1.7829	-14.577	2.06e-38	1.94e-37	76.229	NRXN1	neurexin 1
189	-2.6766	4.0957	-9.6879	6.03e-20	2.15e-19	33.958	AGXT	alanine--glyoxylate and serine--pyruvate aminotransferase
22925	-2.6784	7.6681	-14.061	2.48e-36	2.07e-35	71.459	PLA2R1	phospholipase A2 receptor 1
56670	-2.6813	6.2185	-11.244	1.85e-25	8.7e-25	46.551	SUCNR1	succinate receptor 1
1602	-2.6822	6.9488	-15.677	6.51e-43	7.77e-42	86.555	DACH1	dachshund family transcription factor 1
197257	-2.6825	7.7746	-13.967	5.88e-36	4.84e-35	70.598	LDHD	lactate dehydrogenase D
10391	-2.6844	6.5465	-14.71	5.94e-39	5.75e-38	77.47	CORO2B	coronin 2B
347475	-2.6876	4.6453	-15.436	6.38e-42	7.19e-41	84.281	CCDC160	coiled-coil domain containing 160
9628	-2.6925	3.1131	-16.127	8.98e-45	1.19e-43	90.825	RGS6	regulator of G protein signaling 6
1776	-2.694	7.0183	-13.76	3.94e-35	3.1e-34	68.704	DNASE1L3	deoxyribonuclease 1 like 3
10644	-2.694	5.7555	-11.507	1.98e-26	9.75e-26	48.776	IGF2BP2	insulin like growth factor 2 mRNA binding protein 2
5172	-2.6947	4.7238	-13.447	6.9e-34	5.07e-33	65.854	SLC26A4	solute carrier family 26 member 4
1081	-2.695	0.84914	-16.665	5.27e-47	7.99e-46	95.948	CGA	"glycoprotein hormones, alpha polypeptide"
2561	-2.7036	3.7034	-12.101	1.15e-28	6.43e-28	53.889	GABRB2	gamma-aminobutyric acid type A receptor subunit beta2
762	-2.7058	6.451	-9.3588	7.7e-19	2.58e-18	31.434	CA4	carbonic anhydrase 4
93035	-2.7068	2.1061	-15.543	2.33e-42	2.68e-41	85.285	PKHD1L1	PKHD1 like 1
9071	-2.7068	9.3401	-14.085	1.97e-36	1.66e-35	71.686	CLDN10	claudin 10
133690	-2.7116	1.277	-21.503	2.67e-67	1.33e-65	142.56	CAPSL	calcyphosine like
3485	-2.7142	8.9669	-14.172	8.88e-37	7.61e-36	72.481	IGFBP2	insulin like growth factor binding protein 2
153562	-2.7144	7.3435	-17.878	4.45e-52	8.93e-51	107.6	MARVELD2	MARVEL domain containing 2
25818	-2.7144	0.94947	-16.651	6e-47	9.02e-46	95.819	KLK5	kallikrein related peptidase 5
56659	-2.7145	5.6305	-19.05	5.28e-57	1.4e-55	118.91	KCNK13	potassium two pore domain channel subfamily K member 13
4135	-2.7166	6.3791	-18.787	6.73e-56	1.69e-54	116.37	MAP6	microtubule associated protein 6
1840	-2.7185	6.2278	-17.9	3.6e-52	7.26e-51	107.81	DTX1	deltex E3 ubiquitin ligase 1
29951	-2.7197	3.1354	-12.088	1.29e-28	7.17e-28	53.776	PDZRN4	PDZ domain containing ring finger 4
54848	-2.7231	2.4894	-14.67	8.65e-39	8.3e-38	77.094	ARHGEF38	Rho guanine nucleotide exchange factor 38
64922	-2.7326	8.0435	-11.446	3.33e-26	1.62e-25	48.256	LRRC19	leucine rich repeat containing 19
5409	-2.7374	1.5301	-17.138	5.59e-49	9.46e-48	100.48	PNMT	phenylethanolamine N-methyltransferase
345557	-2.7421	6.2177	-12.28	2.41e-29	1.39e-28	55.445	PLCXD3	phosphatidylinositol specific phospholipase C X domain containing 3
4051	-2.7443	4.4589	-8.1946	4.07e-15	1.1e-14	22.959	CYP4F3	cytochrome P450 family 4 subfamily F member 3
4355	-2.7558	4.679	-14.375	1.35e-37	1.21e-36	74.36	MPP2	membrane palmitoylated protein 2
2877	-2.7565	2.7954	-12.61	1.3e-30	8.02e-30	58.352	GPX2	glutathione peroxidase 2
57537	-2.7686	7.137	-9.386	6.25e-19	2.11e-18	31.641	SORCS2	sortilin related VPS10 domain containing receptor 2
4915	-2.7722	9.0861	-11.79	1.73e-27	9.01e-27	51.198	NTRK2	neurotrophic receptor tyrosine kinase 2
6820	-2.7748	3.1155	-10.668	2.28e-23	9.68e-23	41.772	SULT2B1	sulfotransferase family 2B member 1
54869	-2.7785	6.1544	-11.363	6.78e-26	3.25e-25	47.55	EPS8L1	EPS8 like 1
9390	-2.7797	3.8428	-8.7856	5.74e-17	1.74e-16	27.169	SLC22A13	solute carrier family 22 member 13
8416	-2.7819	6.98	-21.116	1.11e-65	5.18e-64	138.85	ANXA9	annexin A9
55655	-2.7857	4.6017	-11.028	1.15e-24	5.2e-24	44.741	NLRP2	NLR family pyrin domain containing 2
6563	-2.79	7.5533	-13.701	6.78e-35	5.28e-34	68.165	SLC14A1	solute carrier family 14 member 1 (Kidd blood group)
2824	-2.7905	5.8545	-17.924	2.85e-52	5.77e-51	108.04	GPM6B	glycoprotein M6B
1014	-2.792	12.292	-15.909	7.22e-44	9.08e-43	88.748	CDH16	cadherin 16
1036	-2.7955	3.9724	-14.173	8.75e-37	7.5e-36	72.496	CDO1	cysteine dioxygenase type 1
4969	-2.804	4.8728	-8.6336	1.75e-16	5.13e-16	26.067	OGN	osteoglycin
22843	-2.805	4.3168	-15.972	3.94e-44	5.04e-43	89.351	PPM1E	"protein phosphatase, Mg2+/Mn2+ dependent 1E"
124	-2.8054	2.1304	-14.501	4.16e-38	3.84e-37	75.531	ADH1A	"alcohol dehydrogenase 1A (class I), alpha polypeptide"
476	-2.8063	14.286	-31.683	7.75e-108	2.92e-105	235.69	ATP1A1	ATPase Na+/K+ transporting subunit alpha 1
828	-2.8066	7.032	-16.671	4.96e-47	7.54e-46	96.007	CAPS	calcyphosine
2766	-2.8084	7.2057	-17.703	2.42e-51	4.67e-50	105.91	GMPR	guanosine monophosphate reductase
254050	-2.8092	3.2488	-14.517	3.6e-38	3.34e-37	75.674	LRRC43	leucine rich repeat containing 43
9254	-2.8106	5.1684	-22.862	5.9e-73	4.06e-71	155.56	CACNA2D2	calcium voltage-gated channel auxiliary subunit alpha2delta 2
827	-2.8135	7.1017	-7.6298	1.98e-13	4.91e-13	19.128	CAPN6	calpain 6
6863	-2.8156	1.2546	-14.339	1.88e-37	1.68e-36	74.025	TAC1	tachykinin precursor 1
7479	-2.8162	1.3429	-21.642	6.99e-68	3.69e-66	143.9	WNT8B	Wnt family member 8B
64881	-2.8197	4.19	-11.85	1.03e-27	5.44e-27	51.708	PCDH20	protocadherin 20
4889	-2.8224	4.1164	-15.807	1.91e-43	2.35e-42	87.779	NPY5R	neuropeptide Y receptor Y5
155465	-2.8271	1.2555	-13.54	2.97e-34	2.23e-33	66.693	AGR3	"anterior gradient 3, protein disulphide isomerase family member"
5349	-2.8287	3.981	-9.034	9.05e-18	2.85e-17	28.996	FXYD3	FXYD domain containing ion transport regulator 3
5010	-2.8288	5.347	-15.443	5.99e-42	6.75e-41	84.344	CLDN11	claudin 11
8908	-2.8326	4.1473	-10.127	1.86e-21	7.15e-21	37.406	GYG2	glycogenin 2
3218	-2.845	6.8522	-14.236	4.88e-37	4.25e-36	73.077	HOXB8	homeobox B8
6344	-2.8461	4.9232	-14.539	2.94e-38	2.75e-37	75.877	SCTR	secretin receptor
57402	-2.8464	5.83	-15.218	5e-41	5.4e-40	82.229	S100A14	S100 calcium binding protein A14
153	-2.8476	2.896	-16.035	2.16e-44	2.8e-43	89.949	ADRB1	adrenoceptor beta 1
79608	-2.8518	5.1965	-10.499	9.14e-23	3.76e-22	40.395	RIC3	RIC3 acetylcholine receptor chaperone
3248	-2.8591	7.6271	-12.888	1.09e-31	7.12e-31	60.82	HPGD	15-hydroxyprostaglandin dehydrogenase
163223	-2.8601	2.9958	-12.533	2.57e-30	1.56e-29	57.672	ZNF676	zinc finger protein 676
140578	-2.8635	3.9209	-12.188	5.38e-29	3.05e-28	54.646	CHODL	chondrolectin
80303	-2.8656	10.237	-22.002	2.21e-69	1.32e-67	147.35	EFHD1	EF-hand domain family member D1
2571	-2.871	4.4955	-9.0071	1.11e-17	3.47e-17	28.797	GAD1	glutamate decarboxylase 1
57134	-2.8727	7.8589	-18.458	1.64e-54	3.82e-53	113.19	MAN1C1	mannosidase alpha class 1C member 1
116535	-2.8752	5.8005	-13.835	1.98e-35	1.59e-34	69.391	MRGPRF	MAS related GPR family member F
1113	-2.8755	1.4077	-17.524	1.35e-50	2.51e-49	104.19	CHGA	chromogranin A
392465	-2.88	3.5379	-14.77	3.37e-39	3.31e-38	78.035	GLOD5	glyoxalase domain containing 5
5624	-2.8818	4.7812	-11.088	6.91e-25	3.16e-24	45.245	PROC	"protein C, inactivator of coagulation factors Va and VIIIa"
94122	-2.8822	3.8724	-12.698	5.9e-31	3.73e-30	59.135	SYTL5	synaptotagmin like 5
29947	-2.8825	1.0611	-16.921	4.5e-48	7.18e-47	98.401	DNMT3L	DNA methyltransferase 3 like
9228	-2.883	2.4593	-17.493	1.83e-50	3.38e-49	103.89	DLGAP2	DLG associated protein 2
374462	-2.8836	1.1169	-16.898	5.61e-48	8.91e-47	98.181	PTPRQ	protein tyrosine phosphatase receptor type Q
5334	-2.886	8.9608	-20.893	9.58e-65	4.21e-63	136.7	PLCL1	phospholipase C like 1 (inactive)
119391	-2.8922	5.9295	-11.477	2.56e-26	1.26e-25	48.517	GSTO2	glutathione S-transferase omega 2
123099	-2.8944	5.675	-14.306	2.56e-37	2.26e-36	73.722	DEGS2	"delta 4-desaturase, sphingolipid 2"
51778	-2.8956	1.6517	-23.546	8.76e-76	6.92e-74	162.06	MYOZ2	myozenin 2
79784	-2.8959	8.4947	-9.9601	7.05e-21	2.63e-20	36.085	MYH14	myosin heavy chain 14
51655	-2.8963	9.4977	-15.199	6.02e-41	6.47e-40	82.044	RASD1	ras related dexamethasone induced 1
158038	-2.8964	1.5154	-19.253	7.39e-58	2.06e-56	120.87	LINGO2	leucine rich repeat and Ig domain containing 2
131034	-2.8993	1.3981	-15.238	4.17e-41	4.51e-40	82.411	CPNE4	copine 4
54894	-2.9095	6.6258	-16.731	2.78e-47	4.29e-46	96.586	RNF43	ring finger protein 43
7180	-2.9111	0.73223	-28.153	2.49e-94	5.59e-92	204.67	CRISP2	cysteine rich secretory protein 2
622	-2.9116	6.8996	-15.271	3.04e-41	3.31e-40	82.724	BDH1	3-hydroxybutyrate dehydrogenase 1
2330	-2.9143	6.978	-17.26	1.73e-49	3.01e-48	101.65	FMO5	flavin containing dimethylaniline monoxygenase 5
6328	-2.9143	3.7108	-14.457	6.28e-38	5.76e-37	75.12	SCN3A	sodium voltage-gated channel alpha subunit 3
375719	-2.9144	2.9948	-14.811	2.3e-39	2.28e-38	78.414	AQP7P1	aquaporin 7 pseudogene 1
285313	-2.9199	3.6348	-17.873	4.69e-52	9.38e-51	107.54	IGSF10	immunoglobulin superfamily member 10
2122	-2.9236	9.8156	-21.765	2.16e-68	1.18e-66	145.08	MECOM	MDS1 and EVI1 complex locus
145773	-2.9249	6.1041	-21.869	7.89e-69	4.53e-67	146.08	FAM81A	family with sequence similarity 81 member A
1259	-2.9262	4.8165	-14.065	2.39e-36	2e-35	71.494	CNGA1	cyclic nucleotide gated channel subunit alpha 1
143941	-2.9266	2.003	-14.947	6.41e-40	6.52e-39	79.688	TTC36	tetratricopeptide repeat domain 36
55753	-2.9337	10.232	-12.804	2.29e-31	1.48e-30	60.077	OGDHL	oxoglutarate dehydrogenase like
4608	-2.9346	1.4035	-20.989	3.79e-65	1.72e-63	137.62	MYBPH	myosin binding protein H
80221	-2.9371	8.3553	-17.843	6.25e-52	1.24e-50	107.26	ACSF2	acyl-CoA synthetase family member 2
170685	-2.9414	3.594	-17.757	1.43e-51	2.8e-50	106.43	NUDT10	nudix hydrolase 10
492	-2.9429	1.4174	-15.618	1.14e-42	1.34e-41	85.994	ATP2B3	ATPase plasma membrane Ca2+ transporting 3
57628	-2.9453	1.1304	-16.598	9.94e-47	1.47e-45	95.315	DPP10	dipeptidyl peptidase like 10
7504	-2.9523	4.3298	-13.67	9.02e-35	7e-34	67.88	XK	X-linked Kx blood group
6857	-2.9563	4.0794	-15.942	5.26e-44	6.67e-43	89.063	SYT1	synaptotagmin 1
2731	-2.9575	8.0521	-13.045	2.63e-32	1.78e-31	62.23	GLDC	glycine decarboxylase
89766	-2.9586	1.0745	-21.559	1.56e-67	7.87e-66	143.1	UMODL1	uromodulin like 1
1298	-2.9659	6.4406	-15.001	3.87e-40	3.98e-39	80.191	COL9A2	collagen type IX alpha 2 chain
27151	-2.9681	7.517	-20.322	2.37e-62	8.85e-61	131.2	CPAMD8	C3 and PZP like alpha-2-macroglobulin domain containing 8
547	-2.9688	1.6801	-12.792	2.55e-31	1.64e-30	59.972	KIF1A	kinesin family member 1A
340024	-2.9718	7.4981	-6.0127	4.35e-09	8.48e-09	9.3205	SLC6A19	solute carrier family 6 member 19
85407	-2.9725	3.0447	-19.325	3.7e-58	1.05e-56	121.56	NKD1	NKD inhibitor of WNT signaling pathway 1
9914	-2.9729	3.7253	-16.319	1.44e-45	1.99e-44	92.653	ATP2C2	ATPase secretory pathway Ca2+ transporting 2
29930	-2.9752	1.2475	-23.803	7.7e-77	6.44e-75	164.49	PCDHB1	protocadherin beta 1
22798	-2.9763	3.4279	-17.972	1.79e-52	3.67e-51	108.5	LAMB4	laminin subunit beta 4
142680	-2.9789	4.1232	-11.103	6.07e-25	2.79e-24	45.373	SLC34A3	solute carrier family 34 member 3
26038	-2.9802	2.2743	-14.452	6.61e-38	6.05e-37	75.069	CHD5	chromodomain helicase DNA binding protein 5
1594	-2.9811	4.628	-13.069	2.12e-32	1.45e-31	62.443	CYP27B1	cytochrome P450 family 27 subfamily B member 1
140458	-2.9868	1.5462	-15.13	1.15e-40	1.22e-39	81.401	ASB5	ankyrin repeat and SOCS box containing 5
285489	-2.9877	3.6271	-14.056	2.6e-36	2.17e-35	71.412	DOK7	docking protein 7
58473	-2.9882	6.8681	-17.398	4.56e-50	8.14e-49	102.98	PLEKHB1	pleckstrin homology domain containing B1
10876	-2.9902	0.87873	-29.32	7.25e-99	2.02e-96	215.09	EDDM3A	epididymal protein 3A
8549	-2.9914	2.1291	-12.363	1.15e-29	6.77e-29	56.178	LGR5	leucine rich repeat containing G protein-coupled receptor 5
440699	-2.9918	0.90055	-19.791	4.05e-60	1.33e-58	126.07	LRRC52	leucine rich repeat containing 52
164832	-2.9982	6.1687	-12.314	1.78e-29	1.04e-28	55.745	LONRF2	LON peptidase N-terminal domain and ring finger 2
84871	-3.0005	3.1981	-23.083	7.2e-74	5.1e-72	157.66	AGBL4	ATP/GTP binding protein like 4
147700	-3.0028	4.0103	-14.259	3.96e-37	3.47e-36	73.286	KLC3	kinesin light chain 3
1287	-3.0067	7.5438	-16.337	1.21e-45	1.69e-44	92.821	COL4A5	collagen type IV alpha 5 chain
147381	-3.0075	2.2794	-14.092	1.85e-36	1.56e-35	71.75	CBLN2	cerebellin 2 precursor
80736	-3.0097	8.3397	-12.691	6.28e-31	3.96e-30	59.074	SLC44A4	solute carrier family 44 member 4
9121	-3.0192	7.1934	-18.723	1.26e-55	3.11e-54	115.75	SLC16A5	solute carrier family 16 member 5
60482	-3.0204	1.2381	-20.812	2.1e-64	9.04e-63	135.91	SLC5A7	solute carrier family 5 member 7
57633	-3.0242	3.2331	-15.336	1.64e-41	1.8e-40	83.338	LRRN1	leucine rich repeat neuronal 1
100130238	-3.0313	4.2293	-12.242	3.36e-29	1.92e-28	55.114	LOC100130238	uncharacterized LOC100130238
26002	-3.0338	7.6501	-12.131	8.9e-29	4.99e-28	54.146	MOXD1	monooxygenase DBH like 1
342897	-3.0376	2.9483	-17.292	1.27e-49	2.22e-48	101.96	NCCRP1	"NCCRP1, F-box associated domain containing"
259	-3.0453	4.8062	-12.413	7.47e-30	4.44e-29	56.61	AMBP	alpha-1-microglobulin/bikunin precursor
143379	-3.0465	2.0142	-19.181	1.48e-57	4.06e-56	120.18	C10orf82	chromosome 10 open reading frame 82
4329	-3.0486	9.2751	-17.268	1.6e-49	2.8e-48	101.73	ALDH6A1	aldehyde dehydrogenase 6 family member A1
8092	-3.0517	2.1368	-15.732	3.86e-43	4.68e-42	87.076	ALX1	ALX homeobox 1
168002	-3.0525	4.2976	-9.9091	1.06e-20	3.91e-20	35.684	DACT2	dishevelled binding antagonist of beta catenin 2
4674	-3.0562	6.23	-14.424	8.54e-38	7.76e-37	74.814	NAP1L2	nucleosome assembly protein 1 like 2
5649	-3.0594	5.2753	-11.09	6.78e-25	3.11e-24	45.263	RELN	reelin
4626	-3.0616	3.4153	-7.7053	1.19e-13	2.99e-13	19.628	MYH8	myosin heavy chain 8
5646	-3.0624	1.9647	-13.621	1.41e-34	1.08e-33	67.436	PRSS3	serine protease 3
55203	-3.0632	6.5572	-17.422	3.62e-50	6.5e-49	103.21	LGI2	leucine rich repeat LGI family member 2
3589	-3.0653	1.9295	-15.586	1.54e-42	1.8e-41	85.697	IL11	interleukin 11
8000	-3.0706	2.0689	-13.461	6.07e-34	4.48e-33	65.981	PSCA	prostate stem cell antigen
9173	-3.0708	6.2808	-12.086	1.32e-28	7.34e-28	53.751	IL1RL1	interleukin 1 receptor like 1
388610	-3.072	6.0449	-13.757	4.07e-35	3.19e-34	68.673	TRNP1	TMF1 regulated nuclear protein 1
3694	-3.0723	8.3205	-13.392	1.14e-33	8.27e-33	65.358	ITGB6	integrin subunit beta 6
23562	-3.0733	4.606	-17.832	6.93e-52	1.37e-50	107.16	CLDN14	claudin 14
2898	-3.0737	2.623	-18.958	1.29e-56	3.36e-55	118.02	GRIK2	glutamate ionotropic receptor kainate type subunit 2
23416	-3.0737	3.1953	-17.471	2.26e-50	4.11e-49	103.68	KCNH3	potassium voltage-gated channel subfamily H member 3
5909	-3.0748	9.7179	-16.132	8.62e-45	1.14e-43	90.867	RAP1GAP	RAP1 GTPase activating protein
91584	-3.0829	5.1496	-15.095	1.6e-40	1.68e-39	81.072	PLXNA4	plexin A4
441581	-3.0832	0.80371	-21.888	6.58e-69	3.81e-67	146.26	FRG2B	FSHD region gene 2 family member B
56245	-3.0836	6.5288	-11.818	1.36e-27	7.13e-27	51.433	C21orf62	chromosome 21 open reading frame 62
54836	-3.0855	6.4958	-13.057	2.36e-32	1.6e-31	62.34	BSPRY	B-box and SPRY domain containing
122402	-3.0855	4.4548	-11.021	1.21e-24	5.48e-24	44.688	TDRD9	tudor domain containing 9
128853	-3.087	5.5082	-13.827	2.13e-35	1.71e-34	69.316	DUSP15	dual specificity phosphatase 15
92840	-3.0928	5.8545	-17.312	1.05e-49	1.84e-48	102.15	REEP6	receptor accessory protein 6
65975	-3.0964	5.3285	-10.628	3.18e-23	1.34e-22	41.442	STK33	serine/threonine kinase 33
6457	-3.1004	1.3502	-15.246	3.84e-41	4.16e-40	82.492	SH3GL3	"SH3 domain containing GRB2 like 3, endophilin A3"
9356	-3.1042	6.8134	-6.2462	1.15e-09	2.31e-09	10.622	SLC22A6	solute carrier family 22 member 6
57709	-3.1047	1.0709	-25.476	1.15e-83	1.6e-81	180.17	SLC7A14	solute carrier family 7 member 14
57530	-3.1073	8.2761	-15.845	1.32e-43	1.64e-42	88.143	CGN	cingulin
3798	-3.1098	2.0144	-20.428	8.58e-63	3.3e-61	132.21	KIF5A	kinesin family member 5A
645121	-3.1167	3.7568	-21.577	1.31e-67	6.69e-66	143.28	CCNI2	cyclin I family member 2
9153	-3.1176	0.97328	-18.502	1.07e-54	2.53e-53	113.61	SLC28A2	solute carrier family 28 member 2
7348	-3.118	4.3535	-8.7168	9.52e-17	2.84e-16	26.669	UPK1B	uroplakin 1B
153571	-3.1194	2.4454	-14.594	1.76e-38	1.66e-37	76.388	C5orf38	chromosome 5 open reading frame 38
389558	-3.1221	3.6384	-13.907	1.02e-35	8.3e-35	70.05	FAM180A	family with sequence similarity 180 member A
7022	-3.1243	2.9644	-11.557	1.29e-26	6.45e-26	49.197	TFAP2C	transcription factor AP-2 gamma
115584	-3.1258	2.6459	-12.941	6.75e-32	4.47e-31	61.293	SLC5A11	solute carrier family 5 member 11
1543	-3.1314	1.5329	-13.468	5.68e-34	4.2e-33	66.048	CYP1A1	cytochrome P450 family 1 subfamily A member 1
80031	-3.1435	7.8809	-18.363	4.1e-54	9.32e-53	112.27	SEMA6D	semaphorin 6D
5745	-3.145	8.5752	-13.73	5.22e-35	4.08e-34	68.425	PTH1R	parathyroid hormone 1 receptor
6755	-3.1459	1.624	-17.11	7.31e-49	1.23e-47	100.21	SSTR5	somatostatin receptor 5
744	-3.1473	6.2824	-18.896	2.35e-56	6.02e-55	117.42	MPPED2	metallophosphoesterase domain containing 2
23305	-3.1491	4.1736	-15.528	2.68e-42	3.07e-41	85.146	ACSL6	acyl-CoA synthetase long chain family member 6
112885	-3.1507	1.6693	-18.836	4.19e-56	1.06e-54	116.84	PHF21B	PHD finger protein 21B
92129	-3.1567	2.0695	-21.365	1.01e-66	4.92e-65	141.24	RIPPLY1	ripply transcriptional repressor 1
9982	-3.1567	1.3164	-19.372	2.33e-58	6.76e-57	122.02	FGFBP1	fibroblast growth factor binding protein 1
29968	-3.1589	7.6742	-11.638	6.42e-27	3.24e-26	49.893	PSAT1	phosphoserine aminotransferase 1
91807	-3.1626	3.8526	-17.79	1.04e-51	2.04e-50	106.75	MYLK3	myosin light chain kinase 3
222	-3.1652	2.5524	-23.863	4.35e-77	3.74e-75	165.05	ALDH3B2	aldehyde dehydrogenase 3 family member B2
11181	-3.168	4.4126	-10.274	5.69e-22	2.26e-21	38.581	TREH	trehalase
133688	-3.1743	8.2675	-7.5973	2.46e-13	6.07e-13	18.913	UGT3A1	UDP glycosyltransferase family 3 member A1
64388	-3.1813	2.5099	-13.923	8.8e-36	7.18e-35	70.197	GREM2	"gremlin 2, DAN family BMP antagonist"
245973	-3.1849	6.5748	-22.577	8.96e-72	6.04e-70	152.85	ATP6V1C2	ATPase H+ transporting V1 subunit C2
6356	-3.1985	2.5163	-13.652	1.06e-34	8.15e-34	67.718	CCL11	C-C motif chemokine ligand 11
5733	-3.2334	10.122	-12.097	1.2e-28	6.66e-28	53.85	PTGER3	prostaglandin E receptor 3
167127	-3.2358	2.8044	-14.767	3.46e-39	3.4e-38	78.006	UGT3A2	UDP glycosyltransferase family 3 member A2
2591	-3.2359	6.8608	-17.232	2.27e-49	3.92e-48	101.38	GALNT3	polypeptide N-acetylgalactosaminyltransferase 3
1805	-3.2437	4.9634	-11.203	2.62e-25	1.22e-24	46.208	DPT	dermatopontin
306	-3.2516	7.0353	-12.616	1.23e-30	7.63e-30	58.403	ANXA3	annexin A3
6532	-3.2561	2.0734	-25.553	5.63e-84	7.93e-82	180.88	SLC6A4	solute carrier family 6 member 4
85477	-3.2582	9.5506	-13.866	1.49e-35	1.21e-34	69.67	SCIN	scinderin
145501	-3.2584	2.8189	-13.884	1.27e-35	1.03e-34	69.834	ISM2	isthmin 2
137970	-3.2601	4.2632	-10.307	4.35e-22	1.73e-21	38.846	UNC5D	unc-5 netrin receptor D
2538	-3.2601	5.9344	-8.4672	5.84e-16	1.66e-15	24.876	G6PC	glucose-6-phosphatase catalytic subunit
171019	-3.2637	0.90951	-20.757	3.55e-64	1.5e-62	135.39	ADAMTS19	ADAM metallopeptidase with thrombospondin type 1 motif 19
5105	-3.267	10.475	-9.6342	9.16e-20	3.23e-19	33.543	PCK1	phosphoenolpyruvate carboxykinase 1
221476	-3.2742	3.0787	-12.345	1.36e-29	7.92e-29	56.018	PI16	peptidase inhibitor 16
1591	-3.275	5.2411	-8.4539	6.42e-16	1.83e-15	24.782	CYP24A1	cytochrome P450 family 24 subfamily A member 1
254295	-3.2753	6.7784	-14.129	1.31e-36	1.12e-35	72.091	PHYHD1	phytanoyl-CoA dioxygenase domain containing 1
23072	-3.2789	4.0094	-11.237	1.96e-25	9.2e-25	46.494	HECW1	"HECT, C2 and WW domain containing E3 ubiquitin protein ligase 1"
154091	-3.2797	6.3102	-26.899	2.24e-89	4.22e-87	193.29	SLC2A12	solute carrier family 2 member 12
164284	-3.2864	4.6031	-10.878	4e-24	1.76e-23	43.501	APCDD1L	APC down-regulated 1 like
113828	-3.2864	4.0557	-9.9747	6.28e-21	2.35e-20	36.2	FAM83F	family with sequence similarity 83 member F
84101	-3.2948	2.953	-23.985	1.37e-77	1.21e-75	166.21	USP44	ubiquitin specific peptidase 44
9348	-3.2949	2.3318	-20.14	1.38e-61	4.93e-60	129.44	NDST3	N-deacetylase and N-sulfotransferase 3
400793	-3.2986	6.5006	-22.973	2.05e-73	1.43e-71	156.62	C1orf226	chromosome 1 open reading frame 226
26232	-3.2996	6.0212	-16.053	1.82e-44	2.36e-43	90.12	FBXO2	F-box protein 2
117154	-3.3006	1.872	-20.999	3.44e-65	1.57e-63	137.72	DACH2	dachshund family transcription factor 2
3934	-3.3019	3.3154	-9.8075	2.36e-20	8.55e-20	34.888	LCN2	lipocalin 2
7476	-3.3024	1.4699	-22.332	9.36e-71	6.02e-69	150.5	WNT7A	Wnt family member 7A
202374	-3.3062	3.1352	-13.656	1.03e-34	7.9e-34	67.75	STK32A	serine/threonine kinase 32A
55283	-3.3101	4.6653	-13.462	6.01e-34	4.43e-33	65.991	MCOLN3	mucolipin 3
143098	-3.3186	7.5006	-23.548	8.65e-76	6.88e-74	162.07	MPP7	membrane palmitoylated protein 7
7447	-3.3214	2.0653	-15.918	6.6e-44	8.33e-43	88.837	VSNL1	visinin like 1
379	-3.3221	7.1784	-18.967	1.18e-56	3.09e-55	118.1	ARL4D	ADP ribosylation factor like GTPase 4D
27344	-3.3222	6.2806	-10.398	2.09e-22	8.49e-22	39.574	PCSK1N	proprotein convertase subtilisin/kexin type 1 inhibitor
440279	-3.3269	2.285	-15.69	5.78e-43	6.91e-42	86.675	UNC13C	unc-13 homolog C
118738	-3.3364	2.5352	-19.813	3.27e-60	1.09e-58	126.28	ZNF488	zinc finger protein 488
389376	-3.3375	1.5546	-17.851	5.75e-52	1.15e-50	107.34	SFTA2	surfactant associated 2
6854	-3.3477	2.7863	-16.697	3.86e-47	5.91e-46	96.258	SYN2	synapsin II
266722	-3.3501	3.9814	-12.762	3.33e-31	2.13e-30	59.704	HS6ST3	heparan sulfate 6-O-sulfotransferase 3
338094	-3.3523	6.4187	-8.2435	2.88e-15	7.87e-15	23.3	FAM151A	family with sequence similarity 151 member A
10053	-3.3546	7.9259	-16.68	4.54e-47	6.92e-46	96.096	AP1M2	adaptor related protein complex 1 subunit mu 2
53405	-3.3642	8.2904	-15.049	2.47e-40	2.57e-39	80.639	CLIC5	chloride intracellular channel 5
2947	-3.3657	9.5902	-22.103	8.43e-70	5.16e-68	148.31	GSTM3	glutathione S-transferase mu 3
84951	-3.3761	3.5061	-17.612	5.82e-51	1.1e-49	105.03	TNS4	tensin 4
5136	-3.3782	8.2663	-18.145	3.38e-53	7.28e-52	110.17	PDE1A	phosphodiesterase 1A
6579	-3.3803	2.251	-13.337	1.87e-33	1.35e-32	64.86	SLCO1A2	solute carrier organic anion transporter family member 1A2
147798	-3.3825	7.8087	-14.536	3e-38	2.8e-37	75.857	TMC4	transmembrane channel like 4
138255	-3.3886	1.3228	-24.199	1.82e-78	1.65e-76	168.22	C9orf135	chromosome 9 open reading frame 135
135138	-3.4007	4.4279	-16.173	5.79e-45	7.74e-44	91.263	PACRG	parkin coregulated
30820	-3.4021	2.9156	-13.342	1.8e-33	1.3e-32	64.898	KCNIP1	potassium voltage-gated channel interacting protein 1
64084	-3.4025	5.6123	-16.218	3.79e-45	5.12e-44	91.685	CLSTN2	calsyntenin 2
388662	-3.4059	4.4239	-18.371	3.78e-54	8.64e-53	112.35	SLC6A17	solute carrier family 6 member 17
1137	-3.412	1.9423	-13.114	1.41e-32	9.69e-32	62.851	CHRNA4	cholinergic receptor nicotinic alpha 4 subunit
78986	-3.4215	2.878	-18.207	1.86e-53	4.06e-52	110.77	DUSP26	dual specificity phosphatase 26
145781	-3.4264	5.489	-17.058	1.2e-48	2e-47	99.716	GCOM1	GRINL1A complex locus 1
170690	-3.4311	5.3381	-13.433	7.88e-34	5.77e-33	65.722	ADAMTS16	ADAM metallopeptidase with thrombospondin type 1 motif 16
340706	-3.4315	2.9584	-19.579	3.14e-59	9.77e-58	124.02	VWA2	von Willebrand factor A domain containing 2
26049	-3.4329	6.4401	-24.782	7.53e-81	8.17e-79	173.7	FAM169A	family with sequence similarity 169 member A
362	-3.4369	1.5162	-25.875	2.82e-85	4.25e-83	183.87	AQP5	aquaporin 5
118427	-3.439	0.87199	-30.51	2.02e-103	6.81e-101	225.55	OLFM3	olfactomedin 3
3177	-3.4426	5.5007	-15.412	8.05e-42	9.02e-41	84.05	SLC29A2	solute carrier family 29 member 2
114569	-3.4502	9.6981	-13.725	5.47e-35	4.27e-34	68.378	MAL2	"mal, T cell differentiation protein 2 (gene/pseudogene)"
5017	-3.4514	5.466	-15.603	1.32e-42	1.54e-41	85.855	OVOL1	ovo like transcriptional repressor 1
152404	-3.4514	3.7344	-15.02	3.24e-40	3.35e-39	80.366	IGSF11	immunoglobulin superfamily member 11
79152	-3.4577	4.7179	-14.498	4.29e-38	3.96e-37	75.499	FA2H	fatty acid 2-hydroxylase
23105	-3.4649	3.9554	-16.063	1.67e-44	2.17e-43	90.209	FSTL4	follistatin like 4
9722	-3.4665	3.9029	-23.025	1.25e-73	8.77e-72	157.11	NOS1AP	nitric oxide synthase 1 adaptor protein
4072	-3.4671	10.04	-18.418	2.41e-54	5.57e-53	112.8	EPCAM	epithelial cell adhesion molecule
347733	-3.477	5.1685	-18.575	5.28e-55	1.26e-53	114.32	TUBB2B	tubulin beta 2B class IIb
1370	-3.4782	3.8593	-8.5642	2.9e-16	8.41e-16	25.568	CPN2	carboxypeptidase N subunit 2
10242	-3.4808	4.3701	-15.163	8.42e-41	9.02e-40	81.709	KCNMB2	potassium calcium-activated channel subfamily M regulatory beta subunit 2
387914	-3.4845	4.8323	-17.263	1.67e-49	2.91e-48	101.69	SHISA2	shisa family member 2
9052	-3.4891	6.3971	-12.478	4.2e-30	2.53e-29	57.184	GPRC5A	G protein-coupled receptor class C group 5 member A
1672	-3.4936	10.019	-13.556	2.55e-34	1.92e-33	66.845	DEFB1	defensin beta 1
79935	-3.4959	2.2255	-17.028	1.61e-48	2.63e-47	99.428	CNTD2	cyclin N-terminal domain containing 2
2568	-3.4964	4.2565	-13.437	7.56e-34	5.55e-33	65.763	GABRP	gamma-aminobutyric acid type A receptor subunit pi
7276	-3.5024	1.9663	-13.679	8.27e-35	6.43e-34	67.967	TTR	transthyretin
283948	-3.5057	5.063	-26.801	5.49e-89	1e-86	192.4	NHLRC4	NHL repeat containing 4
23428	-3.5125	9.1726	-18.327	5.79e-54	1.31e-52	111.93	SLC7A8	solute carrier family 7 member 8
26033	-3.5156	4.9751	-13.619	1.44e-34	1.1e-33	67.416	ATRNL1	attractin like 1
27004	-3.5185	4.3932	-10.995	1.51e-24	6.81e-24	44.468	TCL6	T cell leukemia/lymphoma 6
54033	-3.5233	2.9354	-15.914	6.86e-44	8.65e-43	88.798	RBM11	RNA binding motif protein 11
9194	-3.5254	6.2466	-18.278	9.32e-54	2.07e-52	111.45	SLC16A7	solute carrier family 16 member 7
391123	-3.531	1.6228	-19.593	2.77e-59	8.64e-58	124.15	VSIG8	V-set and immunoglobulin domain containing 8
56137	-3.5361	4.2091	-15.818	1.7e-43	2.1e-42	87.892	PCDHA12	protocadherin alpha 12
167410	-3.5406	5.0927	-10.292	4.91e-22	1.95e-21	38.726	LIX1	limb and CNS expressed 1
7490	-3.5444	4.9055	-10.261	6.32e-22	2.5e-21	38.476	WT1	WT1 transcription factor
56165	-3.5535	2.0448	-16.733	2.74e-47	4.24e-46	96.598	TDRD1	tudor domain containing 1
10864	-3.5545	4.5825	-9.6783	6.5e-20	2.31e-19	33.884	SLC22A7	solute carrier family 22 member 7
152573	-3.5673	7.1011	-14.883	1.17e-39	1.17e-38	79.089	SHISA3	shisa family member 3
63928	-3.5699	1.286	-21.104	1.25e-65	5.81e-64	138.73	CHP2	calcineurin like EF-hand protein 2
8854	-3.5724	7.2224	-13.692	7.34e-35	5.71e-34	68.086	ALDH1A2	aldehyde dehydrogenase 1 family member A2
399823	-3.5759	3.0509	-13.431	7.99e-34	5.85e-33	65.708	FOXI2	forkhead box I2
23624	-3.5768	3.8955	-14.789	2.84e-39	2.8e-38	78.205	CBLC	Cbl proto-oncogene C
27329	-3.5827	5.8114	-10.48	1.07e-22	4.38e-22	40.242	ANGPTL3	angiopoietin like 3
7345	-3.5877	7.5945	-12.721	4.82e-31	3.06e-30	59.336	UCHL1	ubiquitin C-terminal hydrolase L1
5156	-3.593	7.7328	-12.708	5.41e-31	3.42e-30	59.222	PDGFRA	platelet derived growth factor receptor alpha
83543	-3.5948	11.555	-18.732	1.15e-55	2.84e-54	115.84	AIF1L	allograft inflammatory factor 1 like
5053	-3.602	6.9644	-7.9782	1.84e-14	4.82e-14	21.468	PAH	phenylalanine hydroxylase
644809	-3.6337	2.1311	-20.666	8.57e-64	3.51e-62	134.51	C15orf56	chromosome 15 open reading frame 56
6690	-3.6457	4.2242	-10.448	1.39e-22	5.68e-22	39.979	SPINK1	serine peptidase inhibitor Kazal type 1
8537	-3.6472	3.4398	-13.495	4.48e-34	3.33e-33	66.285	BCAS1	breast carcinoma amplified sequence 1
6327	-3.6521	2.8792	-16.241	3.03e-45	4.12e-44	91.909	SCN2B	sodium voltage-gated channel beta subunit 2
56475	-3.6588	1.8328	-19.919	1.17e-60	3.94e-59	127.31	RPRM	"reprimo, TP53 dependent G2 arrest mediator homolog"
1160	-3.6597	5.216	-10.24	7.49e-22	2.96e-21	38.308	CKMT2	"creatine kinase, mitochondrial 2"
169026	-3.6853	2.2307	-14.833	1.87e-39	1.85e-38	78.62	SLC30A8	solute carrier family 30 member 8
154664	-3.6874	2.221	-17.185	3.55e-49	6.06e-48	100.93	ABCA13	ATP binding cassette subfamily A member 13
644943	-3.7006	3.3908	-17.715	2.14e-51	4.14e-50	106.03	RASSF10	Ras association domain family member 10
3306	-3.7083	8.9708	-23.798	8.09e-77	6.73e-75	164.44	HSPA2	heat shock protein family A (Hsp70) member 2
342667	-3.7115	4.9961	-9.1942	2.7e-18	8.74e-18	30.192	STAC2	SH3 and cysteine rich domain 2
4547	-3.7415	4.1557	-11.635	6.6e-27	3.33e-26	49.865	MTTP	microsomal triglyceride transfer protein
9362	-3.7425	1.3182	-15.479	4.26e-42	4.83e-41	84.684	CPNE6	copine 6
8842	-3.7516	8.4952	-8.7275	8.79e-17	2.63e-16	26.747	PROM1	prominin 1
386617	-3.7524	1.5599	-29.632	4.54e-100	1.32e-97	217.85	KCTD8	potassium channel tetramerization domain containing 8
9671	-3.7563	3.451	-18.752	9.5e-56	2.37e-54	116.03	WSCD2	WSC domain containing 2
53353	-3.7664	2.5525	-18.362	4.15e-54	9.42e-53	112.26	LRP1B	LDL receptor related protein 1B
5284	-3.7673	9.9378	-9.74	4.01e-20	1.44e-19	34.362	PIGR	polymeric immunoglobulin receptor
5948	-3.7727	0.94036	-37.568	7.33e-129	9.39e-126	283.95	RBP2	retinol binding protein 2
116449	-3.7776	2.0993	-17.153	4.86e-49	8.23e-48	100.62	CLNK	cytokine dependent hematopoietic cell linker
1080	-3.7879	2.3352	-11.445	3.34e-26	1.63e-25	48.253	CFTR	CF transmembrane conductance regulator
57687	-3.7901	5.1273	-14.855	1.52e-39	1.52e-38	78.825	VAT1L	vesicle amine transport 1 like
6943	-3.8071	7.1352	-19.493	7.22e-59	2.19e-57	123.19	TCF21	transcription factor 21
27324	-3.8109	6.171	-12.282	2.36e-29	1.36e-28	55.467	TOX3	TOX high mobility group box family member 3
2246	-3.8145	7.4052	-18.929	1.7e-56	4.4e-55	117.74	FGF1	fibroblast growth factor 1
2070	-3.82	5.2164	-18.435	2.04e-54	4.74e-53	112.97	EYA4	EYA transcriptional coactivator and phosphatase 4
767	-3.8242	5.073	-18.652	2.5e-55	6.12e-54	115.06	CA8	carbonic anhydrase 8
121506	-3.8328	6.4231	-19.617	2.19e-59	6.87e-58	124.38	ERP27	endoplasmic reticulum protein 27
273	-3.8363	3.9122	-22.619	6e-72	4.09e-70	153.25	AMPH	amphiphysin
130574	-3.8483	3.539	-20.367	1.53e-62	5.79e-61	131.63	LYPD6	LY6/PLAUR domain containing 6
54959	-3.8537	1.0442	-24.507	1e-79	1.01e-77	171.11	ODAM	"odontogenic, ameloblast associated"
57484	-3.8652	5.983	-21.096	1.35e-65	6.25e-64	138.65	RNF150	ring finger protein 150
6565	-3.8667	6.3908	-22.416	4.18e-71	2.76e-69	151.31	SLC15A2	solute carrier family 15 member 2
10446	-3.8674	6.209	-16.411	5.99e-46	8.48e-45	93.525	LRRN2	leucine rich repeat neuronal 2
55089	-3.8702	4.8583	-12.444	5.67e-30	3.39e-29	56.885	SLC38A4	solute carrier family 38 member 4
340120	-3.8706	1.6241	-24.186	2.05e-78	1.85e-76	168.1	ANKRD34B	ankyrin repeat domain 34B
554	-3.9014	4.6311	-20.373	1.45e-62	5.48e-61	131.69	AVPR2	arginine vasopressin receptor 2
8858	-3.9046	2.0773	-17.314	1.02e-49	1.8e-48	102.17	PROZ	"protein Z, vitamin K dependent plasma glycoprotein"
29118	-3.9205	2.2727	-22.028	1.73e-69	1.04e-67	147.59	DDX25	DEAD-box helicase 25
25859	-3.926	1.855	-15.965	4.22e-44	5.38e-43	89.283	PART1	prostate androgen-regulated transcript 1
166348	-3.9271	2.1521	-20.296	3.07e-62	1.14e-60	130.94	KBTBD12	kelch repeat and BTB domain containing 12
79861	-3.9292	1.703	-16.566	1.35e-46	1.99e-45	95.007	TUBAL3	tubulin alpha like 3
100288801	-3.9368	1.528	-21.316	1.61e-66	7.83e-65	140.77	FRG2C	FSHD region gene 2 family member C
283358	-3.9368	5.4751	-19.514	5.91e-59	1.81e-57	123.39	B4GALNT3	"beta-1,4-N-acetyl-galactosaminyltransferase 3"
6098	-3.9401	1.3423	-20.705	5.86e-64	2.43e-62	134.89	ROS1	"ROS proto-oncogene 1, receptor tyrosine kinase"
203859	-3.9427	5.4246	-13.877	1.34e-35	1.09e-34	69.776	ANO5	anoctamin 5
51804	-3.9521	3.6436	-19.282	5.59e-58	1.57e-56	121.15	SIX4	SIX homeobox 4
9068	-3.9545	5.6772	-17.635	4.66e-51	8.89e-50	105.25	ANGPTL1	angiopoietin like 1
6590	-3.966	6.1912	-9.3167	1.06e-18	3.53e-18	31.115	SLPI	secretory leukocyte peptidase inhibitor
4045	-3.973	2.333	-18.498	1.11e-54	2.62e-53	113.58	LSAMP	limbic system associated membrane protein
27129	-3.9846	6.0101	-17.123	6.43e-49	1.09e-47	100.34	HSPB7	heat shock protein family B (small) member 7
5639	-3.9939	4.5903	-24.353	4.28e-79	4.06e-77	169.67	PRRG2	proline rich and Gla domain 2
5101	-3.9971	4.7423	-22.219	2.76e-70	1.74e-68	149.42	PCDH9	protocadherin 9
152519	-3.999	4.1091	-20.918	7.51e-65	3.34e-63	136.94	NIPAL1	NIPA like domain containing 1
3171	-3.9998	2.5613	-17.826	7.34e-52	1.45e-50	107.1	FOXA3	forkhead box A3
142685	-4.0011	1.3728	-20.001	5.29e-61	1.82e-59	128.1	ASB15	ankyrin repeat and SOCS box containing 15
2625	-4.0017	7.2325	-21.427	5.58e-67	2.75e-65	141.83	GATA3	GATA binding protein 3
7020	-4.0262	5.3549	-15.429	6.83e-42	7.69e-41	84.213	TFAP2A	transcription factor AP-2 alpha
27164	-4.0391	1.3333	-18.034	9.88e-53	2.06e-51	109.1	SALL3	spalt like transcription factor 3
3898	-4.0433	7.2774	-14.909	9.15e-40	9.23e-39	79.333	LAD1	ladinin 1
23504	-4.047	3.3364	-20.284	3.45e-62	1.27e-60	130.82	RIMBP2	RIMS binding protein 2
2104	-4.0511	7.7363	-17.938	2.5e-52	5.08e-51	108.17	ESRRG	estrogen related receptor gamma
151531	-4.0598	4.2093	-16.696	3.9e-47	5.96e-46	96.249	UPP2	uridine phosphorylase 2
1634	-4.0621	9.7789	-12.565	1.94e-30	1.19e-29	57.952	DCN	decorin
10991	-4.067	2.5796	-16.096	1.21e-44	1.59e-43	90.525	SLC38A3	solute carrier family 38 member 3
64220	-4.0936	3.5046	-15.622	1.1e-42	1.29e-41	86.037	STRA6	signaling receptor and transporter of retinol STRA6
5069	-4.0968	7.0712	-20.717	5.25e-64	2.18e-62	135	PAPPA	pappalysin 1
3291	-4.1049	10.003	-19.324	3.74e-58	1.06e-56	121.55	HSD11B2	hydroxysteroid 11-beta dehydrogenase 2
283455	-4.1094	4.9106	-17.994	1.45e-52	3.01e-51	108.72	KSR2	kinase suppressor of ras 2
643236	-4.121	6.4515	-14.574	2.12e-38	1.99e-37	76.202	TMEM72	transmembrane protein 72
956	-4.1253	2.4907	-24.959	1.44e-81	1.72e-79	175.35	ENTPD3	ectonucleoside triphosphate diphosphohydrolase 3
147372	-4.1393	3.2131	-16.007	2.84e-44	3.66e-43	89.678	CCBE1	collagen and calcium binding EGF domains 1
163589	-4.16	2.211	-21.126	1.01e-65	4.73e-64	138.94	TDRD5	tudor domain containing 5
112609	-4.1649	3.4763	-20.732	4.54e-64	1.9e-62	135.14	MRAP2	melanocortin 2 receptor accessory protein 2
1001	-4.166	5.5361	-17.629	4.93e-51	9.36e-50	105.2	CDH3	cadherin 3
173	-4.1737	3.2762	-12.344	1.37e-29	7.97e-29	56.011	AFM	afamin
148252	-4.1807	4.0415	-17.733	1.8e-51	3.49e-50	106.2	DIRAS1	DIRAS family GTPase 1
7484	-4.1917	3.5697	-24.319	5.87e-79	5.44e-77	169.35	WNT9B	Wnt family member 9B
3645	-4.1952	1.9993	-20.871	1.18e-64	5.15e-63	136.48	INSRR	insulin receptor related receptor
79170	-4.2017	5.6123	-13.838	1.92e-35	1.55e-34	69.418	PRR15L	proline rich 15 like
810	-4.2119	2.1931	-15.535	2.52e-42	2.89e-41	85.207	CALML3	calmodulin like 3
27146	-4.2128	1.5498	-24.784	7.38e-81	8.08e-79	173.72	FAM184B	family with sequence similarity 184 member B
341359	-4.2205	1.82	-19.275	5.96e-58	1.67e-56	121.09	SYT10	synaptotagmin 10
56302	-4.2325	1.1337	-26.403	2.14e-87	3.51e-85	188.74	TRPV5	transient receptor potential cation channel subfamily V member 5
548596	-4.2496	2.9666	-13.306	2.49e-33	1.79e-32	64.576	CKMT1A	"creatine kinase, mitochondrial 1A"
283514	-4.2615	2.0564	-25.062	5.49e-82	6.69e-80	176.31	SIAH3	siah E3 ubiquitin protein ligase family member 3
27098	-4.2681	3.4358	-27.113	3.16e-90	6.32e-88	195.24	CLUL1	clusterin like 1
83648	-4.2704	5.9225	-22.116	7.43e-70	4.57e-68	148.44	FAM167A	family with sequence similarity 167 member A
389434	-4.2906	5.1875	-15.078	1.88e-40	1.97e-39	80.909	IYD	iodotyrosine deiodinase
10256	-4.2908	4.0553	-17.807	8.87e-52	1.74e-50	106.91	CNKSR1	connector enhancer of kinase suppressor of Ras 1
125	-4.2931	7.786	-13.232	4.86e-33	3.43e-32	63.912	ADH1B	"alcohol dehydrogenase 1B (class I), beta polypeptide"
10941	-4.2951	1.4849	-17.979	1.68e-52	3.46e-51	108.57	UGT2A1	UDP glucuronosyltransferase family 2 member A1 complex locus
136306	-4.2979	1.9484	-19.578	3.2e-59	9.91e-58	124.01	SVOPL	SVOP like
161291	-4.3058	7.0139	-21.721	3.28e-68	1.77e-66	144.66	TMEM30B	transmembrane protein 30B
51440	-4.308	3.3915	-17.1	8.07e-49	1.36e-47	100.12	HPCAL4	hippocalcin like 4
57565	-4.3187	5.2284	-24.365	3.82e-79	3.7e-77	169.78	KLHL14	kelch like family member 14
83959	-4.3228	5.3748	-21.08	1.58e-65	7.24e-64	138.49	SLC4A11	solute carrier family 4 member 11
6493	-4.3277	5.6297	-31.241	3.5e-106	1.28e-103	231.89	SIM2	SIM bHLH transcription factor 2
7477	-4.333	3.1523	-15.159	8.75e-41	9.34e-40	81.672	WNT7B	Wnt family member 7B
2302	-4.342	3.1549	-19.486	7.73e-59	2.33e-57	123.12	FOXJ1	forkhead box J1
3855	-4.3516	7.6672	-15.063	2.15e-40	2.24e-39	80.775	KRT7	keratin 7
1381	-4.3602	1.8306	-15.848	1.29e-43	1.6e-42	88.171	CRABP1	cellular retinoic acid binding protein 1
1393	-4.3609	5.2937	-18.623	3.3e-55	8.01e-54	114.79	CRHBP	corticotropin releasing hormone binding protein
4010	-4.3715	2.4645	-15.865	1.09e-43	1.36e-42	88.337	LMX1B	LIM homeobox transcription factor 1 beta
6273	-4.3771	6.3943	-20.88	1.09e-64	4.74e-63	136.57	S100A2	S100 calcium binding protein A2
56776	-4.3855	2.2474	-19.951	8.59e-61	2.92e-59	127.61	FMN2	formin 2
6332	-4.3893	1.8169	-22.179	4.04e-70	2.51e-68	149.04	SCN7A	sodium voltage-gated channel alpha subunit 7
23769	-4.392	3.3342	-24.241	1.23e-78	1.13e-76	168.61	FLRT1	fibronectin leucine rich transmembrane protein 1
2911	-4.3964	3.0653	-25.848	3.63e-85	5.4e-83	183.62	GRM1	glutamate metabotropic receptor 1
55600	-4.3975	1.9951	-24.888	2.79e-81	3.22e-79	174.69	ITLN1	intelectin 1
63976	-4.4103	5.9636	-22.126	6.73e-70	4.16e-68	148.54	PRDM16	PR/SET domain 16
1773	-4.4294	6.0739	-23.095	6.37e-74	4.53e-72	157.78	DNASE1	deoxyribonuclease 1
2352	-4.4367	2.4244	-22.419	4.08e-71	2.71e-69	151.33	FOLR3	folate receptor gamma
1380	-4.4605	2.5997	-16.657	5.68e-47	8.56e-46	95.874	CR2	complement C3d receptor 2
91851	-4.4655	5.3078	-11.895	6.98e-28	3.71e-27	52.098	CHRDL1	chordin like 1
213	-4.497	5.5975	-12.786	2.7e-31	1.73e-30	59.913	ALB	albumin
27330	-4.4979	4.5393	-16.499	2.58e-46	3.76e-45	94.366	RPS6KA6	ribosomal protein S6 kinase A6
3219	-4.5148	6.4653	-19.186	1.42e-57	3.9e-56	120.22	HOXB9	homeobox B9
6326	-4.5225	4.1225	-20.422	9.01e-63	3.45e-61	132.16	SCN2A	sodium voltage-gated channel alpha subunit 2
133121	-4.531	4.3318	-21.171	6.52e-66	3.11e-64	139.38	ENPP6	ectonucleotide pyrophosphatase/phosphodiesterase 6
339896	-4.551	1.2381	-32.267	5.22e-110	2.23e-107	240.68	GADL1	glutamate decarboxylase like 1
222171	-4.5583	5.0265	-24.493	1.14e-79	1.14e-77	170.98	PRR15	proline rich 15
5067	-4.5592	3.7801	-15.625	1.07e-42	1.26e-41	86.065	CNTN3	contactin 3
1800	-4.56	6.5997	-13.249	4.19e-33	2.97e-32	64.06	DPEP1	dipeptidase 1
55885	-4.5641	4.0901	-20.482	5.06e-63	1.96e-61	132.74	LMO3	LIM domain only 3
58495	-4.5798	1.8467	-26.222	1.13e-86	1.77e-84	187.08	OVOL2	ovo like zinc finger 2
1056	-4.5822	4.1394	-21.707	3.76e-68	2e-66	144.52	CEL	carboxyl ester lipase
5629	-4.5872	3.8495	-21.091	1.41e-65	6.5e-64	138.61	PROX1	prospero homeobox 1
79098	-4.5941	5.6594	-16.223	3.59e-45	4.86e-44	91.739	C1orf116	chromosome 1 open reading frame 116
7780	-4.5941	4.4536	-14.511	3.8e-38	3.52e-37	75.62	SLC30A2	solute carrier family 30 member 2
3158	-4.5973	8.2253	-11.614	7.89e-27	3.96e-26	49.688	HMGCS2	3-hydroxy-3-methylglutaryl-CoA synthase 2
29114	-4.6389	2.2748	-22.745	1.8e-72	1.23e-70	154.45	TAGLN3	transgelin 3
162387	-4.639	2.9025	-23.949	1.93e-77	1.69e-75	165.87	MFSD6L	major facilitator superfamily domain containing 6 like
4070	-4.6819	8.6516	-18.829	4.49e-56	1.13e-54	116.78	TACSTD2	tumor associated calcium signal transducer 2
146802	-4.6939	4.952	-17.476	2.15e-50	3.91e-49	103.73	SLC47A2	solute carrier family 47 member 2
146556	-4.7134	4.9727	-18.782	7.12e-56	1.79e-54	116.31	C16orf89	chromosome 16 open reading frame 89
9066	-4.7223	5.3674	-22.101	8.53e-70	5.2e-68	148.3	SYT7	synaptotagmin 7
79442	-4.7252	4.7504	-20.254	4.58e-62	1.68e-60	130.54	LRRC2	leucine rich repeat containing 2
5267	-4.7261	3.0607	-16.416	5.68e-46	8.06e-45	93.577	SERPINA4	serpin family A member 4
4842	-4.7299	2.6197	-23.228	1.81e-74	1.32e-72	159.04	NOS1	nitric oxide synthase 1
389840	-4.7396	3.272	-18.922	1.83e-56	4.72e-55	117.67	MAP3K15	mitogen-activated protein kinase kinase kinase 15
134526	-4.7413	1.4141	-34.688	8.28e-119	5.3e-116	260.88	ACOT12	acyl-CoA thioesterase 12
730	-4.7599	10.17	-14.685	7.51e-39	7.24e-38	77.235	C7	complement C7
56924	-4.7673	4.5644	-24.321	5.76e-79	5.39e-77	169.37	PAK6	p21 (RAC1) activated kinase 6
55061	-4.7691	5.6881	-19.962	7.71e-61	2.63e-59	127.72	SUSD4	sushi domain containing 4
127731	-4.7952	1.9822	-24.552	6.55e-80	6.71e-78	171.54	VWA5B1	von Willebrand factor A domain containing 5B1
2168	-4.8087	3.9587	-12.973	5.05e-32	3.36e-31	61.581	FABP1	fatty acid binding protein 1
8529	-4.8164	2.9356	-13.605	1.64e-34	1.25e-33	67.286	CYP4F2	cytochrome P450 family 4 subfamily F member 2
3769	-4.8212	3.6174	-17.739	1.71e-51	3.32e-50	106.26	KCNJ13	potassium inwardly rectifying channel subfamily J member 13
7134	-4.8216	2.8208	-27.298	5.81e-91	1.22e-88	196.93	TNNC1	"troponin C1, slow skeletal and cardiac type"
1804	-4.8232	3.4653	-18.887	2.56e-56	6.53e-55	117.34	DPP6	dipeptidyl peptidase like 6
7135	-4.8234	3.7878	-21.276	2.37e-66	1.15e-64	140.38	TNNI1	"troponin I1, slow skeletal type"
2719	-4.8376	6.9267	-22.357	7.34e-71	4.77e-69	150.75	GPC3	glypican 3
124872	-4.8402	3.7311	-16.521	2.09e-46	3.06e-45	94.574	B4GALNT2	"beta-1,4-N-acetyl-galactosaminyltransferase 2"
26228	-4.8447	3.894	-19.678	1.21e-59	3.88e-58	124.97	STAP1	signal transducing adaptor family member 1
6569	-4.8505	4.7428	-11.577	1.09e-26	5.43e-26	49.37	SLC34A1	solute carrier family 34 member 1
6492	-4.868	5.6329	-14.451	6.65e-38	6.08e-37	75.063	SIM1	SIM bHLH transcription factor 1
8170	-4.8708	2.3952	-17.625	5.14e-51	9.72e-50	105.16	SLC14A2	solute carrier family 14 member 2
1409	-4.8976	3.3782	-13.933	8.03e-36	6.57e-35	70.288	CRYAA	crystallin alpha A
24	-4.8981	4.0336	-20.631	1.2e-63	4.87e-62	134.17	ABCA4	ATP binding cassette subfamily A member 4
5340	-4.9104	5.4192	-9.3254	9.95e-19	3.31e-18	31.181	PLG	plasminogen
84467	-4.9281	1.7989	-21.815	1.34e-68	7.47e-67	145.55	FBN3	fibrillin 3
5650	-4.9304	1.6744	-19.64	1.75e-59	5.52e-58	124.61	KLK7	kallikrein related peptidase 7
1159	-4.9314	4.0853	-14.48	5.05e-38	4.65e-37	75.336	CKMT1B	"creatine kinase, mitochondrial 1B"
64063	-4.9326	2.0243	-23.502	1.33e-75	1.04e-73	161.64	PRSS22	serine protease 22
26287	-4.9332	3.5495	-18.334	5.4e-54	1.22e-52	112	ANKRD2	ankyrin repeat domain 2
613212	-4.938	3.5401	-13.82	2.27e-35	1.81e-34	69.255	CTXN3	cortexin 3
25928	-4.939	5.3621	-16.175	5.7e-45	7.62e-44	91.279	SOSTDC1	sclerostin domain containing 1
4118	-4.9553	8.9895	-17.485	1.98e-50	3.64e-49	103.81	MAL	"mal, T cell differentiation protein"
65266	-4.9822	6.8567	-21.778	1.9e-68	1.04e-66	145.2	WNK4	WNK lysine deficient protein kinase 4
6337	-4.9842	8.9257	-20.112	1.81e-61	6.38e-60	129.17	SCNN1A	sodium channel epithelial 1 subunit alpha
10752	-4.9851	6.4949	-21.58	1.28e-67	6.57e-66	143.3	CHL1	cell adhesion molecule L1 like
157724	-4.9866	1.8375	-19.59	2.83e-59	8.83e-58	124.13	SLC7A13	solute carrier family 7 member 13
654463	-5.0033	2.5086	-27.238	1.01e-90	2.05e-88	196.38	FER1L6	fer-1 like family member 6
140597	-5.0128	3.5774	-20.126	1.59e-61	5.63e-60	129.3	TCEAL2	transcription elongation factor A like 2
23109	-5.0379	3.1473	-18.863	3.24e-56	8.2e-55	117.1	DDN	dendrin
2901	-5.0489	4.3083	-19.635	1.83e-59	5.77e-58	124.56	GRIK5	glutamate ionotropic receptor kainate type subunit 5
120224	-5.0675	5.7542	-21.759	2.28e-68	1.24e-66	145.02	TMEM45B	transmembrane protein 45B
1733	-5.0951	4.1042	-16.761	2.09e-47	3.25e-46	96.868	DIO1	iodothyronine deiodinase 1
346689	-5.0959	1.7225	-27.857	3.61e-93	7.97e-91	202	KLRG2	killer cell lectin like receptor G2
6524	-5.1314	3.2874	-14.419	8.98e-38	8.13e-37	74.764	SLC5A2	solute carrier family 5 member 2
27199	-5.1343	2.7405	-25.169	2.02e-82	2.57e-80	177.31	OXGR1	oxoglutarate receptor 1
64849	-5.1461	6.4715	-13.775	3.43e-35	2.71e-34	68.842	SLC13A3	solute carrier family 13 member 3
27134	-5.1598	4.1534	-19.636	1.82e-59	5.74e-58	124.57	TJP3	tight junction protein 3
11249	-5.1678	1.7773	-21.965	3.15e-69	1.87e-67	147	NXPH2	neurexophilin 2
27124	-5.178	5.7935	-23.165	3.29e-74	2.37e-72	158.44	INPP5J	inositol polyphosphate-5-phosphatase J
84152	-5.2098	2.3572	-24.642	2.82e-80	2.93e-78	172.38	PPP1R1B	protein phosphatase 1 regulatory inhibitor subunit 1B
89792	-5.2288	2.7773	-24.483	1.26e-79	1.25e-77	170.89	GAL3ST3	galactose-3-O-sulfotransferase 3
3753	-5.2386	3.3503	-32.856	3.53e-112	1.67e-109	245.66	KCNE1	potassium voltage-gated channel subfamily E regulatory subunit 1
229	-5.254	9.6841	-12.017	2.41e-28	1.31e-27	53.157	ALDOB	"aldolase, fructose-bisphosphate B"
3242	-5.2548	5.8411	-14.329	2.07e-37	1.84e-36	73.932	HPD	4-hydroxyphenylpyruvate dioxygenase
10562	-5.2625	2.5177	-21.219	4.13e-66	1.98e-64	139.83	OLFM4	olfactomedin 4
158326	-5.2697	5.5311	-18.202	1.95e-53	4.25e-52	110.72	FREM1	FRAS1 related extracellular matrix 1
22854	-5.3096	2.6988	-20.475	5.43e-63	2.1e-61	132.67	NTNG1	netrin G1
7512	-5.34	5.5254	-16.054	1.81e-44	2.35e-43	90.128	XPNPEP2	X-prolyl aminopeptidase 2
1586	-5.3459	4.0763	-16.984	2.45e-48	3.98e-47	99.006	CYP17A1	cytochrome P450 family 17 subfamily A member 1
153201	-5.3703	3.4194	-14.234	5.01e-37	4.35e-36	73.052	SLC36A2	solute carrier family 36 member 2
200879	-5.3966	4.3863	-19.182	1.48e-57	4.05e-56	120.18	LIPH	lipase H
51442	-5.429	1.496	-29.182	2.47e-98	6.6e-96	213.87	VGLL1	vestigial like family member 1
1555	-5.4329	2.6425	-20.821	1.91e-64	8.29e-63	136.01	CYP2B6	cytochrome P450 family 2 subfamily B member 6
1114	-5.448	4.6412	-23.233	1.71e-74	1.26e-72	159.09	CHGB	chromogranin B
4495	-5.4546	7.1844	-14.817	2.18e-39	2.15e-38	78.47	MT1G	metallothionein 1G
130576	-5.462	3.0385	-21.749	2.51e-68	1.36e-66	144.92	LYPD6B	LY6/PLAUR domain containing 6B
7139	-5.4646	2.2013	-23.259	1.35e-74	1e-72	159.33	TNNT2	"troponin T2, cardiac type"
10551	-5.5186	2.4208	-19.714	8.58e-60	2.77e-58	125.32	AGR2	"anterior gradient 2, protein disulphide isomerase family member"
79192	-5.5275	3.5967	-29.071	6.62e-98	1.73e-95	212.88	IRX1	iroquois homeobox 1
65997	-5.5466	4.9373	-24.593	4.45e-80	4.6e-78	171.92	RASL11B	RAS like family 11 member B
4868	-5.5643	3.4028	-15.712	4.69e-43	5.64e-42	86.883	NPHS1	"NPHS1 adhesion molecule, nephrin"
6456	-5.5732	3.9132	-18.286	8.59e-54	1.92e-52	111.53	SH3GL2	"SH3 domain containing GRB2 like 2, endophilin A1"
92737	-5.579	4.9641	-18.041	9.18e-53	1.92e-51	109.17	DNER	delta/notch like EGF repeat containing
5653	-5.5908	2.0907	-21.86	8.69e-69	4.96e-67	145.98	KLK6	kallikrein related peptidase 6
658	-5.5946	4.9333	-18.415	2.47e-54	5.69e-53	112.78	BMPR1B	bone morphogenetic protein receptor type 1B
5731	-5.6094	2.5379	-27.068	4.77e-90	9.4e-88	194.83	PTGER1	prostaglandin E receptor 1
90167	-5.6112	1.5686	-38.025	2.04e-130	2.9e-127	287.52	FRMD7	FERM domain containing 7
153572	-5.6185	4.2877	-29.258	1.26e-98	3.42e-96	214.54	IRX2	iroquois homeobox 2
5502	-5.6389	6.842	-12.835	1.74e-31	1.13e-30	60.35	PPP1R1A	protein phosphatase 1 regulatory inhibitor subunit 1A
50964	-5.6786	2.0936	-23.381	4.2e-75	3.16e-73	160.49	SOST	sclerostin
199964	-5.6805	3.0539	-22.292	1.37e-70	8.67e-69	150.12	TMEM61	transmembrane protein 61
3975	-5.7219	2.438	-23.844	5.22e-77	4.46e-75	164.87	LHX1	LIM homeobox 1
54566	-5.7279	4.4314	-24.881	2.98e-81	3.41e-79	174.62	EPB41L4B	erythrocyte membrane protein band 4.1 like 4B
222584	-5.8012	2.6338	-23.529	1.03e-75	8.1e-74	161.9	FAM83B	family with sequence similarity 83 member B
3816	-5.8119	2.614	-15.663	7.49e-43	8.87e-42	86.416	KLK1	kallikrein 1
4496	-5.8243	3.9391	-16.439	4.59e-46	6.57e-45	93.789	MT1H	metallothionein 1H
6550	-5.8302	6.4912	-18.048	8.59e-53	1.81e-51	109.24	SLC9A3	solute carrier family 9 member A3
1272	-5.8573	3.9954	-19.257	7.15e-58	2e-56	120.9	CNTN1	contactin 1
140469	-5.8687	4.4374	-24.141	3.14e-78	2.79e-76	167.68	MYO3B	myosin IIIB
339983	-5.8797	3.4949	-27.659	2.19e-92	4.75e-90	200.2	NAT8L	N-acetyltransferase 8 like
60676	-5.9082	4.3097	-20.316	2.52e-62	9.37e-61	131.13	PAPPA2	pappalysin 2
29842	-5.9252	7.9881	-21.563	1.51e-67	7.66e-66	143.13	TFCP2L1	transcription factor CP2 like 1
3897	-5.9397	6.542	-20.134	1.47e-61	5.22e-60	129.38	L1CAM	L1 cell adhesion molecule
2262	-5.9564	2.5853	-36.875	1.75e-126	1.73e-123	278.49	GPC5	glypican 5
2160	-5.9642	4.6028	-20.654	9.59e-64	3.9e-62	134.4	F11	coagulation factor XI
796	-5.9759	1.7923	-25.168	2.03e-82	2.57e-80	177.3	CALCA	calcitonin related polypeptide alpha
341277	-5.9923	1.8843	-35.424	2.03e-121	1.53e-118	266.87	OVCH2	ovochymase 2 (gene/pseudogene)
5121	-6.0402	3.2433	-19.762	5.39e-60	1.76e-58	125.78	PCP4	Purkinje cell protein 4
1288	-6.0449	3.7556	-29.927	3.35e-101	1.02e-98	220.45	COL4A6	collagen type IV alpha 6 chain
54097	-6.0498	3.9812	-25.997	9.12e-86	1.39e-83	185	FAM3B	FAM3 metabolism regulating signaling molecule B
80157	-6.0573	3.4531	-20.937	6.25e-65	2.8e-63	137.12	CWH43	cell wall biogenesis 43 C-terminal homolog
655	-6.1052	3.3171	-21.812	1.38e-68	7.67e-67	145.52	BMP7	bone morphogenetic protein 7
2066	-6.1445	5.1325	-21.809	1.41e-68	7.81e-67	145.5	ERBB4	erb-b2 receptor tyrosine kinase 4
7103	-6.1449	4.8914	-19.426	1.38e-58	4.09e-57	122.54	TSPAN8	tetraspanin 8
55503	-6.1521	2.9356	-35.719	1.85e-122	1.58e-119	269.26	TRPV6	transient receptor potential cation channel subfamily V member 6
6549	-6.1577	3.8984	-23.279	1.11e-74	8.29e-73	159.53	SLC9A2	solute carrier family 9 member A2
9376	-6.2139	4.4982	-14.601	1.64e-38	1.55e-37	76.458	SLC22A8	solute carrier family 22 member 8
79679	-6.2158	4.7306	-22.322	1.03e-70	6.55e-69	150.41	VTCN1	V-set domain containing T cell activation inhibitor 1
2813	-6.2388	1.6322	-41.814	6.85e-143	1.76e-139	316.12	GP2	glycoprotein 2
150696	-6.2671	6.5467	-21.761	2.24e-68	1.22e-66	145.04	PROM2	prominin 2
5816	-6.3094	3.3494	-17.677	3.11e-51	5.97e-50	105.66	PVALB	parvalbumin
5596	-6.3105	3.2256	-24.65	2.62e-80	2.75e-78	172.45	MAPK4	mitogen-activated protein kinase 4
55040	-6.3692	3.4371	-24.874	3.19e-81	3.58e-79	174.56	EPN3	epsin 3
2103	-6.373	3.5501	-36.003	1.87e-123	1.71e-120	271.54	ESRRB	estrogen related receptor beta
126	-6.384	3.5065	-28.706	1.73e-96	4.11e-94	209.63	ADH1C	"alcohol dehydrogenase 1C (class I), gamma polypeptide"
54845	-6.4244	4.2812	-19.333	3.43e-58	9.76e-57	121.64	ESRP1	epithelial splicing regulatory protein 1
6997	-6.4322	3.1026	-23.824	6.33e-77	5.33e-75	164.68	TDGF1	teratocarcinoma-derived growth factor 1
56649	-6.4633	3.5377	-22.349	7.94e-71	5.14e-69	150.67	TMPRSS4	transmembrane serine protease 4
1950	-6.5511	7.1955	-23.671	2.67e-76	2.18e-74	163.24	EGF	epidermal growth factor
401250	-6.5772	2.9853	-26.453	1.35e-87	2.25e-85	189.2	MCCD1	mitochondrial coiled-coil domain 1
79977	-6.6516	3.4853	-23.885	3.53e-77	3.05e-75	165.26	GRHL2	grainyhead like transcription factor 2
6712	-6.657	6.7727	-21.503	2.68e-67	1.33e-65	142.56	SPTBN2	"spectrin beta, non-erythrocytic 2"
57127	-6.6881	2.6219	-24.363	3.88e-79	3.74e-77	169.76	RHBG	Rh family B glycoprotein (gene/pseudogene)
202151	-6.6928	4.0189	-30.201	3.02e-102	9.43e-100	222.85	RANBP3L	RAN binding protein 3 like
6422	-6.7565	7.6744	-26.697	1.43e-88	2.58e-86	191.44	SFRP1	secreted frizzled related protein 1
9058	-6.7962	3.484	-24.939	1.74e-81	2.06e-79	175.16	SLC13A2	solute carrier family 13 member 2
7306	-6.8057	2.4545	-29.546	9.75e-100	2.77e-97	217.09	TYRP1	tyrosinase related protein 1
115111	-6.8076	5.2865	-25.681	1.7e-84	2.45e-82	182.07	SLC26A7	solute carrier family 26 member 7
8431	-6.8078	2.3254	-26.501	8.66e-88	1.48e-85	189.64	NR0B2	nuclear receptor subfamily 0 group B member 2
2642	-6.8164	2.4661	-25.013	8.65e-82	1.04e-79	175.86	GCGR	glucagon receptor
138046	-6.8757	2.218	-31.901	1.19e-108	4.61e-106	237.56	RALYL	RALY RNA binding protein like
203447	-6.88	4.2902	-28.792	8.03e-97	1.94e-94	210.39	NRK	Nik related kinase
525	-6.8939	5.5921	-22.884	4.76e-73	3.3e-71	155.77	ATP6V1B1	ATPase H+ transporting V1 subunit B1
83697	-6.9039	2.3669	-33.006	9.98e-113	5.11e-110	246.92	SLC4A9	solute carrier family 4 member 9
6338	-6.9056	5.3127	-23.388	3.94e-75	2.98e-73	160.56	SCNN1B	sodium channel epithelial 1 subunit beta
57111	-6.9274	3.913	-22.199	3.33e-70	2.08e-68	149.24	RAB25	"RAB25, member RAS oncogene family"
131920	-6.9427	1.6309	-42.257	2.66e-144	8.52e-141	319.35	TMEM207	transmembrane protein 207
26298	-7.0214	4.7362	-25.47	1.21e-83	1.65e-81	180.11	EHF	ETS homologous factor
56934	-7.0254	2.2516	-37.531	9.76e-129	1.14e-125	283.66	CA10	carbonic anhydrase 10
149461	-7.0581	4.9921	-23.713	1.8e-76	1.48e-74	163.64	CLDN19	claudin 19
2555	-7.0648	2.1298	-34.798	3.35e-119	2.26e-116	261.78	GABRA2	gamma-aminobutyric acid type A receptor subunit alpha2
127124	-7.1012	2.1177	-27.482	1.09e-91	2.33e-89	198.6	ATP6V1G3	ATPase H+ transporting V1 subunit G3
5104	-7.1906	6.8854	-24.828	4.9e-81	5.4e-79	174.13	SERPINA5	serpin family A member 5
2254	-7.2025	3.5553	-24.893	2.68e-81	3.12e-79	174.73	FGF9	fibroblast growth factor 9
7113	-7.26	5.3147	-23.91	2.8e-77	2.44e-75	165.5	TMPRSS2	transmembrane serine protease 2
846	-7.3159	5.1673	-24.349	4.44e-79	4.18e-77	169.63	CASR	calcium sensing receptor
3766	-7.3198	5.2624	-30.549	1.43e-103	4.94e-101	225.9	KCNJ10	potassium inwardly rectifying channel subfamily J member 10
479	-7.3244	1.837	-49.817	5.87e-167	7.51e-163	371.22	ATP12A	ATPase H+/K+ transporting non-gastric alpha2 subunit
10686	-7.3267	3.6213	-32.157	1.34e-109	5.52e-107	239.74	CLDN16	claudin 16
245972	-7.3792	5.1488	-21.695	4.24e-68	2.25e-66	144.4	ATP6V0D2	ATPase H+ transporting V0 subunit d2
90161	-7.4386	3.7517	-35.533	8.37e-122	6.7e-119	267.75	HS6ST2	heparan sulfate 6-O-sulfotransferase 2
255189	-7.5655	2.9675	-26.919	1.86e-89	3.56e-87	193.47	PLA2G4F	phospholipase A2 group IVF
7827	-7.5989	2.7438	-20.11	1.85e-61	6.49e-60	129.15	NPHS2	"NPHS2 stomatin family member, podocin"
124975	-7.6237	4.4592	-26.386	2.51e-87	4.06e-85	188.58	GGT6	gamma-glutamyltransferase 6
10655	-7.6359	3.1158	-25.786	6.47e-85	9.52e-83	183.04	DMRT2	doublesex and mab-3 related transcription factor 2
5288	-7.6908	2.1238	-42.885	2.77e-146	1.77e-142	323.89	PIK3C2G	phosphatidylinositol-4-phosphate 3-kinase catalytic subunit type 2 gamma
2001	-7.7016	2.5904	-38.2	5.2e-131	8.32e-128	288.88	ELF5	E74 like ETS transcription factor 5
253012	-7.73	2.6451	-28.442	1.85e-95	4.22e-93	207.27	HEPACAM2	HEPACAM family member 2
363	-7.8581	3.8471	-27.062	5.02e-90	9.74e-88	194.78	AQP6	aquaporin 6
7021	-7.8912	2.9815	-33.236	1.44e-113	7.66e-111	248.85	TFAP2B	transcription factor AP-2 beta
7809	-7.9845	2.3467	-31.971	6.53e-109	2.61e-106	238.16	BSND	barttin CLCNK type accessory subunit beta
4745	-8.0667	2.615	-34.5	3.88e-118	2.37e-115	259.34	NELL1	neural EGFL like 1
1852	-8.1988	4.1625	-32.85	3.72e-112	1.7e-109	245.61	DUSP9	dual specificity phosphatase 9
2299	-8.2475	2.9943	-25.126	3.03e-82	3.8e-80	176.91	FOXI1	forkhead box I1
1187	-8.2569	5.1419	-26.369	2.93e-87	4.68e-85	188.43	CLCNKA	chloride voltage-gated channel Ka
1188	-8.4224	5.5096	-25.467	1.25e-83	1.68e-81	180.09	CLCNKB	chloride voltage-gated channel Kb
3273	-8.4372	2.9257	-34.325	1.65e-117	9.63e-115	257.9	HRG	histidine rich glycoprotein
6559	-8.6106	4.8055	-27.257	8.48e-91	1.75e-88	196.56	SLC12A3	solute carrier family 12 member 3
6521	-8.7011	5.0033	-25.328	4.55e-83	5.95e-81	178.8	SLC4A1	solute carrier family 4 member 1 (Diego blood group)
389015	-8.8269	2.647	-42.817	4.52e-146	1.93e-142	323.4	SLC9A4	solute carrier family 9 member A4
793	-8.8382	3.5885	-28.524	8.85e-96	2.06e-93	208	CALB1	calbindin 1
3758	-8.8445	5.8389	-30.367	7.02e-103	2.3e-100	224.31	KCNJ1	potassium inwardly rectifying channel subfamily J member 1
6340	-9.0899	4.566	-26.16	2.01e-86	3.11e-84	186.5	SCNN1G	sodium channel epithelial 1 subunit gamma
143662	-9.1513	2.9969	-37.27	7.66e-128	8.17e-125	281.61	MUC15	"mucin 15, cell surface associated"
51458	-9.1587	3.966	-25.171	1.98e-82	2.57e-80	177.33	RHCG	Rh family C glycoprotein
50617	-9.2786	4.4579	-24.398	2.78e-79	2.72e-77	170.1	ATP6V0A4	ATPase H+ transporting V0 subunit a4
155006	-9.4864	4.492	-26.532	6.51e-88	1.13e-85	189.93	TMEM213	transmembrane protein 213
9073	-9.6788	3.3421	-32.378	2.03e-110	8.98e-108	241.62	CLDN8	claudin 8
53828	-10.078	2.8583	-39.051	7.23e-134	1.54e-130	295.43	FXYD4	FXYD domain containing ion transport regulator 4
6557	-11.195	6.2821	-29.85	6.63e-101	1.97e-98	219.77	SLC12A1	solute carrier family 12 member 1
3827	-11.491	4.5005	-32.897	2.5e-112	1.23e-109	246	KNG1	kininogen 1
359	-13.461	4.7827	-38.358	1.53e-131	2.79e-128	290.1	AQP2	aquaporin 2
7369	-14.257	5.2281	-35.269	7.14e-121	5.08e-118	265.62	UMOD	uromodulin
